# Supplementary material for: A high-throughput behavioral screening platform for measuring chemotaxis by C. elegans
Source: PLoS Biol. 2024 Jun 27;22(6):e3002672. doi: 10.1371/journal.pbio.3002672 (PMC11210793; doi:10.1371/journal.pbio.3002672)
Supplement: S1 Data — (XLSX) [file pbio.3002672.s007.xlsx]

## Sheet: 2A,B Position Data
N2_DMSO (mm)	GN1077_DMSO (mm)	CX10_DMSO (mm)	PR678_DMSO (mm)
-1.89314	-15.1429	-1.72485	-20.7151
-11.6721	-12.4889	-15.8848	-20.0865
-14.4238	-6.56329	-10.5475	-24.1192
-9.04747	9.52478	-6.55496	-15.3979
-2.6763	24.1087	-10.8802	-16.6801
9.02886	2.66227	-13.7501	-8.74361
-3.86164	-3.04004	-18.9185	-6.81718
-18.3396	16.5934	4.95339	-19.8868
12.6484	7.88024	12.7156	-11.59
15.0614	1.84506	24.9449	-16.5549
-5.32214	0.963431	0.619249	-17.3599
-25.5998	-18.054	7.41173	17.4676
23.9514	3.73941	-14.7115	1.71024
-12.6458	13.6402	19.8354	-13.3999
3.9277	9.71359	-17.2516	-0.895305
18.8079	25.9157	5.49651	8.66848
-26.2983	14.5762	-14.7071	2.48611
-20.0965	-3.86282	6.03812	2.22748
21.1574	-3.20367	10.3709	-7.69235
0.41403	-9.19642	14.3998	-13.2027
-7.9468	-15.3812	-16.3121	-2.59669
5.68453	-7.06329	27.3358	-10.5319
-23.6948	3.33835	16.4022	-14.844
13.7067	4.42435	2.01809	0.159799
-5.8513	10.3919	1.4371	-19.7191
-20.9855	-1.20778	-11.4299	-6.55074
3.44086	0.17867	-8.19336	10.8514
-24.5203	-19.1173	-13.1834	5.83078
1.5782	1.40261	-24.1947	7.61722
10.574	-21.262	-2.31095	5.53567
25.6024	-8.28779	-0.294592	-7.19456
-18.1703	-10.3111	24.9504	-9.68182
-1.23697	7.8606	23.5669	15.2439
5.0072	4.90396	-4.17895	-9.26798
-16.9426	-4.10252	-15.2916	-8.04671
24.2265	-4.86724	9.83162	-0.502032
-14.1275	-6.14847	23.0699	-7.00024
-13.1538	11.6625	-27.0625	16.519
14.4475	1.02875	24.9666	1.0907
-21.3876	8.59874	16.4372	4.54421
8.66903	7.30743	-1.75452	10.5696
21.5384	2.43857	-26.232	-16.6319
23.2529	-8.63168	-11.0526	11.6021
4.1817	-1.21553	29.1824	-13.158
-21.8956	-14.1481	-27.7602	-23.9851
25.3907	21.6437	26.6156	7.88733
4.73203	-2.55407	-26.9079	-2.77608
-10.254	1.49129	-21.8129	-8.95524
-16.5616	-7.39796	-2.00278	-4.60517
13.0082	19.2902	28.5565	6.50301
6.9757	4.1882	5.55767	2.13347
5.17653	1.9565	2.97679	-1.63714
14.3205	0.0619844	27.1217	-10.8125
1.81103	-3.19321	24.2281	23.9841
-2.46464	-12.0032	-26.2746	18.0026
22.4697	9.22433	24.7439	-0.390897
5.9597	-11.4091	1.63889	26.1633
23.8879	4.63798	-9.69801	19.7575
-7.54464	11.6441	10.7055	-4.19404
18.4904	1.70116	28.6251	8.37706
-27.3143	-5.64272	22.2137	-19.4598
20.8822	15.6509	-29.2289	-14.5168
-19.2498	-1.60166	-28.201	5.29855
21.3267	-15.608	13.3351	2.12435
-10.3175	6.08538	29.9563	-27.1863
6.8487	3.35334	7.31549	-17.1618
4.4357	5.48118	-13.1381	-8.2042
-25.494	-0.787489	24.219	-20.9452
19.1465	0.664168	-11.7172	-15.3492
-6.27464	-10.7352	-13.2921	4.11476
8.60553	-6.15977	21.4307	22.0459
-14.1275	2.40916	-22.7527	3.13313
-4.2638	-1.23939	27.7849	-8.95585
-11.8203	-2.33491	7.62331	4.32046
23.0412	7.44343	-14.7658	-16.5742
9.55803	4.94234	25.2805	17.0544
-26.6793	-16.9656	8.48933	7.05813
2.06503	-3.10696	2.89511	-14.1031
-10.1481	11.0299	24.1423	19.1966
-22.9963	12.5529	19.346	3.63906
-20.795	0.708308	4.92457	11.1853
-17.1543	1.66339	-26.1291	4.85866
-4.2638	-27.2082	27.3858	0.532156
-23.2503	-0.293557	30.2002	-9.82392
24.2054	-3.32992	10.895	24.1349
-21.7475	-16.0747	-18.1719	-3.85855
-18.382	-7.00203	-7.96126	8.01389
14.8074	-7.45972	28.2362	-21.1309
5.43053	-3.1212	20.9198	-7.44359
17.0722	-6.63922	-2.49726	7.14318
26.4914	-6.13272	26.8826	-11.8398
-1.9143	26.6099	-11.0637	-3.05474
12.2462	6.12192	23.715	-17.4158
-19.8848	3.07068	-29.8338	-1.46784
1.02786	-6.66513	28.6357	5.7207
-1.23697	-7.1172	20.2575	-0.62404
13.4315	-1.8358	11.0914	-4.83539
-15.1011	1.60271	4.10029	9.29002
-21.9591	27.0477	23.0717	13.2113
21.8982	-2.63221	10.773	-10.9807
21.1997	8.07552	6.8737	17.7935
-10.508	-7.5685	28.988	-16.0343
19.2947	4.42272	2.263	11.8901
-3.39597	0.516686	30.1714	4.9415
24.163	-4.81728	25.7783	7.74654
25.8987	1.39957	-26.1018	-4.27248
-8.92047	-0.128585	28.1979	-5.74401
-18.9535	26.6548	-18.6659	16.6678
-18.255	-10.3876	-14.8829	-7.46147
-12.0531	0.927679	18.9762	-10.3636
20.3954	-7.25983	27.7172	14.4084
27.0629	-8.50921	-4.47894	-0.615301
9.6427	1.24347	28.6042	10.7145
3.75836	-9.82522	22.4876	-28.5817
-13.683	0.163986	29.0301	-1.30957
5.4517	10.5037	21.2312	12.7682
-9.95764	1.85355	24.8686	6.36993
22.0464	-9.42287	-1.85519	-8.72646
-19.2075	-1.26731	-17.757	-2.04443
-1.0253	-4.76561	11.5899	-14.1539
-14.6355	3.17345	8.37405	-6.87496
-4.49664	-1.93817	-18.0902	15.7457
-12.6246	6.2132	-25.5101	-22.633
-28.7748	-27.5604	2.86514	-22.2491
20.1837	20.5875	-4.6086	-10.2182
13.4104	14.3549	-7.32956	17.224
-25.6633	-2.59716	-1.20461	21.456
26.6184	0.0647368	20.6316	-12.1668
16.67	-6.20706	11.195	-20.4074
-24.2028	3.82497	-4.71747	-14.1309
-11.2276	25.5607	28.3987	-14.8458
6.12903	-7.26455	8.35453	-3.55915
-0.136304	-14.8005	6.59638	11.2956
25.7082	7.21615	17.5411	9.25026
11.971	7.02548	-12.7887	8.37272
1.11253	1.46707	-21.2826	-18.8853
-2.8033	-1.67543	-28.1056	7.11158
-21.43	7.92599	-17.2607	-6.05089
-26.3618	3.19177	-14.8742	9.56952
-28.0551	-3.32647	-24.0429	-11.3184
-7.6293	1.46967	-17.4416	17.35
22.3215	-4.32781	10.8731	3.49715
20.6282	13.6771	1.09909	-15.1084
18.7444	8.7693	-7.32001	13.4845
-6.14764	-10.5357	-17.9847	-10.0193
-1.80847	6.39438	-23.7119	-7.48331
-30.1295	12.8277	18.1714	-5.11162
-14.8895	3.41428	13.1951	12.2112
23.9514	-23.768	-5.97418	7.45691
-22.4036	-5.85618	23.0725	-13.4883
28.0789	0.357437	26.3901	2.14126
-7.4388	-2.98973	18.6578	-9.69093
20.1202	10.6393	25.532	-30.7739
3.9912	7.61074	20.3064	-17.1598
26.957	19.4744	15.201	-2.07067
-27.0391	4.17371	21.8722	14.6817
6.0867	0.865794	12.6483	-15.3958
-3.39597	9.64317	-7.43479	-17.803
-20.7103	-0.328508	2.1113	11.9108
-17.1543	12.6005	12.1754	-8.264
-25.748	5.81785	27.2487	-20.2339
11.1032	1.96255	-4.74248	-12.2265
18.4692	-0.253887	25.0818	-16.4059
-22.5941	-4.87881	-23.2565	-27.9964
-12.7305	-8.85124	15.1574	9.54867
24.2689	10.9781	-19.6541	13.7798
12.1404	0.832136	24.7626	12.9307
-11.6933	-1.88154	2.43729	-13.2109
-8.24314	-9.46993	16.019	-28.8938
19.8027	6.719	-1.65777	-3.543
-31.4841	-0.983519	6.18065	-6.67454
23.5704	-20.4163	4.99911	8.41914
-19.6731	-3.96184	-1.55011	-13.6017
-12.8575	5.57443	-6.93022	10.5735
1.87453	3.2727	-4.27455	-19.6381
-26.2983	-3.59148	20.5467	0.246217
16.7547	-4.69909	25.6573	-25.3506
14.4687	-12.1916	-19.5881	-10.403
8.09753	23.9969	-16.471	16.004
-23.2926	-8.95732	17.3014	-5.91393
-30.0236	-4.29877	-1.47956	19.2838
-3.7558	-6.95987	-5.52017	8.46885
1.30303	-5.43528	-20.9314	-18.2164
-28.4361	-6.1738	-3.99519	12.8934
-1.17347	-15.0914	-14.0485	-7.8363
4.0547	4.55542	12.0149	18.2377
-26.9968	11.53	-6.45037	10.3697
16.3949	-6.7182	-6.84972	-0.919555
-20.795	5.43388	-18.2773	-18.9751
23.4222	-14.3518	15.3608	-4.21073
9.40986	2.34832	-16.8908	9.34825
-8.30664	1.13738	-22.7471	-15.1363
-16.604	13.8232	1.24991	3.2143
2.23436	-29.0602	22.3654	30.7612
28.6292	-15.6406	-9.66894	-0.172971
26.322	16.1347	2.00502	-10.8522
-18.001	15.2079	-25.513	-2.15706
21.0939	29.9842	-14.544	-4.96441
-1.0888	20.9831	-8.94382	13.2987
6.17136	-9.11084	-23.8707	-29.3789
-9.30147	6.63806	-15.8435	-9.91541
-25.1765	-22.2015	-5.91417	29.3705
18.4269	0.989761	3.0702	-24.457
15.6752	-2.02103	7.06986	-11.7384
-10.8255	-9.62983	3.81239	8.39619
21.5384	-0.686998	-11.9174	7.62761
17.94	-8.8107	10.1911	-2.25344
-7.84097	-12.7268	-11.1669	-22.7152
-19.779	9.36898	16.3645	-15.5231
-5.74547	5.0518	-8.31026	16.4709
-20.8796	-7.18335	-16.3935	-5.73226
11.082	-13.2692	26.4597	15.5035
24.0149	-4.17709	-19.297	6.71615
14.0242	2.55982	-20.0624	0.728939
30.894	10.5632	19.2745	-8.31156
-1.17347	4.43773	-25.2639	9.83312
-24.0758	-5.47035	-15.2038	-28.0832
10.4894	13.2544	-8.94366	-13.2124
22.9777	0.126229	28.3843	-16.3453
-22.065	-10.7764	27.5417	-20.6733
5.28236	-0.251853	24.9824	2.22106
-31.0396	2.22288	-14.051	-2.88383
25.9622	3.44983	10.8582	-10.7723
8.09753	-2.07088	26.5404	13.4538
-28.8806	-2.82101	-25.3649	1.02289
18.321	-7.33374	-23.5131	-4.50868
2.19203	11.82	3.48537	-7.96457
-25.5363	-0.546458	-12.1618	-8.77867
9.72736	0.810451	-5.6283	1.73579
-3.1208	24.16	24.0003	-5.6648
-27.8223	5.98824	10.4672	12.2329
-32.0345	-10.1885	-20.4218	10.7979
20.099	-4.93293	23.0462	-9.69262
-14.699	3.82787	-24.6997	-18.9612
3.33503	-7.59672	-11.7325	7.18252
15.3365	-3.51692	-27.4894	-4.01454
-19.9271	-3.79122	5.74123	-26.2691
26.7665	1.60378	13.8049	-27.9895
-22.7635	-1.6734	-8.17043	-10.2097
-17.7893	-10.78	12.6296	-15.0846
-21.5146	-0.81824	-2.45657	-2.92714
12.3309	4.42623	-7.53773	11.1502
10.6799	-0.0514387	-27.248	18.3932
-26.129	7.93977	-11.2032	-18.19
-5.99947	-15.6188	-24.151	-25.7194
-7.16364	-6.00698	-21.0512	6.45957
3.18686	9.4291	5.53197	-16.8052
-15.4186	24.8144	-13.1319	12.5679
-2.1048	0.519787	-12.2111	-0.0527134
28.3964	-17.6409	17.229	-6.47905
-16.6886	-4.72817	-17.6794	-5.32998
21.9829	4.46578	24.0795	14.8933
24.1842	-3.26839	-24.9935	7.38464
-0.136304	13.5025	-15.5073	-14.076
-31.2301	7.63275	-9.31156	8.89355
19.972	-11.0834	-4.917	-11.673
-22.4036	-6.03132	2.17672	0.475862
31.4232	28.0448	1.4989	-27.9668
-1.0253	8.93357	-17.0837	18.8067
-14.2756	-11.4003	7.19009	1.04027
-11.778	1.26805	-7.46756	-0.485018
-20.9008	-10.2228	-22.8689	-14.9727
25.7717	10.9918	6.04042	-18.7576
-3.5653	-1.35237	-19.7806	-25.1615
-25.8115	-2.72808	24.2488	-4.48488
18.6385	5.71963	-16.924	-20.6082
30.0685	-3.31881	-11.1136	10.4876
22.5755	4.68513	-23.7149	-7.96193
5.28236	6.80646	12.9334	-2.12603
20.4165	5.34446	-19.0048	22.6203
3.52553	-8.67797	-9.66965	-9.54804
-8.0738	-15.4549	-13.9573	-10.4212
27.6132	-10.8824	-3.70047	-27.6626
-6.76147	-18.0627	-27.6753	-14.4499
3.75836	-10.0452	-14.9849	8.49074
9.55803	-14.7928	0.0656862	26.506
-20.6468	-6.05183	-26.5476	9.06162
-23.6948	-3.15525	19.6203	-13.4469
-18.4455	6.7314	-16.1053	-0.00284473
-25.1976	3.58528	-16.5782	-21.4368
11.336	2.19073	11.3742	-23.8644
-15.5245	-7.58649	-25.9076	11.0542
-22.2343	-19.8812	7.13299	-8.88742
-27.0603	-12.9965	-28.2354	2.91412
12.0769	19.9689	10.9514	-18.4952
-4.98347	1.67206	-18.7987	4.33611
-29.2193	14.4818	-5.52552	-17.9088
13.5797	-13.5536	-20.7643	1.53935
-19.2075	-0.367703	-15.0714	11.3339
-9.0898	-0.863781	2.30021	-3.66407
19.3794	-1.7161	-6.68708	-18.7628
15.3365	-18.8003	21.7954	-8.21419
8.07636	0.172763	23.328	-10.6199
-2.12597	10.6309	-12.8414	12.3955
-19.8425	4.38522	13.027	28.0441
8.6902	16.5032	-23.9341	7.37527
-9.8518	-2.29439	-2.86009	-22.5261
-16.7733	-17.4168	-8.12933	12.7262
-0.242137	15.4997	31.2355	-16.0319
16.0562	-24.4641	-27.7474	-16.7593
-7.29064	12.5046	-22.4792	8.01276
-2.2953	-0.832331	-6.15033	-9.28989
-3.58647	-15.5019	-12.2695	7.03428
26.83	3.7218	-7.48667	27.4678
2.17086	-1.12739	-18.5351	-2.03361
-24.1605	0.715404	-21.2601	10.9595
4.92253	2.46046	28.8911	1.89487
29.8992	5.13211	-1.87449	-5.64617
8.71136	1.4631	19.0361	8.56548
27.8249	-1.00124	-16.781	5.94264
-7.41764	-19.7364	19.65	-15.7888
23.7397	-1.65543	-2.52333	-23.0323
19.6334	-24.9383	-5.09296	11.7358
-21.3665	8.62795	22.6833	9.34054
-10.4656	-4.52873	-11.2676	-7.54581
25.1155	-13.0468	-3.89945	4.46297
-12.0531	7.59442	-5.89323	-14.7272
-4.03097	16.1827	-12.7092	-25.6576
30.4284	-9.56971	1.55521	3.69536
-17.4718	-10.8273	-10.6674	-4.21859
15.527	9.43926	-0.782771	5.42121
4.4992	3.35488	-25.9348	3.03319
-24.605	-2.85571	7.50227	13.2238
29.1795	1.17804	-29.1895	7.06235
-3.0573	0.903033	5.54186	-8.04189
-8.5183	1.82491	-16.8428	-13.0226
24.8827	-1.13191	-13.626	3.48012
3.1022	-0.245647	-15.3689	4.74427
9.09236	2.45845	-11.7141	10.0297
-14.0005	1.80565	25.1127	-2.75537
-21.7475	-10.8007	-9.03526	1.91384
0.117696	20.8543	-19.956	-7.98386
-2.31647	-0.0441571	22.1784	-16.6096
7.69536	12.5856	13.4804	0.36294
-13.0268	8.45553	30.6875	-5.98459
22.4697	3.66859	17.308	-6.79487
18.9349	6.33407	28.7129	-19.0912
25.2637	-0.0990185	-12.1579	3.93653
-18.255	8.59334	24.9648	20.0037
-22.9751	-0.925588	-3.2887	4.23054
-0.178637	-3.69582	-11.0413	-19.7437
15.9715	8.20125	1.21627	-25.2564
-17.239	9.3098	-14.6549	26.929
28.3964	4.94064	-22.6023	-3.8519
-5.51264	-1.74206	-26.3916	-16.0564
3.39853	2.99682	-1.46917	7.80965
4.35103	0.482673	13.5068	-1.91883
9.5792	10.0504	30.3092	11.2565
-3.52297	1.65598	-4.36009	-11.5122
-8.3913	-4.62436	-20.7493	-9.17276
-7.6928	-8.34719	4.63652	22.452
-3.98864	10.3273	-13.6388	9.51105
-27.5683	5.70328	24.722	6.86079
20.4165	1.92676	22.6104	2.92687
8.79603	3.35815	-0.172262	-4.25385
-9.11097	7.25861	-15.6662	17.8911
15.0614	8.28316	-24.498	-19.7053
4.73203	2.90554	19.6761	7.51414
-2.4858	-13.8564	-4.36686	-8.52619
22.2157	13.8469	-10.7095	-2.68175
21.4325	5.79811	-18.6853	25.1968
5.49403	-0.782467	17.5946	-9.70334
12.1615	-3.36219	1.43805	14.436
23.1047	-2.25866	-28.3663	10.2447
27.4862	0.96191	15.1846	0.841386
-8.66647	7.70325	-27.2099	-10.3134
-10.3175	-3.74286	27.7187	12.5485
17.0087	-28.1466	21.8259	13.8411
5.8327	-11.1063	3.10121	20.8045
-17.7681	16.5996	-18.2041	26.3197
11.2937	8.59876	14.0904	5.32662
-0.580804	-12.7577	-22.5925	20.4692
-26.7428	-27.2644	-1.82044	7.73287
25.2214	2.99161	5.04727	-1.23425
4.1817	3.93813	6.76708	21.2069
-6.18997	10.4904	2.22226	6.35556
11.4207	-7.42819	-4.34702	20.1226
-3.26897	0.930021	-14.1998	22.4478
7.08153	0.0904009	22.4169	18.6454
-9.4073	-4.8292	18.0614	5.51561
24.925	-5.81921	-8.16261	-4.14459
6.80636	-3.62238	-16.2962	13.9033
-3.29014	13.7119	-10.1049	7.28069
21.877	8.88887	8.0824	1.82594
-16.35	8.63383	28.5018	-5.23079
-6.7403	31.2302	-19.3969	3.49237
-5.1528	-6.8447	23.9789	25.7199
-13.4501	1.31684	-25.6463	-12.4596
-19.8848	-0.628827	13.3923	-0.542897
-8.5818	4.06807	5.95415	-15.5468
-24.859	-2.00241	-20.968	11.7066
-3.9463	8.24587	-22.4088	5.84609
7.27203	3.12329	-28.519	24.6823
-22.3613	10.1706	25.4764	-7.21548
20.5647	-4.50385	8.66119	-0.168017
-15.6303	-6.12632	-8.71014	-1.54681
5.3882	-2.63686	16.1979	-8.01057
7.0392	6.16628	-21.5715	-14.9476
-13.0691	5.4725	-27.5947	-24.4574
-3.7558	-12.2122	-20.2794	9.53965
-7.8198	7.73746	19.658	11.7916
4.7532	-7.77691	16.8087	0.505407
-25.7056	-27.5017	9.79706	-5.94434
6.4042	-4.04285	-11.7797	-20.9057
26.3009	8.13027	-13.3936	-13.6567
24.6499	9.04604	-21.3788	1.32958
8.1187	0.895788	-6.69873	21.6638
-6.14764	5.50065	-9.65204	5.76866
-7.26947	-2.76019	-27.3389	-25.1146
-14.2756	11.0454	28.0034	-9.51674
-24.5203	7.05299	-0.373909	2.90203
16.0985	-11.5918	-13.8012	-0.489345
-5.23747	-8.61514	-5.01152	-14.5709
-12.54	12.8557	-24.8821	1.33875
15.527	15.8665	11.2327	-11.6992
-26.2983	2.52687	3.38462	-24.4088
-8.15847	8.40307	-2.92562	0.733175
10.6799	12.8415	6.34433	-10.459
-9.9153	5.19111	-3.4686	15.5033
-16.2865	14.4239	-16.1735	11.8073
-7.5023	11.1326	10.7081	-7.56061
-24.4145	10.0344	4.97849	27.6121
6.12903	0.819273	-1.15679	-26.6032
11.336	12.7274	-9.19459	6.00067
-15.6091	-6.30606	-19.9916	-2.94385
-3.6923	11.1732	23.6463	-1.46072
24.4594	4.60883	-2.89046	-10.1137
-14.445	14.245	-7.12968	-6.2958
-5.36447	9.7475	8.31542	-19.1716
-8.81464	4.07824	-14.8644	-12.7771
6.5947	7.19544	-13.3042	16.6377
0.54103	-5.06145	-15.2927	-5.66017
-24.859	-9.35576	-5.35056	2.36525
10.2989	-1.12253	-18.2365	-12.4977
-19.4191	3.94093	-18.8886	-2.19322
16.6065	10.2364	-15.679	2.64429
-22.065	1.48173	4.19604	0.262185
-1.30047	2.98939	-23.5465	-3.33125
-10.5715	-5.6772	-26.372	1.23664
10.9974	-10.731	-5.8635	-6.22402
21.9194	-6.36928	24.2422	-7.89781
-23.1445	0.623962	5.4829	-9.71634
24.7345	-12.0921	3.14638	2.77428
10.1507	-2.41089	-0.231641	-0.830734
-12.286	8.34335	-4.3026	-10.565
1.5782	5.88528	-12.8438	6.82653
3.01753	13.423	13.9025	-28.702
17.8342	-2.87023	-18.0373	10.028
16.9664	3.74646	-11.007	-11.7733
22.4485	0.544381	9.31971	-5.29541
21.1362	-1.84364	-19.8855	0.580008
-23.9911	-17.4172	19.1524	-1.06374
-15.1011	-24.4004	-25.2636	-3.34765
-18.0433	11.7126	-17.4921	-9.29633
-17.1966	8.9464	1.25866	6.2997
-17.1331	15.2109	8.01792	4.61064
-17.0273	-3.84291	-21.0736	-20.4985
12.6695	7.43079	-3.22832	5.62222
-8.8993	-8.68187	0.417293	-7.56919
-19.2286	-1.61386	-16.055	-4.27174
-12.286	-3.21052	-18.6646	-4.7553
8.35153	19.7648	-24.7977	8.43713
-10.0423	0.0698063	-12.8791	3.09802
-23.4831	2.75537	22.86	-7.62142
-4.5178	-0.973305	17.8712	-1.69756
18.829	-9.95318	-8.46696	-19.6744
1.34536	5.36143	-0.715308	6.68919
-18.382	-2.00094	-17.0646	-14.7152
21.1362	0.116924	-24.604	-0.388908
18.1729	-5.52004	18.3033	-13.0951
-16.3923	4.48089	-21.7177	-3.14104
-1.2158	-6.06131	-15.2107	10.873
19.1465	-2.63056	-13.0347	-5.63024
5.04953	-1.56409	-9.80389	12.9548
8.4362	11.0299	-14.6131	-9.89711
7.25086	-3.5108	-18.403	-23.3001
1.11253	12.6403	2.66902	7.71127
-10.3386	-5.71254	6.06028	-4.99381
17.6014	0.900852	-3.76128	0.136785
-23.9276	3.35621	-11.9094	2.92474
-26.0866	-8.71066	-8.89661	-3.13385
-14.6143	-0.0449098	-0.848364	0.90072
-15.8208	2.20301	-12.9185	-13.6176
-23.335	6.0863	1.02358	-14.6275
5.09186	0.284039	-7.2168	17.7836
-15.4821	8.31092	-23.3506	-6.44691
16.3949	-0.427841	-14.1919	-11.106
3.63136	10.1208	4.54455	7.04888
6.36186	4.79196	-10.7406	5.33075
10.0449	11.0572	-17.5687	-11.9066
8.35153	9.43168	-8.63765	-18.0963
-9.17447	16.1412	-23.1034	20.2264
-16.2653	1.4614	1.23937	-22.9737
-18.89	-6.99403	14.3135	-1.75039
-5.83014	-7.64916	16.2512	-9.23071
23.5069	-24.766	23.6639	8.56782
-4.7718	7.93505	-1.49602	-0.825484
-21.1336	-21.741	19.8369	-6.39762
-24.8801	-7.39575	6.13292	-24.5138
-0.390304	-3.15835	11.8955	-27.2276
22.5967	-12.8877	3.33988	30.5617
15.781	-10.1203	-12.5405	-6.05747
9.05003	2.62408	-14.5107	-3.75091
2.55186	4.28583	-0.007682	3.50154
-23.6948	-6.67054	25.0114	-28.9401
-25.3458	-0.316201	-3.45088	14.254
-20.0753	5.04802	20.8729	5.67072
5.98086	9.00211	9.35283	-1.76722
-1.7873	3.14242	-20.3653	-30.4961
-7.5023	-1.02761	-18.5471	10.578
5.5152	13.0832	18.9805	-27.9797
12.6272	4.99648	17.3326	16.5408
24.3535	6.05367	7.66985	3.15993
20.7764	3.99489	-3.03443	4.67708
23.0624	12.9016	-3.93074	-16.3945
-15.8843	-18.1775	-16.754	5.2805
14.257	-3.45797	3.59351	-6.36508
11.9922	-4.31874	2.22514	17.3005
9.6427	1.86808	3.10369	1.87425
-9.7248	-3.03486	22.734	0.960165
-15.5033	4.55145	19.3203	27.9652
7.3567	-8.61852	0.159456	-27.2462
23.2952	14.0152	-25.7718	-7.43105
-10.9525	7.16327	1.85146	15.1339
-5.61847	1.02584	22.2389	-4.86708
-3.48064	-3.61685	-1.07887	-13.9693
22.385	0.459129	-12.4691	-2.24153
-0.961804	6.45547	8.97037	-1.45485
-27.2931	9.34047	10.9722	2.7806
18.3634	11.5435	17.4902	7.67339
16.5642	1.25666	15.8609	5.3863
-27.9705	6.12575	-8.84897	0.255641
2.29786	3.43678	-14.1585	-8.79338
-25.3458	13.8799	-23.4595	-7.5607
-1.6603	-1.30929	-22.1768	-4.20712
-17.3448	-4.73217	21.7409	-11.1694
-10.6561	-6.58076	-9.38258	-12.1852
-6.78264	-10.5946	-17.1827	-23.816
20.2472	8.52371	-15.8334	-8.76808
-11.5875	4.59636	-18.1483	25.0948
-24.5203	-17.7146	-3.98947	-0.080503
-22.2766	-0.761271	-7.55499	4.27049
13.9607	27.4748	-25.7983	-15.767
-23.4831	2.77009	-20.589	-6.57888
0.371696	-14.6903	13.4798	7.10625
18.2787	5.49278	5.25331	27.4697
6.12903	14.7196	-4.72799	0.9628
20.6282	-3.10589	16.5455	-26.2829
19.0619	7.4653	-14.2236	-11.61
4.3722	-4.53957	14.7766	-6.12874
13.4527	3.32514	3.98279	-2.60233
-16.0325	-2.53694	-9.5888	-16.8161
-4.60247	8.92256	12.0769	28.5968
-21.4511	14.2593	22.9157	-10.095
-24.478	-3.20817	-4.71943	15.3941
-2.4223	-4.24907	-18.5956	-0.118422
-19.9695	11.3439	20.8151	7.24244
-17.7258	4.11123	-13.605	-22.752
24.3747	16.3764	-22.3306	8.26554
3.8007	2.12558	6.69956	-0.81449
12.1615	11.0285	1.99842	3.49374
0.35053	-9.173	-19.3957	-4.70504
-13.4925	-6.11156	-20.7548	-12.5676
-28.9653	7.88076	-24.047	6.89853
-18.4455	6.28987	19.5777	-19.7489
21.8135	1.24304	-25.2519	-9.95676
26.449	-3.77771	13.7945	-6.92484
23.5492	1.69376	-1.63518	9.35146
-17.3871	17.3535	9.2018	-5.2223
25.1155	-4.49318	5.46347	-10.7373
-20.0965	11.7034	23.529	2.52388
20.3107	-2.01899	-0.228355	1.18206
17.5379	2.56807	7.85221	-21.1772
12.4155	-6.74641	10.0022	7.7436
-11.3546	14.7544	-15.9847	5.69292
8.35153	5.11659	25.4329	-5.22958
28.3117	2.99725	23.0123	8.65408
-22.1285	7.42489	0.512876	3.93659
9.02886	13.3736	-27.39	18.7352
-10.9736	-2.40807	24.2854	-7.56587
13.7067	-1.18927	-12.8398	-16.4208
-13.2385	-2.72469	-26.3705	13.5031
12.8812	3.77275	-2.47088	-6.90798
-0.136304	-3.92817	-16.4894	-3.38047
-29.9813	10.084	-23.0974	-11.6923
27.592	5.55041	-24.1127	10.6716
25.814	0.624245	1.61301	5.67174
-3.07847	0.0130864	3.59853	-5.34504
19.0195	-3.42627	17.8862	-1.34091
-26.0231	19.0387	-4.48232	-21.4246
3.46203	-1.20006	-13.0707	28.168
-14.8683	-5.19041	-21.7947	-22.8316
-23.5255	-2.41107	24.1429	-10.912
22.8719	3.28037	-15.7299	-14.3001
20.0567	-14.2901	-7.81467	9.56228
-4.28497	-0.133409	-5.2006	1.54683
17.7072	-2.41862	-24.5342	4.00702
-10.9525	-12.2212	-14.6289	-23.2
-1.89314	-8.13643	14.2035	-6.16789
-18.509	-13.5523	-28.7148	7.02654
21.5595	-0.383016	-17.4616	8.01546
-13.7465	-0.913385	18.7761	-7.74252
15.5059	-3.79746	-8.84956	-2.58047
10.574	7.72821	-25.4659	12.7654
6.8487	-6.48514	26.6156	3.10207
-8.34897	-1.42118	8.99734	-2.33205
-12.5188	-11.3764	20.2927	12.1366
26.3855	-0.0618929	-11.9847	-3.694
19.9085	4.52887	-27.8831	6.53725
-26.129	-5.17862	-11.0662	4.49475
-24.5203	1.64584	21.2575	-5.69008
-20.9855	-1.80911	-3.30624	10.5394
-18.0856	28.8666	3.56508	2.41189
28.3117	4.66259	-4.64284	-0.892255
-2.69747	-28.5716	6.71679	11.4363
-26.9333	-3.65348	-0.0704169	16.605
-0.326804	5.78935	2.06003	-0.101713
22.258	-9.25583	-24.8672	-9.43236
-28.4996	-15.9904	-23.571	-24.8804
0.28703	8.21954	-1.29043	-25.7274
-3.67114	-5.79358	17.9669	0.562749
-15.1858	1.3985	25.9973	3.67036
-10.4656	4.9781	-20.4757	4.20888
-30.7221	-5.54573	19.6061	-17.7519
-17.112	-6.7504	-15.0192	11.9914
24.0995	-18.7713	16.8513	-1.7603
-8.1373	-0.260638	13.4743	-4.52374
11.1244	-2.47612	15.7433	23.1415
-12.6246	10.8074	5.9672	0.748866
27.6555	6.74756	19.1885	-2.74795
8.6902	2.99307	25.1306	-9.39403
-8.6453	-2.76341	-17.1063	10.1887
-10.0846	0.415534	8.83771	-7.10373
-13.1326	12.369	-9.13398	-8.52022
-13.9158	3.90186	-26.3819	-1.25513
18.8714	8.24998	16.7706	4.00766
21.8347	-3.28948	-1.54783	-23.8773
13.2834	-4.34221	2.98392	2.8455
12.7542	7.63167	-18.3949	11.4328
-25.9385	1.27535	-14.1878	-28.0785
-1.70264	-1.4766	11.4095	16.9363
-7.5023	5.25545	-21.5133	-5.61871
-23.4408	-7.52054	5.3684	-13.8942
-13.3866	-13.5087	-10.0078	1.75134
20.7975	11.3342	-19.7259	-18.6666
-26.4676	0.937669	16.2777	-5.29449
9.1347	-5.1059	1.33798	-7.34731
17.6225	-9.12338	22.7492	3.61638
-23.2503	-10.5164	19.1184	-23.5377
-20.3293	-16.3617	-4.3137	19.0255
12.987	-6.80713	26.7946	-12.2846
-15.2916	4.97229	-3.18091	-26.2951
-22.319	10.9917	17.3107	2.62031
-26.9756	9.25419	3.94789	-1.97708
-6.38047	3.27904	-17.313	-8.94389
28.1424	3.55778	-19.2773	22.1607
-17.2601	10.2738	25.8793	4.01447
-8.22197	4.82086	13.6738	5.53931
-13.556	4.60547	-28.7293	9.92763
-24.5415	-0.33923	-16.5925	-14.941
-16.2653	-6.84658	23.966	-0.765838
7.2297	3.91559	-14.0269	-2.67236
15.5694	1.99702	-5.31899	-6.51791
-1.9778	-11.8069	19.5872	14.0366
9.0077	-5.13586	-25.4241	6.94189
-2.76097	7.83432	9.55134	-8.56975
15.781	1.51389	30.4443	17.0857
22.131	-0.537843	-27.1117	0.850949
12.5637	-8.67578	2.02805	23.7433
11.2937	0.147373	25.4077	-11.5186
-16.9426	-1.05286	3.21455	-5.48585
-18.8476	-1.54859	-6.71271	3.52187
-0.72897	3.84922	21.2024	-4.24597
25.3695	-4.52761	-10.9747	-12.9675
22.6602	8.43727	6.93999	12.7297
-14.8683	-13.4103	11.7393	-24.1343
12.733	9.32654	-9.49444	-1.11706
-3.5653	-8.42313	-2.21501	-13.9888
13.5585	3.32228	28.9929	22.5911
9.87553	7.08716	-27.3244	-24.5498
-4.81414	7.59691	27.7271	0.908276
26.0469	-2.36834	-18.5906	-1.21372
-12.667	2.59132	14.6665	-10.929
-29.6638	-21.3216	-5.1078	-6.85345
-4.91997	10.9307	-23.4379	-7.71765
29.2007	5.43048	2.69126	-0.279647
24.417	3.99878	11.7263	6.40477
-18.3608	-10.451	0.420829	8.01587
-13.5983	18.1044	27.1884	-1.41267
-19.2921	0.356479	9.75787	-10.005
23.1682	10.0111	-17.4751	-11.6052
20.3954	0.943921	-19.9228	-13.5667
17.559	8.1005	30.9022	16.5694
-20.9643	2.45146	8.34115	22.708
27.6555	-11.4029	2.54527	6.70078
-1.3428	6.93778	-3.8531	4.36043
8.6267	6.37525	15.3485	-14.8942
-21.5781	17.7235	18.9021	20.1202
-26.4041	-2.66424	-0.53637	14.5399
20.8399	-15.0382	-10.8088	-5.2779
-7.4388	-1.22121	12.3331	21.612
-12.2648	12.0873	1.59957	3.86137
-14.4026	-3.18722	-12.651	-2.66864
-16.9003	1.70978	18.1978	-7.32495
-28.9018	4.63973	3.60668	-13.2211
0.625696	2.10668	-4.53416	9.95679
-6.71914	5.71792	-17.6985	-1.0484
5.0072	-11.9453	13.2463	-4.57596
-18.6148	20.6898	8.36041	-1.70451
-2.33764	-5.595	-6.39596	-10.8027
-10.8466	8.72479	20.9002	14.0724
3.9912	16.3333	-15.3688	0.78191
-20.6891	-3.94552	-26.274	-20.8497
-9.04747	0.886086	-20.8924	-20.2351
-5.83014	1.57954	-16.9922	20.7602
23.4645	5.37482	-29.4412	5.25561
-27.526	18.0276	18.7027	-4.27246
-13.5348	-0.0300236	30.0655	19.9651
8.8807	-4.60895	-13.5987	7.33559
-3.22664	3.66065	26.0755	-21.7215
-14.445	0.609632	14.1959	-2.37077
-19.525	-2.10929	-5.45471	2.73749
3.4197	19.1566	-19.3122	4.49343
-24.3298	-7.29197	25.5881	-20.2125
7.8647	3.15301	16.7564	24.5729
2.7212	-1.57633	-10.2113	-9.45811
25.941	7.10679	-22.4401	-6.03635
-25.5363	8.20264	5.77734	-21.9258
-8.56064	-2.83196	11.2959	18.4528
1.1972	13.2964	10.3102	9.66091
-7.96797	6.48537	2.90535	-20.9528
21.1785	5.83423	0.161449	-6.55802
17.2415	0.195662	-1.7699	1.92503
-16.5616	-5.35375	15.1392	14.5786
-22.0015	9.10501	-24.2676	-3.07828
26.83	-3.93987	14.2681	-22.5039
2.42486	10.7915	-6.25626	-7.15749
0.562196	11.2772	-11.2808	-12.1414
25.0732	4.03927	-13.9661	-0.0455351
14.2147	1.75322	-24.9398	8.5389
22.7449	13.4518	-28.1478	6.03374
5.8327	-5.74907	-30.729	-3.48646
28.8409	-6.02237	-12.7608	-26.7009
29.8357	4.98519	27.0919	10.1181
4.32986	-4.43936	25.9354	10.8824
-18.4878	-14.0808	23.8334	1.13044
29.5394	7.46955	-20.773	-12.4144
18.5327	-0.753589	15.7877	7.50143
-11.4181	-15.7432	-17.0663	6.30272
9.8332	-10.0985	-26.5532	-28.7183
15.8234	15.6306	25.0845	8.16247
-5.61847	15.1989	-4.16867	2.93237
-4.11564	2.53766	-10.8707	-26.809
-7.03664	-7.12111	19.2956	-11.3194
-0.580804	-2.00927	16.5466	15.4651
1.8322	-18.6195	-21.6876	2.46867
-26.637	-0.414574	-16.1483	30.5793
20.3742	1.37288	-12.0786	-1.97432
-19.2921	-3.38292	-24.3579	6.41675
12.3944	14.2163	21.6431	22.4059
19.6757	-6.08385	30.4678	-2.8271
-3.2478	6.69155	-27.88	-4.17009
-5.2163	5.83975	14.3373	4.50752
-6.0418	-13.5513	-19.8989	-9.05822
3.14453	5.00914	-24.0293	28.4419
-2.12597	0.879719	-1.95949	10.9643
5.62103	-1.96516	19.4619	5.74542
17.5167	-16.9771	-28.8818	-2.36529
6.25603	3.97262	-27.436	-16.7077
-14.7836	1.57733	4.30584	3.70533
27.973	-2.44444	18.4918	25.5195
-6.76147	-1.37212	2.64346	14.0397
-23.8641	-7.96063	28.2359	-5.17643
-21.2183	0.538333	27.7913	-12.4947
-1.3428	29.2033	7.49516	8.87475
-11.0795	-5.01865	-14.1079	-13.6653
1.21836	12.3821	-6.36405	-6.01785
8.0552	-13.2083	-17.1097	25.8281
-4.11564	7.04935	-14.9214	-17.7053
-26.9545	15.1175	13.5427	2.26665
6.4677	-1.48622	-21.3786	1.21203
5.36703	9.33852	-10.6452	-0.823082
15.4212	-3.25473	25.9646	9.04852
12.9235	-19.0525	-3.56972	4.62635
3.58903	11.2719	-19.9928	14.6059
27.7402	15.7639	-25.5596	18.4535
-15.4186	2.28158	5.59052	-2.58953
-0.559637	-2.21604	0.916981	4.25085
10.32	-9.88375	25.5891	-2.55221
-11.524	10.4219	-10.1753	-6.91153
-2.50697	7.28536	24.0419	9.80875
-0.47497	4.16511	6.83921	-1.89444
-23.6101	4.7825	20.9019	11.2996
18.829	-15.3355	17.6843	-3.05392
0.79503	-4.24666	-27.8134	3.29454
-7.98914	5.9951	28.0428	15.5916
-3.16314	17.4104	-22.988	16.779
-23.9276	26.2668	21.6055	10.9687
13.0929	-1.7528	-5.65668	-1.35082
-4.53897	-2.3009	-4.88207	24.5947
-5.25864	3.60733	-20.9963	11.5655
-19.779	-10.9658	0.663087	28.1305
16.9875	8.18417	14.4622	9.30893
1.30303	-3.90022	19.5183	-2.72677
-20.6256	6.88416	9.40776	0.100284
0.47753	1.61014	-8.10128	-27.803
-4.24264	0.687576	-7.00605	-17.7716
8.71136	18.9146	-15.4053	11.1817
-1.44864	14.5166	-18.4272	7.50217
-18.9535	-2.70179	-16.8187	-5.29448
-0.623137	7.81158	21.734	5.45501
-7.4388	-10.2091	1.86671	3.08912
-13.6618	-14.2316	16.5068	0.264015
-6.8038	-9.35016	23.0512	14.0238
-14.6778	-6.13195	11.9795	26.1969
-2.6763	-0.858437	7.89141	-1.58416
4.73203	-9.00582	3.69858	5.13813
6.48886	-1.28028	-11.8507	-14.1012
14.8709	-8.34175	-9.85772	-0.478984
-0.0939703	10.9184	-12.7599	21.6252
25.433	0.75596	10.1569	-3.13775
23.4857	-2.08276	-28.1299	-24.4226
11.4419	-0.06656	22.5085	18.8348
24.9885	2.94661	-1.27071	1.33064
8.7537	-26.885	24.9378	13.747
-4.41197	-7.03686	18.9577	7.87335
9.87553	9.74393	-7.95641	5.26643
-10.2963	-3.12161	5.80056	-9.85351
2.93286	-5.59282	25.6639	0.38464
0.964363	12.7244	19.5771	-5.73736
-7.5023	-14.243	-14.7898	-25.347
11.5054	13.9781	28.2849	-3.17334
24.671	-4.99291	20.4234	-1.25981
0.22353	8.99754	17.5711	0.986283
14.9132	2.0157	-13.683	-12.1413
11.8017	-9.97797	13.6928	-12.7656
-9.0263	-6.65455	12.3183	-21.9326
21.5172	10.5428	-25.1561	-0.433667
7.46253	4.23908	-6.0898	4.29905
-25.5786	0.315734	5.7338	20.6934
9.6427	13.8382	-8.23818	-7.75985
6.38303	-4.14246	9.966	-2.53125
-22.9116	-11.8242	-18.2184	-1.61527
0.60453	-2.0855	8.56554	2.16238
-8.0103	2.28355	-4.83297	16.1948
27.1052	-0.923931	-27.4416	-3.5534
20.9034	-6.26812	-0.237103	-14.6726
5.09186	-10.707	-14.6741	-11.1349
-23.9488	5.33947	23.559	-6.47528
-0.53847	3.05851	-16.7187	12.4003
-21.1548	12.1687	13.7917	-3.50522
20.7552	13.1389	0.813213
26.1315	18.2838	10.9397
-13.5348	-2.97736	-2.8245
-23.3985	-5.37744	3.51104
26.7454	0.465203	24.9584
19.9085	8.64626	2.78583
-8.60297	10.9347	8.8114
7.12386	-1.084	-20.4318
4.79553	17.3533	6.75735
-21.049	-15.9841	-13.3748
3.44086	-7.3414	3.07086
15.1037	-14.7051	-1.75317
22.4274	-5.50553	-24.7834
8.7537	-8.12068	-4.17984
26.5549	19.2494	21.3476
-2.50697	16.6816	15.067
24.163	-2.7381	12.2121
4.45686	-15.4241	-18.533
-27.1661	4.86829	10.3346
26.1104	0.368519	-23.5416
21.5595	4.01236	-6.92115
25.1579	5.57646	5.67772
-16.223	-5.11662	-27.3033
-1.3428	20.4149	-25.6945
-24.224	-10.915	0.751943
27.7825	-2.2544	-12.5757
-20.5198	-12.7107	-18.0457
-11.2911	9.7682	22.5909
-6.46514	3.36988	0.743441
28.5234	-5.43709	-7.92313
8.4362	-6.91297	-15.0491
21.877	12.7048	-4.72531
-21.5146	6.17995	-12.0879
21.3902	2.82363	-6.22636
-15.6091	1.81153	-10.9223
-2.12597	7.08375	4.80729
23.3587	3.84959	-22.1969
9.47336	-4.24078	-26.1946
14.5745	8.54436	7.19278
11.5477	-3.52177	-16.5066
-24.0546	5.57372	-21.1189
24.3324	-12.7632	-24.7263
6.55236	12.6226	23.4143
-2.1048	7.67801	-1.30301
8.3727	-1.10306	-8.69496
-13.429	18.1636	9.5074
-10.7408	-3.20686	20.5988
12.0769	-12.4915	7.59061
16.3949	-14.342	5.27506
-7.1848	-1.37748	-17.0407
25.9834	2.83425	-12.0606
-8.92047	11.3472	2.9002
19.3159	-0.755513	-13.8092
0.773863	4.88052	26.2821
-18.2338	-21.8044	25.259
-21.3876	2.32189	-13.3062
-4.1368	0.816427	-5.5187
6.9122	24.2214	-8.1281
-16.223	6.50131	-15.2684
4.1182	4.59727	22.3595
-19.8636	21.026	12.5692
12.1404	-1.40951	22.8271
24.4805	4.92342	10.499
-26.7428	-10.4424	-20.0516
15.1249		-7.36315
-1.06764		6.07704
-8.5818		17.7889
26.7242		-1.15464
21.0939		-12.0346
-17.1543		-13.543
-20.668		2.43188
-23.5043		21.489
3.1657		-25.4638
31.4232		-4.37447
14.0877		-17.432
-17.9163		-18.6332
15.5059		7.3052
20.9034		-1.08812
-10.9736		-5.23768
-15.5033		14.6657
14.4264		-9.37221
25.7929		-3.12141
-13.8735		-7.93961
-3.9463		14.9895
27.9942		-11.5196
-21.7898
-18.8688
27.2957
6.93336
-11.1641
23.3375
-21.4088
18.321
-17.747
-8.7088
-3.2478
7.44136
-11.8203
-2.0413
9.1347
-20.5198
28.8197
25.9622
24.8404
23.6339
22.0675
21.3055
12.5214
6.89103
-24.3086
-21.1125
-19.0593
-26.0443
6.42536
29.4759
-29.2616
-7.16364
30.3437
26.957
-22.6153
15.2307
24.8827
-24.4568
10.7222
-10.381
-11.2488
-20.922
8.6902
20.7764
-20.287
-2.5493
11.6324
-16.9426
13.5585
28.7139
3.50436
-6.08414
-29.05
-0.60197
-4.62364
-17.7681
-27.7376
20.4589
-18.763
-20.9431
-9.89414
23.7397
-7.67164
20.0779
-15.6938
-23.1868
-14.3603
21.369
-6.7403
-24.2875
-25.748
24.7134
-17.5565
-26.8698
25.8987
21.0515
-7.16364
-10.0423
13.7914
-1.87197
-9.0898
-19.398
19.4429
7.6107
-3.0573
17.1357
14.9979
-3.52297
25.2214
2.50953
-21.4723
-13.5983
-9.89414
10.2565
14.6804
1.7687
-20.7315
19.0195
-15.6938
-24.7743
-25.2823
0.075363
16.4372
22.3427
19.1677
-4.24264
-7.77747
-2.9938
1.5147
-19.271
-25.1553
-12.9633
20.4377
-14.3815
23.1894
-22.0861
-23.7583
18.5115
-0.79247
-5.00464
-12.0743
22.2369
13.2834
-4.0733
-9.32264
9.7697
16.2255
-17.4083
8.73253
6.80636
-19.5673
-10.0211

## Sheet: 2D,E Position Data
DMSO_Empty_0	DMSO_Empty_1	DMSO_Empty_2	DMSO_Empty_3	DMSO_Empty_4	DMSO_Empty_5	DMSO_Empty_6	DMSO_Empty_7	DMSO_Empty_8	DMSO_Empty_9	DMSO_Empty_10	DMSO_Empty_11	DMSO_Empty_12	DMSO_Empty_13	DMSO_Empty_14	DMSO_Empty_15	1-octanol_0	1-octanol_1	1-octanol_2	1-octanol_3	1-octanol_4	1-octanol_5	1-octanol_6	1-octanol_7	1-octanol_8	1-octanol_9	1-octanol_10	1-octanol_11	1-octanol_12	1-octanol_13	1-octanol_14	1-octanol_15	Diacetyl_0	Diacetyl_1	Diacetyl_2	Diacetyl_3	Diacetyl_4	Diacetyl_5	Diacetyl_6	Diacetyl_7	Diacetyl_8	Diacetyl_9	Diacetyl_10	Diacetyl_11	Diacetyl_12	Diacetyl_13	Diacetyl_14	Diacetyl_15	DMSO_DMSO_0	DMSO_DMSO_1
-11.4843	-11.6113	-2.6155	18.149	-14.236	-4.56283	21.7262	21.1758	-22.3217	22.0225	6.31683	-8.37283	18.4665	22.2342	-4.68983	-0.9645	-24.2478	19.038	-9.283	-8.902	4.179	-16.2045	20.0328	-10.934	-12.3733	-1.76883	-14.5747	-8.62683	-10.5318	24.4143	-9.81217	-17.03	-16.7972	24.7742	-14.9133	5.0045	3.7345	-8.60567	5.576	-5.473	25.7902	13.0055	-5.93867	14.466	-25.5813	6.04167	-1.62067	19.419	7.07883	-8.79617
-5.6635	-3.695	-4.41467	16.0323	0.136167	12.4975	17.7468	21.578	-7.8225	23.5677	12.5822	-20.459	8.243	22.594	-7.61083	23.1867	-16.3738	16.3287	-16.5855	0.242	9.5765	-18.5963	20.5408	-21.856	-3.822	-19.4007	-9.24067	-18.554	-6.40433	22.9327	-13.0718	-3.06	-8.81733	23.4407	-21.3692	-6.00217	5.08917	-5.62117	2.3375	18.3818	23.9487	8.6875	-20.8188	19.9482	8.01017	3.18417	-2.78483	17.3658	2.73967	-4.79567
-4.33	-2.97533	-19.4853	14.72	10.0633	10.8465	16.4768	-14.8287	-17.8132	-13.855	4.07317	-3.822	25.388	6.9095	9.47067	15.2915	-7.378	6.0205	-13.4105	-9.17717	0.982833	-22.6815	8.8145	-18.7445	-21.475	-7.58967	-18.7233	-21.4327	-3.10233	8.64517	9.8305	-2.19217	-17.8132	24.1815	-9.30417	-7.08167	-0.625833	0.0515	-1.5995	-10.7223	-2.933	5.85117	-23.9515	-12.7967	5.93583	19.6095	10.7407	15.0798	-14.9133	11.799
-10.3202	-16.014	8.85683	19.0168	-12.9025	-11.315	25.515	-9.156	-6.34083	25.9807	-2.06517	-12.3945	-3.01767	23.356	-15.4848	-9.0925	3.96733	-17.6862	-12.6485	-6.25617	-0.2025	4.64467	-0.371833	-20.8188	-8.013	-14.2148	-20.459	-5.219	-19.0197	13.5347	-17.4745	-5.36717	-7.52617	2.73967	-0.52	-13.8973	-9.11367	1.639	-3.33517	-12.1828	-9.13483	10.0422	-18.6598	10.7195	-11.442	18.022	-20.8612	16.4768	15.3973	-17.2628
24.7107	-6.362	-15.9082	-2.34033	-22.3005	-14.998	6.6555	-21.8983	-2.806	16.3498	24.3085	-13.4317	-10.0662	26.5733	7.62917	18.1278	4.3695	-8.60567	-21.221	-2.1075	20.6678	-12.9872	10.0845	1.93533	-25.2003	7.608	0.601833	11.9895	-4.88033	6.50733	8.01017	-22.0888	-12.7332	-12.585	-5.5365	4.89867	4.47533	-7.1875	-3.67383	24.6895	8.60283	20.6043	13.4288	11.1428	9.513	17.0483	-19.6335	-7.86483	-24.0997	8.96267
6.25333	-5.26133	-8.30933	14.9105	-7.86483	-12.331	19.9905	-5.24017	-13.1988	7.62917	10.4232	-16.2257	-24.3537	21.6838	-22.8297	-3.5045	2.3375	-2.76367	-18.0248	-8.394	0.665333	8.92033	6.18983	-16.9665	-18.9985	-21.2633	-3.20817	-5.13433	-21.8772	12.942	11.8413	-24.7135	-6.25617	3.45933	9.74583	3.88267	17.3023	-11.2727	16.9002	25.7055	19.0803	17.5352	9.513	-16.5432	16.4345	-10.0027	3.33233	-21.8348	2.23167	18.5512
-13.5587	3.20533	9.78817	1.36383	-6.108	-0.139	0.792333	-15.3367	-15.2308	6.084	-8.28817	-22.8085	8.98383	22.8692	22.6363	-18.6598	24.0968	-6.5525	-6.97583	-1.79	-5.43067	-2.53083	11.6297	-20.1203	2.274	-1.49367	-6.997	-2.12867	-6.235	-14.6593	-6.84883	-3.46217	-1.87467	6.25333	3.8615	0.644167	-0.5835	-1.32433	22.467	11.291	-1.17617	10.6137	-2.425	7.43867	7.227	15.609	14.6353	-23.4647	0.982833	12.9632
25.7478	-19.2313	18.276	-6.9335	-12.3522	-8.85967	-2.08633	-17.0088	3.0995	20.562	-11.1245	-7.92833	-11.1033	6.29567	-1.36667	4.83517	20.4138	3.88267	25.8748	-2.65783	0.369	9.513	-9.81217	-5.89633	-23.6975	-19.4218	6.42267	-25.3697	-13.0083	0.220833	-2.6155	-1.07033	-24.2478	-2.44617	19.5883	-16.3527	10.9947	9.1955	12.942	9.4495	-9.57933	24.9435	-24.269	18.7628	15.8207	16.3287	-25.5178	25.0917	-6.72183	25.261
21.4087	4.39067	-24.9887	-0.668167	9.894	10.9312	23.0808	-8.05533	1.8295	15.8842	25.4092	19.8423	3.90383	16.0958	-2.552	16.4133	25.8748	-4.60517	-0.541167	-15.2308	-4.3935	12.6668	0.792333	-19.5912	-24.3325	-14.0455	-22.5968	-4.62633	-18.8927	-10.7223	11.3757	5.87233	-1.26083	14.6565	0.898167	-18.2788	-4.60517	19.9905	-15.8023	17.2177	-7.1875	15.6513	3.77683	23.5253	21.4298	15.1857	4.8775	21.8532	-3.80083	23.7793
-1.917	13.3442	-13.6222	-3.20817	-22.8508	-21.3903	16.9002	-1.3455	-16.268	-17.6438	-6.63717	5.87233	21.7685	17.8103	24.0968	-24.4595	21.324	-0.477667	14.085	5.85117	-7.0605	9.21667	-15.9717	-1.49367	7.1	0.0726667	-25.1157	-22.0253	-12.4368	10.6348	-11.3362	9.53417	-8.8385	20.6043	23.5888	14.8258	8.8145	3.671	14.1062	-7.378	24.1392	-22.0253	11.9472	23.9698	15.4185	5.1315	13.4077	-8.9655	-2.12867	7.26933
-11.7807	15.0375	24.5837	3.81917	-15.5907	20.562	0.220833	-18.0883	5.55483	14.4237	9.005	9.68233	-18.5328	26.5945	25.5997	12.434	1.04633	0.75	-13.982	4.941	8.28533	6.80367	1.27917	-20.7765	-1.19733	-9.74867	24.5413	-19.316	-8.43633	12.3705	-4.43583	13.5347	-23.4012	17.0695	10.9947	-7.84367	7.52333	-2.59433	-11.5267	4.3695	1.85067	23.2713	-19.062	18.149	22.2342	-4.49933	-5.49417	-3.6315	-9.32533	14.593
13.8733	-17.5803	17.8103	-7.86483	14.7623	25.4515	-2.9965	-13.1142	-11.8653	21.7685	-7.58967	-5.19783	-8.5845	26.5098	3.43817	-17.538	-9.96033	-7.67433	10.8042	-1.0915	1.55433	-6.4255	-8.79617	-15.4848	-5.4095	-10.5107	-16.5855	-17.411	-12.3098	3.96733	-13.855	3.29	-20.4802	-2.34033	2.54917	8.0525	21.2817	-11.442	17.0272	21.9378	8.13717	23.7158	-3.90667	25.2187	-15.9082	-1.64183	-13.8338	-19.8452	22.6787	10.7195
7.735	-5.17667	12.4128	-12.1405	12.2012	19.1862	-21.221	-15.6118	16.9213	7.65033	-15.4425	-19.9087	-9.918	27.42	21.0277	-11.9288	-23.4858	-1.45133	3.62867	-13.474	-6.21383	-16.1833	9.9575	-23.5282	-26.3433	-16.0563	-11.1457	-17.7497	-11.3362	-17.919	7.05767	-15.1038	14.1062	9.61883	-2.40383	-23.2107	-3.16583	13.7463	21.9378	21.0488	19.1438	13.6405	10.6348	21.9802	17.2177	23.8428	-2.97533	21.8532	-15.6965	11.164
15.0163	19.9905	0.898167	-12.7543	-2.89067	25.9172	6.338	1.78717	-4.79567	6.44383	-16.1198	-0.4565	-4.98617	15.8207	8.83567	9.49183	9.9575	5.23733	-21.8137	-6.15033	-3.14467	-3.08117	-1.79	-0.3295	-15.3155	-8.14	-14.49	15.7572	-21.856	-1.2185	20.7102	9.21667	-5.6	8.1795	-21.5597	10.7407	3.163	15.3973	-0.0331667	25.0493	25.6843	18.5935	-13.3893	21.2182	-3.441	-8.41517	25.3033	0.284333	-1.19733	6.29567
2.25283	21.6627	6.29567	-14.871	-22.1312	14.8682	10.7618	-14.363	-0.943333	24.2662	16.4557	24.0122	0.538333	21.1335	18.022	2.25283	11.8837	-8.902	-0.901	-22.8297	-4.18183	11.3757	5.2585	0.707667	-14.3207	-5.219	-20.586	-1.5995	-25.5813	7.84083	10.1268	-18.9562	-3.67383	12.7938	6.719	29.2192	14.0638	2.10467	-2.679	26.2982	7.24817	21.2182	-18.1942	14.8893	16.4557	-20.0145	4.07317	8.243	5.47017	-0.922167
-14.1513	-2.7425	-24.7347	-4.33	-20.6283	15.736	1.55433	14.1273	-11.0822	-8.18233	-17.7285	16.8367	-13.22	27.5258	-15.6753	0.517167	-21.0517	-16.5855	15.4397	21.7897	10.021	3.77683	-15.7388	-4.203	15.0163	-22.2158	1.93533	-4.965	-9.4735	-10.2778	-6.2985	-0.647	8.66633	7.2905	22.3612	24.5625	-14.744	-3.77967	11.6508	7.69267	2.274	22.7845	13.0055	26.5522	24.7318	3.417	22.5728	6.23217	-16.8395	19.9905
-16.3738	-9.51583	5.55483	5.53367	4.34833	5.93583	-7.632	-24.2478	-14.4477	-16.014	14.6142	-8.902	-16.8818	12.5822	-1.7265	-0.0966667	17.1753	-24.8617	-9.89683	-0.668167	-6.27733	-23.3377	-20.205	-14.4688	0.982833	2.4645	-8.22467	-17.3475	-20.7342	-15.0827	3.798	13.9368	-5.93867	13.4923	3.69217	6.63433	8.1795	-3.33517	8.5605	16.2652	6.74017	23.5253	11.5662	25.9595	16.752	25.4092	13.958	21.6415	6.50733	17.3658
9.47067	24.753	1.97767	-17.2417	-24.142	24.7742	4.07317	19.038	-20.1203	-14.7228	10.275	20.4985	1.7025	23.0808	2.06233	-23.761	-12.6485	-9.76983	23.3772	-19.7817	-19.5488	-0.901	-12.1193	6.95183	5.0045	-2.7425	-17.792	-21.6867	-25.4755	-6.00217	21.3452	-5.74817	-19.57	9.66117	16.5403	19.8635	-9.664	24.4355	14.72	0.834667	-1.76883	10.5925	-26.4703	8.20067	18.5512	26.3193	6.1475	9.005	-18.3	-20.0357
10.402	-18.1095	-3.92783	9.80933	-21.7078	-15.2943	23.3137	-22.2158	-21.856	-20.2473	-3.10233	15.8207	-7.759	27.3988	19.6942	-14.6382	-6.72183	7.14233	-23.6128	-1.76883	-1.917	-5.219	19.3555	-24.904	-25.5602	-8.85967	-22.3217	-6.63717	-26.8937	1.80833	13.0478	-4.457	-8.37283	3.2265	25.0705	-24.5018	-6.44667	5.23733	20.8583	19.3555	-24.7558	15.8207	-10.9763	-3.58917	10.656	13.1537	7.07883	23.737	11.1852	14.1273
3.07833	-8.69033	8.96267	1.27917	-10.7647	3.52283	18.0432	3.036	-7.9495	-8.05533	-25.5602	10.6348	-4.28767	30.9548	-17.4533	-11.1033	-11.8865	-2.38267	8.66633	3.29	-12.7755	-21.6655	-13.4952	9.23783	-19.9933	-1.62067	-22.5545	-20.205	-16.4797	-9.19833	6.18983	-23.7398	-9.83333	-13.1777	-23.507	2.57033	20.8583	-20.586	6.95183	9.80933	20.2657	6.57083	17.6833	15.8418	25.642	19.3343	-0.541167	26.1712	-24.5865	-5.81167
3.81917	-21.1998	2.7185	-2.06517	9.15317	-18.173	-11.0187	17.0272	7.84083	11.4392	-5.04967	-16.8183	11.9048	29.96	-20.1415	17.8738	4.03083	-20.4167	-25.3485	1.74483	6.12633	-19.951	14.2543	-3.695	-2.171	18.0643	-23.1048	-8.41517	-11.9077	-18.0672	-10.0027	6.44383	-14.4688	25.007	23.2925	3.671	26.0018	8.37	15.1433	20.3503	0.496	26.1923	-18.5752	26.5733	1.59667	22.6363	15.5455	2.82433	23.864	16.8367
16.4345	6.465	20.8583	-25.3273	10.8042	9.21667	17.2388	-2.31917	-10.3202	-25.2215	13.958	-13.5798	-10.172	19.673	17.0695	-9.13483	3.77683	-24.0997	6.29567	6.69783	-5.43067	2.76083	-18.3847	-17.7285	14.7623	-19.3372	-4.56283	-18.3423	-14.9768	12.7727	-0.012	-7.6955	12.7515	17.6198	-18.1942	15.4608	7.69267	18.9533	2.50683	0.728833	17.514	7.227	-22.7662	18.7205	21.197	-0.287167	25.4092	5.15267	16.2652	-21.1575
-22.7873	-18.6387	17.0695	-11.5902	8.1795	-1.11267	-21.856	-14.744	-23.4012	0.220833	18.8898	11.7778	7.90433	18.8475	12.7727	13.5982	-21.475	-9.07133	10.1903	23.6947	-18.935	10.8042	-6.15033	-1.89583	-0.668167	-15.4425	-19.1043	-12.8813	-27.1688	-21.348	-3.90667	-12.5638	5.5125	7.12117	-20.0568	21.8532	18.1913	3.84033	20.054	1.9565	23.9698	26.4887	17.1965	15.8207	18.0008	23.2925	22.7422	1.34267	0.961667	-17.1358
17.7045	-0.5835	26.2982	-20.7342	-18.0672	22.4247	8.89917	-18.1095	-6.997	26.0865	-23.0837	-24.0997	-1.8535	29.2403	6.4015	8.37	-0.0331667	-10.8282	2.528	-9.26183	-8.60567	-7.42033	-18.3	-14.9557	3.671	-24.4595	-5.4095	-16.9242	-24.6923	-23.38	8.20067	-25.2215	-12.7967	6.18983	-6.65833	5.576	6.29567	-20.6918	27.928	23.3137	26.5098	25.2822	4.32717	21.4298	9.34367	14.1485	22.3823	18.5723	25.8325	26.5098
6.86717	3.925	-4.60517	-21.8137	22.7422	5.11033	-15.4848	-11.823	13.1325	-17.7073	-0.012	-27.4228	1.0675	31.9708	-22.491	-13.8762	-3.65267	7.88317	26.6368	-18.4693	-4.35117	-23.4223	-4.838	-26.1317	-8.43633	-11.4208	-11.5267	4.47533	-6.743	3.69217	-8.35167	-1.028	-1.51483	8.13717	9.08967	14.5718	22.9538	8.243	-27.2747	24.1815	-1.93817	25.8325	-24.1632	22.975	22.4882	11.1005	21.2182	26.8697	-21.8137	17.1965
-0.287167	3.07833	-1.028	-23.253	16.5192	25.5997	-20.586	-7.84367	-24.7982	-21.8983	-12.5003	18.8898	2.69733	21.1547	-0.0755	14.4237	-5.68467	-12.2675	18.8687	-4.05483	-0.52	4.91983	-15.3578	8.53933	8.41233	-23.253	17.4717	-22.872	-11.6113	-13.3682	15.1645	-3.01767	-25.2427	12.942	24.8165	24.2873	1.0675	1.99883	19.7788	26.7427	7.7985	27.4412	16.9002	17.0483	25.6843	20.7313	-18.173	23.4618	2.35867	-3.77967
2.9725	-1.70533	12.6457	-24.3537	-18.6598	25.769	9.74583	-14.9768	12.6457	-2.31917	4.70817	3.4805	-0.668167	29.1133	-1.2185	-5.5365	-1.00683	2.4645	20.7525	-8.648	-1.13383	2.23167	-21.6655	-5.092	-11.3785	-25.8777	-7.71667	-22.3852	-21.9407	10.2962	-14.3418	0.707667	10.9312	18.4242	24.0333	30.4468	23.5677	26.2135	-5.49417	-1.9805	22.6998	17.4293	10.0633	28.7112	22.4458	26.5733	2.29517	24.3297	-1.36667	1.3215
23.7582	0.4325	3.94617	-14.6805	21.451	-25.2215	-13.4105	-3.46217	1.93533	-13.9608	-16.5855	21.2393	2.9725	12.2858	-2.679	-10.1085	2.69733	-1.62067	-14.8498	8.07367	10.8677	-26.7878	-11.5267	-1.26083	25.4727	-14.871	3.01483	-21.602	-26.3433	8.58167	2.54917	5.5125	25.388	4.03083	-9.664	18.403	26.4463	-2.1075	10.8042	20.7102	8.878	11.8202	-18.7868	13.2383	-27.4017	17.9585	20.5197	-27.4652	-18.8503	4.4965
18.403	-3.84317	-6.997	-4.838	4.052	-22.1947	27.9492	-5.981	3.4805	-11.2092	15.6937	9.005	-12.8813	21.7685	-3.84317	17.7257	14.085	-24.0362	23.1443	-13.9397	-22.1947	-0.922167	-1.2185	-21.5597	-7.632	-12.1193	-2.06517	-9.24067	-26.809	18.6147	6.6555	-7.20867	-13.3258	-5.64233	0.199667	13.3018	-0.414167	0.919333	-15.4213	17.1542	-25.4543	17.9162	-7.5685	29.0498	24.5202	7.88317	5.97817	21.7685	21.2605	-11.9923
13.2807	13.069	1.10983	12.8362	7.26933	15.355	4.89867	23.737	-11.1457	11.3122	-25.9835	15.8842	-10.1085	30.2775	-7.29333	-16.0563	-24.4172	-9.918	12.3493	-5.87517	-3.3775	-2.82717	-23.7187	-20.0992	23.5253	-5.49417	-23.7822	-23.8033	-10.8493	-5.38833	-26.1317	-18.3	9.5765	13.7252	-22.999	3.0995	11.5873	26.5733	14.7835	-17.8343	25.2398	16.4133	-2.50967	22.6363	14.1273	27.166	-26.8937	22.975	-3.06	-17.665
-1.4725	22.1072	-3.29283	-18.0672	-2.6155	23.5042	-3.08117	13.5347	-18.3423	18.0008	13.5982	-22.1312	-25.412	13.6193	7.12117	-0.647	16.7943	1.30033	-6.76417	2.37983	-25.8565	-14.4053	-22.8508	-18.9138	-24.142	3.62867	-9.11367	-11.3362	-28.0578	13.6617	5.97817	14.6777	-8.79617	26.4675	21.2182	5.02567	9.30133	6.2745	-1.49367	3.64983	26.7003	22.4247	-20.5437	9.132	17.8315	15.5243	27.3988	24.5837	1.17333	8.98383
6.2745	18.3183	-5.45183	-11.8865	1.85067	20.0328	-24.4807	1.27917	5.91467	-20.2685	10.8042	16.9002	14.0003	17.26	20.7737	-15.0615	6.74017	-15.8447	-18.5752	19.2285	-5.13433	-4.6475	-18.5328	-22.4063	5.449	7.05767	9.02617	21.7262	-9.83333	-9.9815	1.639	-6.38317	23.5465	19.7365	18.4665	5.36433	-20.3108	-4.81683	22.0225	-25.7507	23.1867	27.9492	-26.3857	25.4303	14.974	22.467	20.1387	8.13717	15.9053	6.12633
19.3132	24.4355	-12.0135	19.5672	-26.0258	-14.0032	-22.872	-1.45133	-6.4255	-2.425	-24.015	19.038	15.99	-30.4708	25.0917	-2.933	20.0963	9.259	-19.3583	-0.9645	-16.9453	-19.1043	-15.4637	2.274	2.57033	15.7148	-3.65267	-21.094	-21.475	-24.3113	10.8888	3.2265	2.5915	27.5047	16.8578	23.991	6.2745	0.1785	-19.951	-28.2272	16.1382	13.1325	-25.7718	29.4097	18.911	19.6942	9.42833	18.1067	-15.1673	24.5202
15.101	-5.24017	-10.7223	-5.95983	-17.284	4.77167	25.0282	17.3023	-15.5483	24.0122	9.99983	25.1763	-8.37283	10.402	11.7143	-10.6588	-14.8287	-11.6325	7.01533	2.7185	-9.4735	10.0845	-26.555	-9.96033	-22.872	-22.9143	20.4138	-15.6542	-15.2308	-16.4585	-8.05533	-15.6753	6.338	1.27917	6.4015	7.862	2.67617	24.3508	25.0917	27.8433	2.12583	18.3607	15.3762	23.4407	13.7887	-6.616	12.307	22.1707	8.8145	-4.49933
-2.95417	5.957	-4.6475	-15.76	19.5883	23.6523	2.35867	-23.2742	-16.649	-25.4755	-20.078	1.97767	24.1815	29.96	-9.17717	10.021	15.99	11.5873	26.277	7.71383	1.74483	-3.14467	-21.8983	3.39583	-22.2582	-17.5592	-13.6645	-22.2158	-24.9887	-15.8235	13.4923	-24.6712	-19.0197	24.6895	-5.55767	11.6508	-2.95417	19.5883	18.0855	18.0432	-2.19217	28.1397	-20.9247	26.2558	-27.5287	7.7985	26.3617	14.5295	2.88783	-13.0718
-13.9608	22.848	-6.40433	-10.172	-21.7502	28.309	20.3292	21.9802	-2.59433	7.26933	15.0587	15.482	-0.117833	21.6415	0.601833	-0.308333	-11.9923	-5.74817	-20.7765	-21.0305	8.28533	-16.0563	-25.0945	13.9792	9.21667	-9.0925	-24.2902	-25.158	17.133	-4.88033	9.23783	-0.647	-7.9495	21.7897	-15.2308	13.8098	-2.14983	23.9698	-5.95983	13.6617	2.93017	26.785	14.8258	28.9017	21.4087	27.7375	-1.8535	26.9967	21.8108	15.0798
20.2657	2.42217	7.07883	3.64983	-10.0662	-15.3155	-15.76	-0.858667	1.49083	-7.8225	-23.5493	14.6565	-10.8705	-3.10233	26.8273	-5.36717	1.99883	-13.0718	-23.7822	0.347833	-5.74817	-10.4048	-10.807	1.34267	-2.46733	-19.0408	-24.7982	-26.7878	-15.2732	9.259	4.09433	-9.156	-4.28767	27.9492	-15.7388	6.48617	-17.4322	-24.8617	25.515	-1.38783	6.12633	11.6932	-22.6603	22.9327	27.3988	-27.5075	14.6353	-4.22417	26.5945	24.7318
12.2647	-25.0945	-23.0202	-24.3537	-8.88083	13.4077	-14.6805	-26.3222	-25.1157	6.7825	17.9797	-1.282	-23.7822	26.4252	3.33233	0.136167	25.1975	-7.22983	24.5837	10.3597	-2.8695	-20.6495	-22.2582	7.50217	-6.489	-23.507	-28.206	9.3225	-13.474	-24.6923	-17.5803	-0.223667	-20.4378	1.36383	11.9895	22.8057	12.0742	-5.6635	-8.60567	26.8485	22.4882	19.6942	19.5672	29.2827	23.7793	13.7463	-0.752833	-4.66867	17.9585	22.2765
-11.8653	12.7092	11.4815	-18.1307	-5.76933	24.2873	-20.4378	-20.7977	25.0493	8.6875	19.7788	-27.1688	-12.5003	28.6688	22.8692	0.707667	-3.58917	-10.4048	8.116	13.5558	-22.5545	-21.9407	-21.3903	-5.981	-25.5813	-22.0042	5.23733	-26.4915	-11.5055	-17.0088	4.34833	-15.0192	-6.5525	-26.1317	21.0065	26.9332	14.0215	27.3777	27.0178	25.9595	15.5667	9.66117	8.83567	7.26933	27.039	-3.77967	-26.1528	18.3818	-14.8922	-9.70633
-24.4383	10.5502	7.481	-10.9128	-27.2112	-11.1033	-9.32533	14.6142	-5.5365	-12.1828	-14.5958	-8.69033	6.10517	22.3823	-19.2737	7.90433	-2.3615	-9.57933	1.99883	11.1217	11.9048	-5.51533	-24.8193	-23.5917	-1.13383	-16.2892	0.982833	-6.12917	-27.7403	-7.9495	-6.82767	-5.854	-26.3433	17.6833	-24.0573	11.5238	-19.3583	9.767	26.2135	16.752	12.4763	25.007	28.0762	7.88317	20.6467	-5.19783	-1.8535	26.0653	-24.396	26.658
21.7262	1.91417	-25.8353	17.1118	26.7427	26.0442	-18.046	8.70867	-15.125	-15.9293	25.4303	24.3085	-3.41983	29.833	-8.94433	-25.2427	10.1057	-27.4228	-12.9448	4.60233	-22.1523	-16.9453	14.8258	-24.3325	-15.7812	-19.4218	-25.9412	-23.1472	-18.4693	-19.1467	10.021	-17.6438	4.83517	27.7798	19.6095	12.7727	12.942	0.898167	3.33233	25.134	-22.4063	24.2238	16.6038	13.8098	6.31683	25.1128	-2.933	21.3875	-18.4482	9.66117
-7.632	15.2915	9.513	0.136167	-1.81117	-25.0098	9.78817	13.2383	-12.458	-9.30417	11.2275	-5.83283	5.3855	-25.9412	-0.350667	-7.20867	-7.42033	-5.04967	-26.0682	8.53933	-17.6862	-8.521	-9.30417	-8.92317	-3.33517	-24.4172	-8.37283	14.6988	-22.7027	-15.1038	-9.283	-5.2825	18.8687	-8.94433	-26.9572	25.6843	22.721	-17.6227	-17.8132	24.3932	20.1598	7.31167	6.0205	22.1495	23.0597	0.0303333	26.6368	20.0963	-4.1395	-5.43067
-5.76933	25.5573	1.85067	13.069	13.3018	-26.047	-23.126	10.8042	13.3442	-1.32433	-26.4068	-21.2845	15.863	27.5682	-5.7905	2.5915	23.1232	-19.7605	-15.2097	-10.4895	-16.2892	12.6033	-8.648	-11.5478	-24.4595	-26.1952	-7.378	-29.5395	-13.982	-21.4327	-8.14	-3.03883	-24.1208	25.3457	26.5522	7.88317	-22.5333	-4.81683	23.991	-12.331	-5.00733	7.50217	-10.5318	26.2982	16.9002	26.7003	-12.0558	28.3513	1.53317	8.28533
-23.5282	-6.08683	13.0902	-20.0568	16.2228	28.6688	-16.1622	5.36433	-17.284	-24.7558	-2.08633	-3.97017	-26.4703	30.2775	-25.6872	-10.934	27.7798	-15.5483	20.0328	-6.57367	-20.0145	3.69217	-13.855	-25.6448	1.258	-13.5798	-1.07033	-20.2473	-24.7135	6.10517	-22.491	-10.7012	10.3173	27.039	25.1552	3.33233	5.7665	-16.5008	20.4562	-29.73	3.43817	19.0168	25.5362	23.2925	14.6565	-1.13383	12.9208	5.72417	12.942	11.164
2.147	23.6947	-10.4895	-12.8178	-25.0945	-27.8038	9.4495	21.9802	-21.602	-11.6748	24.9435	27.0178	-2.552	28.9652	13.6405	5.23733	9.0685	5.87233	-7.86483	-1.45133	-0.985667	-26.3857	-16.0352	-27.1477	-5.62117	-14.871	-22.1523	-28.5447	12.4975	-23.8457	-13.3258	-20.205	9.04733	16.2652	20.6678	-18.3	-14.2572	8.09483	21.9378	23.3772	7.354	16.3287	-25.1792	17.8315	16.5192	-1.7265	-2.1075	27.0178	20.0117	-22.9355
-1.04917	-0.0331667	1.766	-11.1668	-21.221	22.467	5.42783	17.9373	-7.35683	3.20533	-6.87	12.4128	-11.7595	24.4143	12.2435	1.97767	-19.824	-24.9887	26.9332	1.30033	-11.7383	-17.8555	-3.314	-23.8457	-14.0667	-19.5912	-23.2107	-26.4915	-14.2995	-1.7265	-16.3103	3.81917	-2.02283	6.48617	-16.7125	23.5465	-1.51483	-2.53083	26.531	19.0803	20.2868	28.6265	26.4252	18.7628	23.1443	25.5997	23.102	-0.223667	27.801	-12.7332
24.5202	5.5125	15.4185	-23.6763	-8.28817	-20.8823	21.7897	24.372	-6.616	-7.03933	26.2347	4.1155	-9.41	14.5083	-0.879833	-19.824	11.418	-16.5643	16.8367	3.52283	-24.8617	-8.3305	1.53317	-27.6768	-13.0718	-10.0238	-16.5008	-23.8245	-25.3908	-21.7713	-6.1715	16.0747	-2.46733	-26.3857	-18.046	10.3385	-5.13433	14.1273	-15.9717	-4.16067	19.3978	26.4463	-20.8188	16.8155	17.26	18.2125	23.6735	24.2238	-3.568	-15.252
4.60233	15.8418	-21.3268	-5.36717	-11.0822	28.436	8.41233	-15.2097	-22.9143	9.386	-5.51533	-20.9035	4.66583	3.12067	3.50167	-14.3418	-2.78483	-14.2572	9.40717	8.32767	-6.616	27.547	-6.235	-22.3005	5.576	-0.7105	1.36383	-9.89683	-28.7775	-24.8828	10.275	-9.76983	15.2068	20.4773	27.2507	15.5243	19.5672	10.3597	-25.031	24.7107	11.1428	24.3085	3.43817	28.9652	27.8857	24.9012	21.8532	18.6147	24.8588	26.2347
-18.1307	7.65033	-27.2958	-1.70533	-9.55817	21.1547	-19.3795	2.61267	4.00967	22.2553	24.2873	17.8103	-2.044	23.9275	19.7577	-4.60517	-21.475	9.99983	23.8428	-25.4332	7.81967	-3.73733	-13.3682	9.34367	-14.6805	0.4325	7.2905	-29.2432	0.580667	-11.569	-4.33	14.4237	-19.1043	10.5502	6.67667	-20.1838	-3.86433	-27.2112	-3.7585	11.8413	29.6002	23.4407	12.7515	26.5945	7.43867	28.182	-1.9805	6.54967	2.909	18.2548
20.3927	14.1485	-19.316	13.0902	-19.0408	14.0427	18.6358	-2.31917	12.5187	0.728833	10.6772	-23.9303	-5.092	14.3602	8.28533	6.54967	16.8367	3.9885	14.0638	-17.1358	0.4325	-6.51017	-23.1472	-15.4002	-15.379	-16.7548	-19.8875	19.3132	-1.26083	-9.43117	-6.97583	4.51767	7.94667	19.5037	21.9167	-20.7765	-2.50967	1.23683	-3.35633	-18.4693	-0.8375	19.6095	-26.7878	27.2295	25.3457	29.1768	-27.2958	10.7618	-2.679	-5.74817
3.33233	4.41183	-1.93817	12.561	5.195	-4.22417	16.2863	19.1015	-24.6288	-23.8245	-9.70633	19.6942	-19.316	29.0922	-13.4317	-24.015	-27.063	0.855833	16.2228	-4.584	-13.6645	-26.9783	-18.3635	-4.75333	15.8418	-20.6283	-20.4378	23.6312	-15.2308	-23.0413	1.61783	-8.75383	-11.2727	29.2827	17.6833	-1.70533	-19.5912	20.3292	-9.7275	8.60283	-6.70067	10.6348	27.928	20.308	19.0168	-1.4725	-27.0418	17.1965	-25.3697	21.4298
20.8372	-24.015	-2.806	-3.99133	-23.7187	-18.3635	-13.601	-6.84883	-26.3433	-21.1152	8.4335	-16.9877	-6.743	13.4923	13.9368	-17.4957	26.1923	-4.85917	18.2972	12.2012	-3.52567	-25.7083	1.30033	15.3762	-22.1523	13.323	-25.5178	-18.681	-9.83333	3.96733	-0.985667	15.228	11.5873	24.5202	3.71333	3.56517	25.5997	22.1072	6.25333	4.91983	26.404	22.5517	-2.9965	28.3937	-16.6278	2.5915	0.220833	22.6152	-12.3098	19.9058
25.9383	24.2238	25.9595	-19.8028	-21.856	16.752	15.609	21.578	-22.9355	20.308	22.086	24.8377	-7.42033	28.2032	-23.0625	8.51817	-6.06567	9.28017	22.3612	-9.26183	6.69783	4.4965	3.62867	-24.9463	-17.5592	29.9388	-27.8673	-26.5127	-26.5127	-15.1673	-19.2525	16.6462	-16.6278	25.2822	14.7835	20.054	24.6683	3.8615	-25.412	-23.5282	-8.35167	23.1443	27.4623	28.182	8.32767	11.6297	18.1067	12.2435	-20.4802	16.1382
9.68233	-3.03883	17.006	-7.90717	21.4087	26.1712	-23.8668	-16.1833	-23.9938	11.4603	-19.8028	1.80833	-23.0202	18.1067	18.0855	11.7567	14.2332	-15.252	26.0442	-6.08683	-26.7032	7.52333	-6.6795	-9.49467	-9.30417	-26.5973	-23.4223	13.2383	-23.9727	-21.1998	15.6725	-5.346	12.1377	12.2223	8.07367	15.0587	23.3137	-16.1622	22.0648	26.531	-11.823	8.9415	13.8522	19.5037	-17.0088	2.04117	-27.1265	27.9492	26.9543	-3.46217
12.6033	-2.425	8.79333	-20.6495	-2.425	-25.6448	-21.475	-3.314	-19.2102	-2.1075	-20.332	-21.4962	-26.047	20.2657	9.55533	12.6245	1.27917	-26.4703	-6.53133	-5.62117	-1.57833	-23.0625	-21.9407	-13.728	-16.8395	-22.4698	0.855833	-30.5767	-16.1833	-2.8695	-11.823	-11.2938	-4.7745	28.2243	25.3668	17.6198	20.435	-23.4223	23.61	22.9962	-24.7982	25.6208	4.89867	26.0865	-2.19217	21.9378	16.117	-5.6635	15.8418	14.9105
-3.97017	9.40717	-18.7233	-18.173	-0.689333	-26.7667	17.5563	1.66017	-2.00167	-9.30417	13.6828	20.4773	-11.1033	-8.521	-25.6237	-0.117833	14.7623	11.2275	-23.634	6.69783	-18.8715	-28.1425	-15.6965	-20.4802	7.354	-21.2845	-22.11	-12.8813	-19.8663	-13.8762	-5.64233	-26.5762	12.9632	16.1593	-0.9645	16.4768	6.084	-4.076	30.9125	24.1815	-6.15033	17.641	-11.2515	23.7793	14.3178	21.5145	15.0587	30.5527	2.02	-12.7755
1.91417	-11.0822	-24.9887	-21.2633	-0.266	1.004	-14.8075	-4.92267	24.1392	-27.5922	27.4835	23.102	10.9947	15.2068	3.71333	-0.414167	-24.8828	2.10467	6.93067	14.72	-6.78533	-9.36767	3.50167	-21.4962	18.1278	3.88267	-26.7032	-19.8875	-17.284	-20.7553	9.47067	7.37517	18.3183	27.0813	-4.7745	15.8207	-7.08167	15.2068	-28.6293	-27.4863	21.3875	-17.792	0.347833	24.2873	23.2713	30.087	23.483	-20.1627	-23.9727	17.3658
-24.0785	-4.47817	12.4763	-14.7228	-12.839	10.3173	-24.8405	-23.126	16.6038	-11.6325	-6.235	6.25333	11.799	3.77683	-11.8018	-17.0512	26.5945	-24.5018	-17.7708	-23.5282	-9.17717	12.7303	-15.6118	9.42833	-3.01767	-8.775	-27.6345	-25.4332	-7.505	-22.3428	7.862	9.02617	16.4345	-29.3702	10.8677	1.004	-14.3207	12.688	28.2243	-0.5835	-22.4698	12.2647	-23.38	25.0493	21.1123	22.6575	19.5248	-19.0197	3.14183	-6.82767
-8.66917	-19.4007	22.7422	-8.28817	-20.2685	20.2022	23.61	10.8677	-15.3155	-16.014	-18.5963	-3.65267	-13.7492	21.6627	3.18417	13.4923	21.3875	-19.443	-23.38	-6.40433	-20.0992	-16.9242	-18.6387	-15.8658	-0.223667	-23.1048	0.1785	-18.8927	-10.2778	9.93633	-7.29333	-5.854	26.4252	27.4623	26.8908	25.0917	27.293	23.3983	17.895	-11.1245	15.0375	26.277	11.6932	17.1118	18.0643	19.8635	-1.5995	12.4552	27.801	-19.2737
-13.0718	-25.9835	-0.731667	-11.2727	-7.46267	28.9017	26.6368	-9.6005	10.9735	-5.93867	17.6622	-22.7873	-10.4895	22.2553	-6.743	4.306	-27.2112	-22.5545	21.5568	13.45	-5.00733	-7.99183	-20.6072	-5.1555	-23.1048	-23.888	-25.8565	-12.6908	-24.8193	8.01017	4.91983	-25.8988	-0.0543333	-9.156	1.36383	-2.7425	19.2073	0.0515	30.3198	-9.2195	20.7525	21.3875	-25.2427	-24.4595	24.8165	29.0287	19.5672	19.165	-9.00783	-22.3852
6.95183	-2.44617	-23.2318	-15.5907	23.8428	19.1438	-10.6165	-21.4115	7.31167	23.9063	12.4975	15.7995	10.7407	20.2868	6.973	-9.64283	-15.76	-17.0088	-15.2943	-22.3428	-9.36767	13.2807	-10.68	13.069	9.767	7.56567	-29.1585	11.418	-10.7012	-0.244833	10.0633	-10.3837	-1.19733	16.0535	12.0953	-5.51533	5.47017	13.4923	29.9388	16.371	13.8098	20.5197	13.9157	18.0008	15.7783	2.4645	7.31167	17.4717	14.466	21.9378
-27.698	6.7825	-4.5205	-8.75383	21.7262	8.8145	28.5418	-4.60517	8.13717	22.0648	-23.7398	-24.6288	8.51817	24.6048	0.00916667	25.6632	18.0432	-27.5287	-26.4068	7.18467	5.55483	-28.841	-2.59433	-12.1405	-13.5587	-24.7982	-1.87467	-19.7605	-21.1363	17.3447	-9.32533	-6.616	22.9115	25.5573	19.5883	-4.54167	-23.3165	-30.2168	-23.2953	19.8	-22.0042	11.2063	-12.8178	31.1242	27.7163	7.96783	7.1	18.022	1.59667	-26.1105
0.474833	15.4397	-8.8385	-18.7022	12.2223	-22.7238	-20.3108	-10.807	1.93533	-6.84883	-26.301	19.5037	-18.9138	22.5093	11.9895	20.5197	28.3937	-1.83233	7.9255	5.17383	-0.816333	-25.158	-21.1787	-23.7822	8.77217	-28.4388	-3.5045	-29.73	-19.0408	-10.1297	-15.3155	-13.1565	2.02	9.91517	1.02517	-18.1307	14.5295	7.37517	20.435	26.4887	30.5527	26.9543	-16.0987	25.7055	23.2713	14.212	6.25333	20.0117	-19.6758	24.5837
-26.0893	10.402	24.3508	-9.74867	-5.81167	23.7793	18.0855	0.369	14.7412	-21.4115	-13.6433	23.9487	5.957	23.229	1.258	27.4412	12.7515	-13.22	3.3535	5.3855	-4.28767	-7.01817	-10.934	-18.2365	-21.2845	-21.0728	-25.3062	-16.8818	-11.4843	-20.2685	-24.0785	3.18417	-5.0285	25.9595	22.3188	21.7685	12.0742	21.9802	10.529	-29.3278	29.0922	19.6518	11.672	24.4143	28.7112	26.6792	29.3462	31.3782	-21.4538	-17.7708
-27.698	7.6715	-24.4383	-16.2257	1.004	15.7572	25.2187	19.1227	-4.92267	-19.443	24.2238	-23.3165	15.4185	1.59667	-2.44617	16.3498	-25.031	-19.7182	-25.1368	3.71333	-25.0098	-20.2262	-12.4792	-29.349	-25.8142	-18.3423	14.3813	-6.65833	-23.4223	-9.49467	10.4655	6.18983	-16.268	24.9858	13.831	0.4325	9.17433	-5.00733	11.7567	11.6297	-27.8885	29.9388	-28.3542	29.579	-10.8705	17.3658	24.372	30.1505	15.5667	17.9797
13.9792	22.3612	14.2332	-7.8225	9.42833	-21.4327	14.3602	-16.7972	4.306	-26.1952	19.5672	5.30083	-24.4807	6.719	-24.7982	-15.8235	23.5677	-24.6288	28.3513	-26.8937	0.919333	4.15783	-13.3047	-24.5865	10.2962	-19.7605	-18.554	13.4712	-28.841	-1.2185	-17.4533	-14.4688	9.259	24.0757	22.594	-6.89117	20.6467	-13.5798	-3.52567	29.7907	-10.9975	13.7887	11.291	30.0658	24.9223	27.928	21.9378	25.769	-27.4863	-24.6923
-21.6655	-4.05483	-5.76933	-3.01767	-24.3748	27.2083	-21.0728	7.90433	-14.4477	-14.0878	5.703	-21.9618	-5.55767	7.90433	-0.414167	-16.6278	-3.73733	11.8413	23.0385	-3.5045	-27.2112	-7.58967	-6.5525	-27.8038	-6.31967	-1.536	-12.5003	11.2698	-18.5752	-22.3428	17.3447	-23.3165	-2.59433	21.07	-20.7342	26.277	-12.585	17.768	-9.51583	23.5465	7.69267	16.1805	-30.3862	28.2032	24.4355	24.753	17.1118	18.6358	5.99933	24.3932
-10.9128	9.30133	6.846	-11.1033	-21.729	22.8268	-9.13483	-5.55767	-15.6118	-22.9567	-9.791	-6.25617	16.9425	16.6462	16.4345	3.64983	-27.9308	-23.8033	-27.6557	-15.6118	-29.4125	-22.364	-17.8767	-14.0243	-28.0367	-27.2958	20.3292	-11.7807	-27.1265	-25.7718	-8.22467	-7.65317	10.1903	5.1315	-9.41	13.577	-28.079	27.6317	31.23	-6.4255	-19.1467	30.722	4.58117	24.7953	20.3715	23.8005	10.2327	19.2708	-18.6598	0.0303333
4.64467	12.2435	0.644167	-22.0677	-26.6397	-11.6113	-21.8137	26.658	9.68233	-24.9887	-17.2417	28.0762	1.53317	13.6617	-7.10283	-8.85967	-6.31967	10.3597	11.1852	-22.5545	-21.6443	-23.4858	-1.89583	-19.951	-10.2143	3.18417	-16.903	-27.0842	-16.5855	-23.6975	-25.6872	-28.6505	8.64517	25.3033	-26.5127	18.0008	24.0968	14.3178	12.5398	18.5512	12.0107	15.228	-16.014	28.9017	22.6787	30.8067	3.12067	-28.6082	12.5822	25.261
5.2585	-5.45183	-2.95417	-15.4425	-8.11883	21.9802	-13.5163	25.5997	-19.189	28.2667	12.7092	-17.1147	29.7695	-6.00217	8.66633	-22.5757	2.5915	-7.73783	22.1707	-7.20867	-5.6	-16.3103	-16.0352	-17.2417	2.61267	-20.4802	-21.729	5.55483	-24.2902	-18.9562	-21.983	0.220833	-14.5112	0.4325	-6.65833	12.7303	22.6363	-1.36667	-15.7177	28.4783	11.0158	30.8913	-29.7723	26.5945	28.5842	20.7737	5.322	19.2708	23.8852	17.0695
-24.9463	-0.731667	7.989	-22.7873	-25.6448	-14.363	-17.8343	25.134	-12.0347	12.815	6.99417	19.4402	-27.9097	0.601833	-9.83333	11.5662	-3.949	2.147	-18.1942	22.4882	-16.3103	-13.6433	2.909	-20.9882	-11.1457	-19.6547	-29.476	1.15217	20.1175	18.8898	-6.19267	-27.9943	13.0055	27.1237	27.5893	7.735	18.5088	30.2987	19.0168	8.01017	16.9002	7.862	-13.8973	30.4257	11.2063	21.9167	20.4773	22.6152	-1.79	5.195
11.9472	16.0958	12.7303	-25.2638	12.9632	6.4015	6.338	9.55533	16.8367	-0.541167	26.1288	24.118	21.7897		28.944	-27.7615	-25.7083	-15.6118	-17.03	8.09483	-9.283	-26.6397	29.198	-25.031	-4.62633	-19.2102	-0.371833	-23.507	-27.7192	10.1903	-12.0347	11.4603	-7.48383	11.3545	-0.0331667	7.9255	-21.1787	-2.08633	29.7272	9.85167	12.9208	26.4463	-27.2535	26.0865	23.737	26.7638	2.5915	15.863	-23.8033	-6.15033
13.831	-14.4265	-0.604667	-16.5008	6.29567	12.8573	12.561	15.5878	0.157333	-20.5437	9.36483	20.562	-11.6113		17.4293	-14.8287	-20.0145	-11.1245	-25.3485	-0.244833	3.84033	-1.536	9.47067	-13.2835	22.34	-27.4017	11.672	-27.825	-6.84883	3.64983	-7.10283	15.0587	-17.8767	18.1702	-30.0687	21.1123	26.8062	28.6265	-17.6015	-30.6825	21.4087	20.0752	14.1273	16.9002	21.705	22.9327	24.753	6.592	-25.2427	14.7412
3.2265	27.7375	15.2068	-20.8188	-25.0098	-27.2535	1.15217	-15.6542	-24.0997	16.7308	15.3973	8.15833	-25.8988		5.7665	13.0267	13.069	10.3385	29.2403	2.782	-11.6537	-26.6185	-7.27217	-29.3913	-25.031	-21.5173	-6.235	-28.3542	-27.952	-9.24067	13.5347	1.385	16.371	-3.97017	29.7695	13.1325	-4.2665	-8.8385	-27.6133	5.8935	-19.7817	19.7153	8.4335	19.1227	15.355	6.50733	15.3973	21.7262	1.59667	-1.76883
-13.6645	14.4025	28.4148	-14.4477	18.6993	-26.555	28.0127	1.93533	-15.5272	-27.1265	-23.5282	-17.3263	-6.40433		-24.8193	12.3282	4.26367	-13.0083	16.7732	-16.2468	-7.5685	-3.6315	-11.6113	-8.92317	-16.4162	-15.1885	-20.7342	-26.3433	-19.1678	-17.284	0.877	-11.8018	-2.08633	28.944	16.9002	21.7685	-6.2985	18.6358	-8.09767	-3.16583	17.9585	28.1185	-28.6717	31.0818	12.5398	27.4412	6.80367	-7.29333	17.7892	14.7623
1.68133	-22.9143	16.3498	-26.3645	-27.8673	27.7163	26.4252	16.5615	-22.8085	-19.5488	-5.93867	16.0747	-14.2995		3.90383	0.1785	5.78767	-28.7352	20.308	-28.1213	25.8113	-6.4255	-18.8292	-25.7507	12.307	-23.0625	-22.999	8.09483	-17.1782	-5.5365	-28.0578	13.45	6.86717	22.086	11.418	-25.8353	21.4298	-4.41467	16.7308	31.4628	19.2073	13.3018	-16.3738	27.293	-9.4735	11.672	21.959	12.8362	23.483	-19.1467
21.6415	-6.70067	5.08917	-23.5705	23.356	19.7577	-12.3945	-1.23967	-24.8193	7.56567	-22.2158	18.276	13.4923		-24.2478	14.2967	21.2817	-7.14517	10.5078	3.75567	-18.2577	-25.5602	-5.04967	-7.886	-8.775	-23.9515	-24.2267	-18.0248	-29.0315	10.9735	-10.2567	-28.7775	15.9053	16.0747	-2.7425	23.1655	-21.4538	23.2925	-30.4708	21.0488	-5.219	24.7742	-13.6222	26.5945	28.7535	14.847	12.4975	-23.5705	-16.2892	0.199667
14.466	-20.1627	25.8748	-6.46783	-8.56333	24.626	-15.8023	-2.72133	-26.1105	26.6792	21.2393	21.0488	-15.4213		29.96	-9.41	29.1133	-25.4967	-22.618	13.9792	-10.2567	-8.14	-10.172	-25.2638	-19.2948	0.601833	-0.350667	-15.633	-7.27217	-3.6315	3.544	-24.4595	-13.4528	2.63383	14.2543	-17.3687	20.0963	17.387	-12.3733	-0.922167	12.3917	25.5997	8.70867	31.4205	-27.8462	24.4567	24.4778	24.6472	-26.047	8.53933
13.323	26.1077	-7.0605	-21.7078	20.3292	-6.65833	-17.1147	-6.91233	-0.795167	-22.4698	-16.5855	6.592	-27.7827		-23.5493	-1.9805	-24.6923	5.703	23.7793	-27.4017	-9.4735	-27.7827	-21.1152	15.6937	-2.02283	-18.0037	-25.2003	-25.92	-20.205	12.8997	10.8042	-27.2323	0.0938333	13.5558	17.3658	3.64983	15.0375	-29.6453	-22.9143	27.2295	27.928	26.2135	1.30033	9.08967	-19.3583	24.8377	22.9538	-0.393	-3.48333	9.80933
-27.7192	5.11033	2.54917	-29.6453	-10.426	17.9373	-23.1472	3.88267	-29.0315	-27.0418	26.2347	-23.0625	-0.287167		-3.27167	-6.8065	-23.7822	-19.57	-6.2985	-2.806	27.6317	-29.3702	14.8682	-22.2793	-22.872	-3.695	-13.3682	-21.3268	-27.0418	7.88317	-27.7192	1.9565	-24.65	-29.5183	5.93583	14.5507	10.9947	28.1397	24.5413	29.833	29.5155	19.4613	7.18467	23.4407	23.9698	-0.117833	-3.39867	27.6105	16.2228	28.4783
28.055	25.5362	25.3457	-24.5865	-24.5865	18.9533	26.15	-7.99183	-14.6593	3.56517	27.5682	21.8532	8.6875		-12.0347	-16.4585	-20.5225	14.3178	-19.2313	-14.5958	-1.57833	-30.0475	-0.2025	-7.33567	17.8527	13.8945	-8.648	13.9368	-2.57317	-27.8038	-27.3805	-15.3578	-22.0253	-1.62067	15.5032	9.767	12.815	9.259	-10.5318	-27.4017	21.5357	21.7685	7.58683	9.53417	22.6998	7.88317	19.3555	21.832	-5.74817	17.0483
3.43817	0.855833	-0.985667	-7.35683	-18.046	-28.5023	-13.8338	-13.5587	-16.7125	-24.3325	-23.8457	17.7257	-13.601		1.385	3.01483	-13.728	-22.7027	4.98333	1.34267	-6.78533	-19.5912	-23.126	-0.752833	5.97817	12.1588	-10.6165	-18.7868	-13.0507	-6.70067	-24.7558	-12.8602	0.75	9.7035	23.5677	25.769	19.4825	11.6297	29.8753	19.927	15.228	16.9425	-17.0088	18.1067	29.9812	26.6792	17.7468	-6.46783	21.1547	13.7463
-19.9933	21.0065	-12.2887	-29.984	-19.2737	22.3188	-13.2412	-26.7243	4.20017	-11.4843	-25.4967	-20.0992	-26.0682		-9.57933	-7.84367	-27.9943	-23.6975	11.926	-6.51017	-21.9407	-7.27217	-9.3465	-16.0563	-7.0605	-8.37283	-18.8927	-17.7285	-21.4327	-15.9717	9.74583	-2.21333	-11.8442	3.31117	27.5258	17.4928	28.4148	10.9947	27.4623	22.9538	-17.1358	24.2238	-25.3485	23.4407	27.8433	22.4035	20.4773	2.54917	12.1588	-25.6025
20.943	26.785	29.7907	-27.1053	23.7793	-11.9712	-15.0827	-6.27733	-21.602	4.72933	-21.7713	14.5083	-3.441		2.16817	8.28533	18.9533	-10.045	-26.7455	24.9223	-13.6222	-4.3935	-25.0945	-18.554	-15.7177	-18.6598	-16.5643	-7.5685	9.7035	-4.47817	-8.66917	17.0483	18.1278	18.7205	-5.76933	18.0432	-2.25567	29.071	24.88	21.5568	-25.7083	15.4397	11.926	24.4567	21.5145	-3.27167	4.6235	-10.0027	24.118	-27.1688
11.926	5.957	18.657	17.133	-29.9417	9.4495	11.6085	27.0813	24.372	-10.1508	-21.1363	5.42783	-8.22467		-5.57883	-19.4218	19.419	7.2905	-25.4543	-29.1162	-14.998	-22.3428	8.8145	-4.85917	-25.666	-15.9928	-28.8833	-15.3578	-14.109	5.30083	11.3122	13.3018	2.782	0.496	8.72983	24.2238	15.8207	24.2873	-27.5287	-16.0775	25.896	25.2822	30.1928	23.0808	16.2652	4.47533	30.8702	-24.269	5.17383	22.7633
-2.806	-1.19733	-8.88083	-11.3785	16.2228	5.957	6.10517	17.3023	0.665333	-27.063	-27.317	8.9415	7.33283		6.719	-22.8297	-26.301	11.2063	6.9095	6.23217	-8.41517	6.42267	-10.5953	-29.8993	-20.2897	-17.6227	-5.89633	-20.8612	-11.6748	-10.1508	-5.19783	-3.77967	-7.378	15.5032	24.6472	-2.298	-27.1688	30.4257	22.4247	28.5418	-22.364	30.6162	-17.3898	28.7112	26.0865	25.9807	23.8852	24.7318	-8.30933	-23.5282
-27.3382	-3.14467	16.879	-20.1203	6.5285	0.665333	-25.2215	-13.9608	-4.98617	-29.4972	19.7153	-12.077	5.74533		-0.244833	-23.9515	-16.3315	8.878	-25.0522	12.688	-8.98667	-23.5282	29.2192	-28.2695	8.66633	-19.4007	-4.457	-29.1162	-27.4228	1.639	-29.5607	-12.5427	2.4645	-13.2835	27.293	22.213	26.3617	16.752	24.2027	-30.6825	6.25333	27.1448	8.53933	30.468	22.4458	22.7845	7.56567	-17.6438	10.656	12.1588
-26.8725	9.23783	18.3183	-8.902	-26.4492	31.1453	-27.5287	18.7205	0.474833	-18.9773	-19.9087	1.74483	-2.65783		-2.02283	-24.5653	6.99417	-6.84883	-11.3785	10.8888	-27.8673	-12.1617	-26.9783	-17.3052	-18.7022	-25.4967	-20.205	-26.7455	-23.9727	-14.8922	13.6828	-15.252	12.307	17.5563	-15.7388	29.4732	5.68183	-2.63667	-17.6438	30.1928	-27.444	18.4877	17.3023	28.1608	24.118	6.99417	29.6002	13.6828	-13.9397	5.93583
25.1552	20.8372	-19.2313	-22.9567	-2.63667	27.5893	-11.8442	24.9858	-27.3805	8.6875	-1.4725	-29.0103	-25.031		2.909	14.9317	-1.282	5.02567	25.5785	-24.8828	-23.888	-29.4548	16.6673	-20.5648	-4.203	-22.3428	-7.71667	-9.41	-24.0573	-1.89583	-8.43633	-9.19833	-4.7745	26.8062	12.2223	18.0643	-8.94433	-24.6923	-9.41	22.467	25.0705	-9.83333	5.2585	18.8263	25.007	-4.33	-30.6402	26.6792	-3.7585	15.6725
15.0798	-23.4647	13.958	-8.11883	-28.1848	28.8805	28.4148	-24.7982	2.80317	0.242	21.07	24.1815	-4.1395		-8.7115	12.815	14.1273	-29.095	26.1288	-6.743	-29.6665	14.2967	-25.8353	14.4872	0.136167	-17.5168	-10.8705	12.2012	-23.2953	6.29567	-22.3428	-24.269	-9.74867	12.6668	28.9652	-5.38833	24.0122	31.5052	26.0653	12.6245	13.0902	13.5135	-11.9077	29.5367	17.7045	27.7375	2.401	18.8263	-9.83333	5.40667
-18.7445	1.17333	28.182	-27.1477	8.98383	-17.1782	6.82483	-21.5597	2.0835	-26.0682	29.452	28.8382	-5.95983		12.4975	5.3855	-11.5267	5.85117	19.4825	16.5403	-26.6397	5.449	-8.4575	-11.823	10.9735	-5.092	-25.4543	-27.8885	12.2858	-24.5653	4.79283	-23.2107	-27.6133	27.8645	26.4887	28.3513	3.45933	4.60233	-18.808	18.657	17.3658	30.6585	6.06283	25.134	-1.76883	21.0912	11.3333	9.78817	25.7055	-27.0207
2.06233	0.157333	21.2605	-11.442	-19.951	21.2182	-7.39917	19.3767	-30.238	-15.4637	-20.5437	-4.75333	-27.0418		10.1268	-21.8348	7.608	-28.1425	27.4835	-5.81167	4.28483	7.989	-20.6918	-25.8353	19.1862	-6.72183	18.1702	-20.0992	-19.1678	7.01533	-3.84317	-25.6025	16.1593	-3.39867	3.50167	23.9698	22.9538	24.9647	-26.1528	31.0818	24.3508	27.9703	-20.2897	11.1852	17.895	26.9543	-2.84833	6.1475	-29.5395	18.5723
-25.4332	9.99983	4.83517	-18.1518	-29.0527	15.7995	-11.1457	1.42733	-13.2623	-9.24067	-27.7615	-6.46783	-19.9722		-24.3325	10.1268	-24.3113	-2.70017	6.50733	14.2755	3.24767	-6.21383	21.9802	-24.5442	-7.20867	-23.8245	-27.7827	-21.5808	-23.2953	4.4965	7.37517	-29.4972	6.93067	10.7407	21.2182	-10.3625	16.625	-7.886	27.5047	17.3235	-26.428	30.0447	13.1325	26.0442	27.7798	24.245	17.3658	26.2347	11.4815	-8.09767
11.0793	-9.11367	-28.46	-12.1828	14.9105	24.6472	26.15	25.5997	19.5248	-25.5602	-7.48383	-2.95417	-23.1895		-20.205	3.62867	-12.1617	-9.49467	13.2172	8.60283	-6.8065	-19.2737	-26.5973	7.01533	-17.4745	-13.6645	9.005	13.5135	-27.6557	7.96783	-6.108	-8.81733	26.9967	24.9435	-2.7425	1.72367	6.38033	-27.9097	-5.55767	19.4825	15.3338	22.975	-10.3202	21.8108	-30.6825	-1.663	12.3282	10.4232	-6.2985	-16.5008
19.2073	-17.919	-22.8297	-23.7822	-16.9453	23.483	10.5078	-7.3145	-6.108	-3.67383	26.8062	-14.363	-28.46		-27.698	-0.160167	13.3653	-25.2003	-7.8225	9.386	-31	-4.98617	-9.62167	-28.0578	-24.6077	-11.95	-21.3268	-26.6185	3.163	-11.6113	2.54917	-26.5338	-5.89633	23.9487	22.4247	16.2652	19.038	-20.6283	-9.62167	23.3137	27.1872	29.4732	-25.0733	15.482	18.5935	1.42733	-0.393	15.0375	9.72467	10.7407
28.4783	16.244	12.434	-29.5395	-23.0625	21.705	1.80833	-19.7393	-29.73	2.54917	12.8785	26.6368	22.0648		11.4392	-5.00733	-19.2948	-5.5365	-14.7863	-2.70017	-25.2215	-21.0517	16.6462	-8.73267	-23.2318	-21.6867	-29.3913	-19.2313	-1.8535	-28.1425	-8.5845	-20.078	22.3188	30.1293	27.8222	18.2972	23.483	1.8295	28.5418	27.8645	7.31167	29.2403	-23.8668	23.3983	-3.568	28.182	-2.08633	25.3033	-20.0357	-8.66917
20.1598	-5.6635	10.275	-19.0408	-20.7765	18.2125	7.05767	-17.665	2.93017	-8.60567	-8.85967	-6.06567	-18.9562		-26.4068	7.608	24.2238	12.5187	-8.81733	9.9575	-8.47867	-28.6928	-25.92	-6.82767	15.5243	-15.506	-16.6067	-4.88033	-20.9882	-22.5333	9.97867	1.8295	-3.6315	27.5047	24.3932	28.1397	9.8305	29.3885	25.3457	-3.06	-23.9938	15.228	-6.76417	27.3142	24.7953	28.944	24.6048	24.1815	-4.49933	17.3447
7.20583	26.1923	9.15317	18.4665	-11.1457	-22.8932	8.20067	-0.689333	-6.2985	-11.7595	13.5982	-16.9665	16.3075		7.12117	7.26933	17.5987	0.9405	22.3823	-5.4095	-14.8287	-15.76	-19.2102	28.8382	11.9048	-26.5973	-12.7967	5.3855	-5.36717	-25.5813	9.34367	18.5088	20.4985	20.1598	26.5098	25.0282	-15.3578	5.85117	21.6203	18.2125	21.3875	29.5578	9.08967	26.2982	24.2873	18.3395	-28.8622	13.1113	-0.985667	0.242
-14.4477	8.20067	22.4458	-24.8193	19.9693	-25.3273	-6.40433	-10.3625	-29.3067	-16.6913	-19.8452	24.8165	-12.712		9.30133	14.4872	-27.0207	6.57083	-21.729	-16.5855	-2.84833	0.665333	-17.8978	11.1217	-27.9732	-20.332	-6.00217	-17.284	-20.0145	2.93017	16.4768	4.79283	5.6395	32.246	22.9327	26.9332	-9.3465	-17.7497	8.8145	29.5367	18.3607	10.0845	-14.6382	15.5032	26.3193	26.2135	11.5027	-1.536	27.7163	-6.78533
18.0855	20.3292	-3.22933	-7.86483	9.49183	-23.888	-18.3423	-6.21383	-20.3743	14.9317	-2.46733	-24.4172	-18.1942		13.8098	-18.3212	-10.8282	-6.1715	28.8382	-4.88033	-28.7775	-2.21333	-6.72183	-21.5808	-23.2953	-13.1988	3.31117	28.563	-17.284	9.40717	13.1325	-30.3862	1.3215	24.6895	13.7887	15.609	-30.4285	-10.7647	27.3142	-8.47867	20.3715	23.5253	16.7732	21.2605	17.3447	12.0107	23.9063	1.87183	4.83517	22.086
-6.2985	21.0912	1.78717	-20.2473	7.65033	7.12117	19.9058	7.37517	30.7432	-19.8452	-13.8973	22.848	-22.2158		-27.2747	-19.8452	19.2073	10.2538	-9.74867	6.80367	31.1242	-22.0465	-12.5638	-29.984	-19.2525	-10.0873	-23.2318	-24.1632	-15.0827	-27.2958	-29.4337	-4.47817	12.7303	-1.917	14.339	12.561	8.3065	23.1867	-27.4863	-29.5607	-16.7548	27.2718	11.4392	22.8268	6.719	10.4655	15.0375	21.578	20.3715	-22.237
8.41233	13.6617	-1.93817	-10.4048	16.0958	-31.7197	19.1227	-24.2902	8.13717	-29.0315	10.529	-26.3433	28.2878		-3.187	-21.2633	-16.8607	-23.3377	-13.8973	-2.9965	-30.7672	-23.38	-24.269	-13.2412	-9.4735	-14.0455	6.6555	6.80367	-19.2737	-21.3903	9.8305	2.401	-14.4477	-2.78483	23.7793	-16.2468	5.78767	12.6245	-8.775	-10.553	-11.2938	-0.774	14.72	23.483	27.0178	28.309	9.59767	9.23783	-11.315	27.4412
9.91517	28.9017	-28.6928	-19.0408	13.1325	24.5413	21.5568	-13.0083	-6.63717	-1.663	-17.6015	12.7303	3.64983		23.9698	-11.2938	-2.38267	0.3055	24.9858	14.1062	27.6528	1.893	-28.4812	-23.9303	-29.3067	-16.1833	-8.56333	-12.5215	-13.7068	-15.6753	8.79333	-6.108	2.5915	23.6947	9.30133	-0.266	-7.22983	31.2723	26.531	24.3297	-14.2995	20.0752	-15.5483	25.9383	19.8423	21.0488	23.3348	8.39117	-3.22933	28.3302
-0.0966667	-4.03367	15.6937	-28.968	23.864	-5.4095	22.4247	-19.062	21.0277	-18.1307	-20.7765	-27.698	-19.9298		-17.5803	-1.7265	28.182	11.0793	30.2987	-6.19267	8.60283	-12.3522	12.2223	-25.031	11.1428	-27.4017	-10.1297	-5.2825	-12.839	-20.5648	-27.7615	-5.04967	-28.5447	18.657	-6.40433	22.9115	27.3988	15.2492	25.4938	25.9807	-18.1307	-13.5375	6.23217	21.07	27.928	22.9115	20.2022	27.8222	-29.4125	15.736
8.13717	7.20583	16.9848	-13.1777	19.8847	-18.6175	16.3498	9.85167	-26.8513	18.9533	-28.5023	-22.237	14.1697		-27.9308	27.5893	-3.20817	-27.3382	13.7675	-13.0295	-23.2953	-14.0667	-8.43633	4.13667	19.2073	-24.6288	-16.5008	-17.6227	-21.0728	-21.8137	-10.1297	12.2012	-2.425	15.736	11.2487	-1.663	4.03083	16.2017	20.3715	26.5098	-8.0765	21.4087	3.77683	4.306	24.245	17.2177	27.42	5.55483	-20.459	-16.9665
-14.8287	15.5032	-0.625833	-9.70633	10.783	-28.968	-7.99183	20.9853	-10.2778	-8.11883	25.261	21.0912	-27.3593		-26.0893	11.164	13.196	-3.29283	12.8997	-30.746	6.4015	-13.1777	-22.3005	-8.0765	-27.1265	26.2347	-25.158	-17.157	-25.412	-29.0103	2.06233	11.799	-25.4332	3.58633	26.8062	23.8217	29.4097	7.56567	-9.87567	23.3137	-15.9505	23.3983	7.354	20.6043	26.2347	22.2977	21.705	0.877	1.55433	19.2073
-20.1838	-8.22467	11.9895	-9.26183	13.196	10.3808	-19.57	-25.8353	21.6415	-23.761	-30.2592	-14.363	30.7432		12.4763	4.26367	0.263167	-17.1782	26.7427	-4.75333	-9.029	-2.44617	-23.4012	-6.70067	1.5755	-22.1312	-20.2262	-0.0331667	-15.7812	-14.49	-30.619	-12.8178	8.92033	21.6203	-11.6537	15.736	-4.076	-3.67383	-4.54167	14.6988	22.5517	28.5418	-24.8617	16.1593	31.3358	4.13667	26.4887	-9.83333	-3.822	-3.22933
14.2967	-6.78533	-29.4972	-21.856	-2.806	22.7633	-21.5808	-6.53133	0.623	-18.5328	-29.857	-16.3315	-24.7558		6.23217	-8.73267	-28.6717	-27.2747	10.91	-18.9138	3.94617	-19.4007	-18.4058	-8.267	-18.935	-24.1208	-19.5912	10.3808	-13.3047	6.74017	-28.4388	6.38033	3.6075	28.9017	1.385	16.7943	22.1283	28.436	17.3023	2.88783	-23.253	13.6617	-5.45183	24.0968	18.0855	25.4727	6.80367	18.3818	12.0953	21.3028
23.7582	7.6715	-30.1322	30.2563	17.9162	20.816	-28.2272	28.0762	-18.7445	-14.0455	-21.856	-7.886	-10.0662		-2.84833	-25.4967	-8.49983	2.04117	-28.7563	15.9053	-12.0982	-1.45133	-12.5215	-27.9732	-30.4285	-29.2855	-24.2055	-13.855	-3.92783	5.85117	-10.68	-9.83333	9.87283	30.8278	-1.38783	-6.489	12.8997	3.39583	24.4567	-23.1472	27.2083	21.0488	-12.7755	19.8423	15.0375	16.7308	9.21667	24.9223	-28.5447	-24.5865
12.0107	0.4325	15.1222	-14.5747	-3.20817	-15.8023	7.77733	18.9745	-2.27683	-9.93917	-0.8375	-3.77967	-1.74767		-22.5333	21.8532	30.1928	-30.365	11.3122	2.5915	-7.54733	-31.2117	-9.93917	18.784	-9.87567	-22.9355	-7.65317	-2.25567	-2.89067	-23.5493	2.10467	1.85067	-20.0357	28.182	8.116	27.3353	6.86717	-1.8535	-8.85967	28.0973	-23.7187	14.2543	11.2487	10.6983	12.4763	28.7112	30.0235	28.0973	29.2192	-4.66867
25.2398	28.7112	21.5357	-26.0682	-19.57	26.5945	-20.0357	-14.7228	-11.6113	10.021	-18.3847	-29.476	-18.3635		-24.4595	-27.0842	25.3033	0.4325	-20.2473	14.9528	-25.0733	-0.435333	-17.7285	0.9405	-8.902	-18.0883	-27.4652	-3.46217	-25.2003	-18.0672	1.10983	-29.1797	-16.7548	27.0813	7.26933	3.33233	10.5925	-4.73217	-24.8617	-25.5178	-29.1585	23.3348	2.93017	9.23783	20.1175	10.3808	28.7535	26.404	25.7902	30.5103
-18.3	-10.3202	23.5465	-20.9247	-22.2793	-26.4703	13.8945	-8.9655	-19.6758	-25.3062	-7.1875	-30.9788	21.2817		30.9972	-6.9335	-28.1002	-18.3	12.2012	-0.0755	-10.1297	-21.1787	1.97767	-1.68417	-26.3433	-12.1828	-20.6072	6.846	-22.4275	-19.8663	-13.8762	8.89917	-20.7553	12.5822	-26.2163	-10.2778	-3.52567	-7.67433	23.8428	-27.6345	27.8645	25.2398	-17.6015	18.4242	19.4402	22.8057	24.8377	27.5258	-22.7027	-16.1833
27.2295	17.2388	-27.7403	-27.1688	22.1918	27.8645	-20.7765	-7.90717	-26.0893	19.292	-16.2892	1.93533	-17.2628		-4.203	1.21567	-0.562333	-28.333	-12.0982	-19.824	-28.3965	24.4355	-7.46267	-16.7972	14.5295	-28.1213	-22.11	17.1542	-3.41983	-11.6113	29.8965	-30.1322	22.4458	29.7907	18.2125	24.9223	-4.94383	-0.922167	14.1485	22.7422	-19.2102	-9.918	10.4867	25.7055	20.7737	7.31167	18.3818	-2.78483	11.0793	-23.0625
9.386	30.976	11.1005	5.703	-11.2727	-22.0888	-22.8932	-5.55767	-11.1033	-19.4642	-28.2907	-20.84	19.673		3.58633	19.9058	-10.3625	10.8042	-26.2587	12.053	-5.6635	-20.8612	-2.95417	-20.967	-22.8085	6.12633	-30.8095	13.7675	-13.3893	-22.1312	-0.371833	-20.84	16.879	23.2078	-6.2985	16.5192	16.2228	24.9858	-2.02283	4.22133	28.5207	11.2487	-19.2948	27.3777	27.2507	24.1392	8.60283	12.688	0.4325	-22.1312
-25.8988	1.385	-15.4425	-30.492	-25.7507	17.9585	28.2667	19.6518	2.9725	-28.2272	6.1475	-12.7543	-28.2483		-8.11883	10.6983	-29.222	-5.11317	-23.2318	20.4985	-20.8188	-25.4755	14.9317	28.7535	-29.603	11.3757	-23.1048	-17.411	-21.1575	-28.1002	-17.4533	-13.9185	-24.1632	-23.9092	5.576	3.90383	4.22133	22.2553	19.0592	8.39117	22.467	19.3555	-8.11883	18.0432	25.1552	19.3343	21.2605	3.2265	-30.3015	-26.9783
-6.743	2.23167	-30.8942	-23.7822	22.848	-14.5535	13.0055	-13.4317	-10.299	-17.284	-9.05017	22.7633	-18.7233		17.9797	20.7525	-24.3113	-0.308333	23.3983	-3.48333	-19.9722	-16.2468	-9.49467	17.9797	-28.8198	-4.92267	9.0685	-19.1255	-2.933	28.182	17.5987	-21.2845	8.243	4.60233	-28.4177	13.45	8.878	26.5733	19.7365	10.6137	-5.219	12.7938	1.17333	10.1692	24.7953	-29.6453	3.07833	-14.2995	-4.98617	-26.2163
17.1753	19.4825	-7.90717	27.8645	0.263167	-17.2628	6.38033	27.1025	14.9528	-16.0563	29.833	-18.9138	-7.27217		-1.663	27.2507	18.403	-22.5333	18.1702	4.47533	-24.2902	26.4887	-25.793	28.309	7.37517	-27.3805	-10.5107	6.35917	-7.29333	1.17333	-11.9077	-15.1462	-8.88083	-14.5535	11.9683	-20.3532	-1.4725	-22.237	24.0333	18.0643	25.7478	7.69267	-23.0625	17.3447	14.5295	24.4778	23.0385	15.8842	-6.235	28.309
5.83	-12.3098	-22.1523	-16.0352	-14.8075	25.0917	-13.0718	5.80883	-22.9778	-16.7972	-13.1565	16.0958	-29.8782		13.3442	-0.0966667	-22.11	-10.68	9.08967	-15.633	-8.3305	-9.41	-14.2783	-17.665	-18.0248	-25.666	-11.8442	-23.5493	-22.3005	-22.5545	4.687	-26.1317	-21.6655	-4.28767	25.7902	28.7535	6.9095	7.862	21.0065	-28.3965	-6.362	25.1128	-6.21383	24.5413	18.3183	22.7633	17.8738	10.7618	6.6555	23.2078
-13.1142	-13.8762	-26.7455	-28.2272	12.1165	31.0395	-26.5127	-5.83283	31.7168	7.52333	12.053	-29.6665	-14.0243		-24.9463	-16.9665	-23.2742	-8.05533	13.3865	8.79333	20.1598	-31.4022	-2.298	18.7628	-5.0285	-17.6227	-19.7817	-11.5267	-25.2003	6.18983	-4.584	6.973	-0.287167	-0.668167	-27.19	-1.04917	1.04633	15.8842	-22.491	-26.6185	18.403	1.1945	16.3498	18.8263	26.8485	25.0917	4.77167	3.18417	13.323	-1.07033
-3.314	25.8748	-10.0662	-19.3372	-17.3475	14.8258	21.8108	-6.70067	-6.15033	-10.8705	16.879	-21.9195	-2.425		-15.6118	9.85167	11.9895	-14.3842	-28.7987	-9.029	-3.822	-10.0662	-17.0512	-18.4905	-6.34083	25.8325	29.7483	-13.2412	8.83567	8.5605	30.2563	5.7665	5.0045	15.228	9.04733	15.7783	9.47067	-4.28767	5.99933	16.3075	29.1557	26.9543	18.1067	26.3828	29.7272	22.0013	25.3457	17.9162	-27.8038	-17.0935
8.5605	-11.4843	28.1608	-2.57317	-23.888	12.2858	-17.3475	22.848	-14.5747	-26.2798	31.8015	-21.1998	2.61267		-28.7563	-11.5902	20.1387	12.1588	-18.8927	25.3668	27.5047	-18.7233	-10.1085	-22.9143	9.386	26.7003	16.1593	-18.3212	-19.5065	-24.8828	-27.2535	-24.2902	-11.1245	25.0917	-25.4755	27.4623	16.371	26.9967	7.14233	28.5842	-26.9148	21.0912	-16.4585	8.01017	19.7365	-4.0125	-2.02283	25.007	20.4138	13.9368
4.51767	-30.0263	-8.73267	-21.0517	-13.0295	10.5925	-23.5917	12.6245	-20.459	26.9332	-26.5762	-13.2412	16.2652		8.47583	26.2347	-1.04917	7.88317	-24.3113	-12.2463	0.157333	-23.9515	-22.2793	-8.22467	5.3855	0.347833	-22.1735	-23.1683	-23.1683	2.10467	29.9388	-16.0987	-15.8023	11.164	15.0587	19.2073	21.7473	19.7577	1.66017	-16.9877	-15.76	26.658	-7.97067	22.34	30.6585	23.3772	30.3833	0.665333	9.80933	-14.1302
-21.3057	-19.2313	5.1315	-8.49983	24.5413	15.5243	-10.4683	-12.077	-24.0362	-20.967	12.8362	-20.6072	-9.283		-0.287167	-5.38833	-25.92	-3.46217	26.8485	-5.38833	2.16817	-26.2163	21.3875	-29.0103	-11.9923	-26.047	-29.8993	12.8997	-1.3455	12.0953	10.3173	-0.879833	-10.1085	10.6137	20.2445	6.04167	7.56567	28.8805	13.577	25.1763	-24.1632	20.2445	11.1852	20.2022	10.4443	20.9642	-1.028	-4.09717	14.1485	27.1237
-22.9567	1.766	-30.111	-13.6645	-5.981	-28.4812	15.863	-13.4952	9.97867	-28.1002	-20.6707	-16.5432	-23.9727		3.798	-22.491	-29.9628	10.2962	-17.7708	10.9312	1.30033	-29.095	-13.6433	28.2667	11.5873	-17.1147	27.5258	-24.2902	-14.5958	-15.1462	-10.7647	2.44333	18.1278	30.2563	-17.1147	26.0653	11.7567	15.5243	9.68233	26.5098	27.9703	16.8367		23.8005	16.1805	9.386	-25.4755	6.99417	4.687	15.5455
-6.4255	-0.181333	-3.2505	-9.537	-26.8725	9.93633	2.0835	29.1768	-10.8917	-0.922167	-22.4063	29.2615	-24.4172		-14.0243	17.26	13.6405	-4.30883	13.0055	10.3808	-11.6537	15.9477	-5.49417	-18.4905	-11.1245	-13.8973	-7.86483	12.6245	8.77217	-20.7765	-15.1885	-9.0925	-13.5163	27.0602	28.6688	27.3988	-14.2572	22.5728	-8.05533	23.864	-25.793	24.8165		8.37	6.5285	18.7628	23.737	7.31167	22.3188	6.31683
-8.92317	-18.2153	-9.4735	-12.1193	-21.7713	25.8748	0.220833	-19.1467	3.94617	0.8135	30.595	28.3513	-11.2092		-2.76367	-26.2163	11.5238	12.815	17.0907	-3.58917	-15.1038	-8.267	-26.7878	28.7112	-21.3268	-28.7352	-30.8518	18.8898	-16.2045	-27.6345	-20.5437	1.4485	6.50733	29.3462	10.1903	23.8005	29.0287	17.4293	25.642	21.4298	-25.285	22.7845		26.658	30.4045	21.3875	27.1025	-3.52567	-8.5845	11.4603
28.4572	-29.2855	-8.49983	30.1293	-12.1193	-29.9417	-14.1302	-25.6025	-11.9712	1.87183	-17.2628	-1.11267	-9.45233		10.8888	-20.8823	-29.1373	2.86667	-15.9505	-9.74867	-21.7078	-6.53133	-7.52617	-15.0403	13.3653	-16.0563	-4.75333	15.1222	10.2327	0.877	3.29	-15.4637	-10.0238	6.69783	22.2342	0.707667	5.7665	-4.85917	1.258	18.0643	25.6843	21.6627		23.1655	26.4463	19.292	20.5832	22.467	-16.0775	-26.2798
-7.39917	8.72983	16.244	-16.6913	24.3297	-12.6485	-26.9572	2.9725	-19.3372	13.958	-19.2948	0.728833	22.6787		20.8795	4.32717	19.7365	11.6297	-10.1297	-25.3485	-13.7492	-25.6237	-27.8462	-24.3748	-20.2473	7.2905	-3.22933	-20.332	-6.59483	28.436	16.3498	4.09433	-27.3593	25.0282	25.1975	7.24817	10.2115	-3.314	3.39583	-27.19	22.721	20.689		26.0442	13.7252	23.7582	21.07	4.26367	28.4148	-24.5018
29.8118	11.799	19.1438	2.655	-15.2732	-25.8988	-21.5173	-9.96033	24.0968	-30.4497	-25.1157	-26.047	26.7427		11.9895	-23.0202	5.957	-28.6928	30.1293	-14.9133	-8.88083	2.61267	-5.11317	16.7732	-23.9303	15.9477	-9.7275	-15.4637	-9.55817	-17.411	4.41183	-24.4595	5.195	9.4495	6.67667	16.0323	-4.0125	-2.76367		18.403	13.0267	22.7633		21.5145	19.9905	6.74017	25.6208	24.6472	-3.5045	-26.8513
-10.8917	-14.0243	-0.0755	-25.158	-25.4755	-13.22	-24.4807	-26.7243	1.15217	9.36483	-29.7935	18.2337	14.1273		-28.1848	21.4298	-3.35633	17.3235	25.5785	-27.9308	-17.3687	-12.3733	-18.9562	21.197	-10.4048	-6.40433	-14.1513	-7.378	0.601833	-27.8885	12.0742	-6.87	23.2713	21.2817	-25.6025	18.5512	-30.1957	-5.74817		-9.2195	-14.6382	22.9962		13.1113	-16.395	9.02617	11.9472	18.3607	-6.34083	26.3617
-2.40383	4.41183	-29.5395	28.3302	-20.4802	28.4572	23.3137	-16.0352	-15.7812	-8.3305	-21.8983	-22.8085	-22.4063		-3.20817	-3.27167	13.3442	-27.8462	-27.7615	-4.18183	17.6198	-8.9655	-15.76	12.6668	-2.21333	-19.9933	-19.7182	-5.57883	24.7953	-22.745	-28.7775	-20.6283	9.8305	14.974	-17.4533	22.5517	-28.2907	20.4562		27.8433	3.671	21.197		5.30083	10.8042	25.8325	18.53	-21.2422	6.31683	22.0437
9.55533	-16.4797	14.4237	-22.2582	1.21567	22.1918	-18.5117	-27.8462	-22.9567	-24.396	-27.8673	-24.3748	-23.4012		-23.9303	-28.5235	-28.4177	5.47017	22.594	-6.27733	9.28017	-18.1518	14.9317	-5.68467	-25.5813	-9.11367	-10.7435	-10.934	23.7793	-11.3997	-24.015	-8.521	4.052	0.580667	8.13717	4.09433	27.2507	-13.982		22.0648	19.4402	15.1433		23.3137	20.181	21.578	21.3028	20.4138	-6.95467	9.005
-19.1255	-22.0042	-30.619	-28.3542	25.3033	13.6617	-16.0352	8.3065	-0.4565	19.6307	-9.029	20.8583	-17.5803		5.8935	19.3555	-1.51483	-20.8612	-12.7332	2.88783	-23.3165	0.9405	-11.9923	-21.3692	-30.2803	-19.1255	-15.5907			-13.6222	14.0003	-18.6387	4.64467	22.8268	-18.8503	-14.744	3.58633	24.5413		23.2925	8.37	23.2925		21.8108	-29.3278	20.4773	-5.64233	4.179	13.1325	-5.2825
26.15	-29.222	19.0803	-9.3465	2.9725	30.9337	26.8697	21.5357	-23.8457	-14.3207	-18.5117	-26.428	12.0107		6.99417	15.2703	-1.0915	20.435	-14.6382	-25.6872	-16.141	6.50733	-25.9835	-24.9252	-17.0935	-22.9143	-7.08167			14.0427	-11.4632	-29.3278	-6.57367	15.4397	-6.235	17.0907	9.5765	2.06233		20.0328	22.086	19.8		19.5672	17.1118	3.9885	24.3297	3.64983	5.1315	28.2878
6.57083	-9.76983	6.12633	-27.3805	17.7257	7.14233	-12.3733	-20.0568	-28.9468	-27.2747	-20.7765	9.15317	20.054		-13.2412	-25.031	-24.5018	-11.0398	-24.269	27.2083	-7.8225	-9.6005	5.78767	-28.7775	5.72417	-22.3005	-9.38883			-5.62117	10.148	-22.9778	-15.7177	5.08917	2.06233	-1.8535	8.64517	-11.3362		26.2982	26.2558	23.8217		23.9698	18.3818	16.3287	13.3442	7.07883	8.85683	20.9642
4.26367	-10.934	-20.1415	24.6683	6.95183	-15.8447	21.832	15.1222	18.022	-2.679	-24.3748	-5.473	-4.28767		22.721	22.5517	-15.7388	16.879	-29.222	-16.9242	-19.8452	-11.7172	14.6353	-14.0667	-27.6768	9.8305	-5.38833			-21.0728	0.369	-17.6862	22.3612	16.8155	23.991	19.9058	0.6865	-3.99133		13.704	29.1557			26.1923	22.3823	16.7732	14.0427		-19.5277	13.7463
-28.0578	-4.79567	-30.4285	12.7303	-27.0418	-24.015	13.1113	-29.2008	-26.301	8.20067	-3.06	28.6265	-14.1513		0.898167	-18.7022	31.738	-12.3522	23.483	-7.48383	-10.1932	26.404	-22.0253	-27.3593	30.9548	-24.4595	-23.2742			-21.7502	-8.394	-0.308333	14.1697	11.8413	7.1635	27.2507	-4.98617	25.1763		25.261	25.1552			18.9322	16.1593	23.3772	18.0643		28.69	28.8593
20.2657	-26.7243	-12.712	-4.28767	10.0845	9.9575	-19.2102	12.9843	-8.43633	25.4092	-19.7817	24.9435	29.2615		14.1485	16.9425	-2.4885	-6.12917	8.98383	-22.8085	-20.6495	-20.6707	-26.0893	-5.95983	-17.9402	-1.8535	-11.3362			-9.43117	5.30083	1.66017	-24.6923	28.2667	-27.5287	11.6085	23.4407	-3.52567		-13.9397	25.0493			12.9843	17.5352	5.97817	23.737		22.9327	-28.714
17.0483	29.9388	-11.061	18.2337	-10.934	15.7148	19.6942	23.7158	-13.0295	-11.1457	28.5207	-12.3733	-25.6237		-28.8198	-8.0765	-2.21333	-3.90667	-6.72183	4.26367	-6.743	14.4237	-28.6717	-23.2953	-8.775	-12.7332	-17.6227			-20.2685	-4.16067	-10.2778	-22.4487	8.116	8.51817	0.75	12.4763	16.117		-7.61083	25.8325			-21.3268	29.2403	2.86667	18.5512		17.2388	-18.9562
30.8913	23.991	-10.299	-20.6283	23.5888	22.0648	7.1	7.26933	-12.3522	-5.346	9.894	-13.9185	-30.5343		-17.0723	7.608	17.4505	-25.0522	-16.8183	-22.0042	-3.99133	-24.269	-20.9035	10.275	-14.3207	-25.1157	-24.2267			-24.4383	-5.30367	-13.728	-29.1373	21.1547	9.40717	10.0422	23.8005	24.5625		-5.2825	28.2455			-16.0775	9.08967	-21.5808	23.3137		11.3968	-30.5978
13.4712	-3.80083	-27.698	-22.745	21.0488	2.31633	-21.7078	25.9807	-18.3847	-0.287167	-3.54683	-5.2825	-27.4017		-24.7135	12.7092	5.11033	-10.5742	-30.238	-0.287167	18.403	-21.6443	-1.155	-12.2887	9.15317	-17.8767	-25.4755			-7.67433	-18.8715	-5.87517	7.05767	9.5765	-6.76417	16.2017	-1.79	1.21567		27.3777	24.0545			-2.38267	24.7107	21.3663	25.769		-16.2892	8.8145
7.1635	21.451	-10.8917	-28.8833	-6.65833	-6.9335	-28.6082	5.6395	-14.9768	-4.203	-26.6185	-17.0935	-16.7548		-5.55767	31.0395	21.6415	-12.6062	-22.1735	5.49133	3.0995	-13.4105	-12.7967	-13.347	24.9435	12.7727	-18.4058			-2.044	-31.0847	-1.89583	19.1438	23.2713	16.2863	20.3927	30.341	23.7158		20.9642	-7.16633			19.9482	15.99	1.9565	10.8677		27.1025	16.0535
23.229	-24.8405	6.63433	-12.9025	-14.9133	-10.9763	17.5563	28.9863	-10.934	19.8635	-19.2737	26.5945	-18.6387		-27.6768	9.30133	-21.1575	-16.6067	19.9905	-24.3748	1.40617	-25.7083	13.45	-8.16117	7.7985	-22.7662	-11.6113			-28.2483	15.3973	-26.682	30.214	6.31683	18.9745	11.2063	-0.5835	1.9565		-20.6495	2.54917			20.435	8.53933	-25.7718	-19.2525		27.5893	-11.5055
11.6085	-19.6335	-24.5442	-28.2483	19.8	-25.8988	-20.586	-12.458	-19.3795	2.67617	3.62867	18.8475	-17.7497		11.5873	-27.9097	29.9177	-27.7827	-26.2375	-11.3362	-25.3908	-0.160167	-4.7745	7.84083	-9.156	-8.2035	28.9652			-22.4275	30.9337	-19.697	21.197	28.4783	2.76083	6.25333	25.6632	-2.8695		-15.6118	-28.6082			21.0488	13.1748	10.148	-5.981		23.4407	15.1222
8.03133	7.37517	-26.2163	-14.7017	18.53	-29.0527	-8.7115	4.2425	-1.04917	-11.9712	17.0695	29.4097	-3.7585		-22.9778	18.3607	18.8898	-22.6815	5.703	-25.0522	-0.3295	-23.507	-28.4177	-8.92317	-24.0785	-29.2432	-9.11367			-29.222	7.20583	4.51767	6.084	8.6875	-4.9015	-2.40383	7.45983	-4.076		17.4717	20.0117				9.91517	9.1955	6.465		15.1645	-15.125
-30.492	-26.2798	13.831	-26.0682	-0.371833	-21.6443	-26.4915	-20.9458	25.0493	-18.9138	-20.9458	-21.7078	-22.3005		18.6782	12.18	9.80933	-8.60567	-29.9417	-27.5498	-26.5973	-6.53133	-29.3913	11.1852	28.7535	-22.1947	-15.0615			5.195	-29.3067	-29.222	23.5042	12.7727	-25.0098	12.18	26.912	16.3498		-18.427	-4.98617				11.037	6.23217	26.3193		-7.35683	14.0638
15.1433	-17.9825	-19.697	16.625	10.402	23.6735	-19.316	-2.89067	-8.902	-18.2577	-18.0883	-28.9045	28.69		8.58167	5.34317	-19.4642	-23.6128	-25.6237	-21.4962	11.0582	-19.2737	-16.7125	-18.2577	-27.5498	-28.587	-9.93917			-29.1797	-9.664	8.53933	29.0498	20.0752	21.7262	6.82483	18.1913	19.1862		-19.1467	26.2135				26.8062	-22.237	10.3173		-12.966	-13.7703
-19.6547	22.721	-28.46	-12.3098	-25.0945	26.6157	28.055	4.60233	0.877	-24.4595	10.8677	-2.78483	-14.0455		-6.616	25.0282	3.39583	20.6255	-26.4068	12.688	-27.7403	-8.85967	-17.3475	-25.92	-10.7858	-13.601	30.4892			9.02617	-11.696	-5.30367	-4.22417	10.402	19.6307	5.85117	-15.4637	20.1598		26.9755	11.418				6.67667		-2.02283		13.6828	7.69267
30.0235	13.7887	-30.0475	-15.2732	-5.87517	11.7143	-30.0475	19.6095	-13.6222	28.7112	-15.8023	17.3658	3.3535		11.5238	-6.743	-0.647	-6.57367	18.9533	10.8253	0.0938333	-6.87	-14.363	24.0545	-20.5225	-21.4327	-28.4388			1.93533	-27.317	-2.21333	-4.81683	26.4887	10.2538	15.7148	30.214	3.2265		23.3348	17.9373				17.1965		22.1072		-30.4497	20.9642
-13.0507	16.752	29.1133	20.0328	-4.22417	5.68183	8.1795	-6.25617	8.751	-22.5333	-28.7352	-5.81167	25.1128		29.1768	-27.0207	-6.02333	-12.7755	-13.1565	9.005	-4.85917	-12.6697	-23.1895	29.0498	-23.0202	-26.2798	-21.0728			3.94617	14.6988	-7.27217	-6.9335	24.0968	5.78767	20.1387	22.1495	12.7092		-11.823	-4.2665				13.0478		19.292		18.1278	17.8315
26.023	-10.5318	19.3555	12.3282	-2.806	-19.2525	16.5403	25.5785	-16.8183	-14.236	-26.2587	-24.2478	-27.4017		15.0163	-26.174	11.1852	-9.13483	22.721	15.9053	-7.46267	-15.4637	-24.4383	-21.729	-30.0475	-16.8607	10.2327			-3.8855	-20.1838	-21.3903	15.2492	16.4768	-23.4223	-16.0775	28.9652	-7.8225		20.4773	24.0545				9.894		24.4143		-5.70583	-19.2525
10.1057	-24.6712	16.7097	-27.6557	-29.0527	2.04117	-24.7347	3.77683	-10.2778	-17.3687	-6.362	-9.9815	-8.79617		1.004	16.9002	15.5243	-21.8983	-11.061	-27.0207	-13.2623	-0.541167	-1.95933	-20.2262	-19.4642	19.5037	-26.5338			-18.6598	-3.10233	-19.8875	7.50217	4.45417	28.7112	4.72933	-3.8855	9.28017		18.8263	7.608				21.5145		1.85067		13.196	12.7092
-3.99133	-1.07033	10.6348	1.66017	-16.3527	-12.3098	-27.9097	10.0422	13.958	-28.714	22.5093	-23.4858	-20.6072		4.70817	4.00967	-26.3222	-8.0765	-18.3847	3.12067	-3.2505	-7.124	-6.76417	-22.1523	3.69217	-19.6335	-2.06517			-30.6613	-20.6072	14.2543	-20.1838	26.7003	-25.666		0.877	27.4835		25.9807	-21.6655				3.925		15.736		9.259	6.5285
8.66633	-4.88033	-26.3222	-20.6918	-9.07133	22.7845	-17.5803	31.103	-5.00733	-25.0945	-1.17617	-8.03417	3.07833		-24.6077	-11.6113	-9.30417	-26.8937	15.7572	-13.0083	-19.4007	-4.457	-26.9148	-27.3593	-24.9675	-17.8132	-19.57			-25.2427	-6.27733	-9.55817	10.402	15.609	11.0793		25.1975	8.26417		-20.7765	-9.24067				-19.1467		27.674		-11.1668	-3.29283
28.7323	26.5522	-24.7135	-15.1462	-17.411	20.4562	-12.331	0.0515	-26.1528	-13.8338	-20.1627	-28.3965	13.5347		4.03083	11.418	8.77217	13.2383	-10.6165	-12.2463	-21.602	-22.0888	3.62867	-14.3842	8.26417	-7.99183	-3.65267			16.5615	-6.95467	-0.012	-1.00683	9.132	23.4195		20.5408	-22.9567		7.05767	27.3988				12.0953		-4.9015		17.26	17.3447
23.9063	27.3353	19.9058	-7.48383	-18.6175	-7.01817	-19.951	-15.4002	-22.6392	-2.50967	7.81967	-11.3573	-19.062		-10.2778	-28.206	6.35917	10.6772	18.6782	-21.4115	-6.12917	15.8207	21.2817	-5.89633	0.707667	2.99367	-5.74817			11.7778	-23.6763	-22.8085	-29.73	-16.3738	19.5037		11.5238	-15.9082		24.6895	-2.78483				19.1015		14.085		29.96	-16.8818
-18.8292	26.6792	-18.0672	-10.7435	14.7412	28.1185	23.0385	11.5238	30.341	-7.0605	2.63383	-5.62117	-26.428		-20.1203	12.6668	17.3447	20.1598	21.2817	7.31167	-27.5075	-3.39867	-8.3305	-21.3268	-28.5658	-15.6965	-18.2153			-15.3367	17.5775	-13.4105	10.7195	3.39583	-26.5762		2.9725	23.0385		-2.12867	20.4773				18.3607		-2.06517		1.004	-28.714
-22.491	16.9213	-7.92833	-24.4383	-25.7718	19.8635	-16.6067	5.99933	-7.92833	-12.4368	-12.3522	-21.4538	11.8413		16.9848	19.419	4.64467	-4.33	26.1712	-26.3433	25.896	8.1795	-18.4905	-10.045	-11.6325	-12.966	-9.32533			-23.9938	8.9415	0.474833	-23.5917	9.87283	10.2538		-5.17667	17.7045		-14.1937	22.5517				16.7732		-3.01767		10.7195	23.5042
9.1955	-6.63717	18.784	-9.89683	10.8888	-4.33	-15.4213	-25.7507	-10.4048	0.75	-23.38	20.7948	7.62917		8.66633	10.148	-19.4853	16.2652	23.1867	-4.18183	-15.2732	-6.616	-7.29333	-22.8297	-11.1457	-10.0873	-23.9303			-13.9608	4.39067	-18.7445	-21.6443	24.88	17.8315		18.5088	-6.76417		20.8583	-27.2958				8.58167		15.0163		10.148	17.9162
27.3988	11.672	-23.0625	17.2177	16.5615	22.7845	20.9218	21.07	6.5285	7.58683	-25.285	21.6415	-6.19267		-6.616	-1.87467	-23.6975	-1.26083	-21.094	6.63433	-7.4415	-8.902	18.2337	-8.73267	-21.3903	-26.5338	-6.44667			-21.5173	-5.0285	-3.822	5.61833	22.2342	-3.8855		9.11083	16.7097		16.6673	21.07				22.6363		16.7097		9.93633	-21.475
5.49133	-3.77967	17.895	-17.4957	29.9812	11.2487	13.3653	28.2878	-4.2665	-0.8375	-3.7585	-27.0842	16.6462		-0.0755	-5.76933	24.1815	-2.7425	27.1237	4.07317	-23.5705	9.87283	-8.902	-15.3578	-7.61083	-23.253	-11.7595			-20.9035	7.56567	15.5032	-1.49367	21.3663	9.68233		3.52283	12.4975		-25.6872	-0.287167				9.59767		23.6735		-18.6175	20.6678
-26.9995	16.625	27.7798	-21.2845	23.2502	26.1712	-23.0837	12.5187	-19.316	-4.73217	11.7355	-26.428	-8.69033		-8.69033	-18.3635	29.2827	-26.1105	12.8573	-8.79617	-0.668167	1.34267	-21.5808	-1.536	-27.6133	7.862	-5.17667			-12.712	1.10983	-2.3615	8.13717	7.01533	-18.4905		-12.5003	-2.27683		15.6937	-4.28767				15.9265		23.5253		-12.1405	27.7163
-28.0367	13.3442	-20.5437	-18.8927	9.72467	-7.1875	-27.063	18.022	-24.2267	-0.562333	-23.1895	29.198	26.8273		-4.98617	-21.5385	21.8743	6.93067	-24.3113	-13.6433	-18.2153	-24.3748	-28.6082	-3.20817	28.7747	-8.81733	-13.093			-6.27733	-11.3997	-6.53133	-13.093	4.433	17.4717		-4.28767	22.975		-4.41467	6.23217				-20.1627		10.9312		29.0287	9.005
1.40617	26.8485	-26.9572	-22.4275	7.50217	-28.587	-11.8442	-24.4383	22.7422	-23.761	3.26883	19.8212	-25.7083		9.74583	-27.3805	-27.7192	-19.8663	-21.0728	15.9688	26.4252	-15.8447	20.2233	-24.5865	15.0798	-28.3118	-22.5545			-1.57833	14.3813	-14.5958	-6.21383	15.1857	6.50733		29.198	-16.6278		-10.8705	-5.93867				24.4355		15.8842		-9.30417	-23.4858
-21.0305	13.8733	5.02567	-2.6155	-7.80133	-11.8653	1.93533	1.91417	-25.6448	6.80367	-22.7662	-20.1415	-23.7822		-3.99133	-11.1245	7.37517	-24.4807	10.9312	2.782	1.74483	-14.2572	-17.7285	-19.189	-3.65267	-16.4162	-19.9298			6.93067	-10.7435	-7.16633	-23.8668	1.131	5.08917		4.306	15.1645		-12.6062	-24.1632				14.3178		25.7055		25.896	29.6002
-8.11883	23.3137	-14.0455	-14.1937	-15.4002	-27.9097	-25.4967	-30.3438	1.30033	-21.4115	-27.6557	-17.3898	28.8805		-26.9995	-22.745	2.3375	-8.73267	4.60233	-23.4858	-1.64183	-11.3997	-17.0723	-13.5375	1.30033	-18.935	-20.713			-8.22467	-27.2112	-7.27217	-19.2737	-16.5855	15.863		-23.3588	24.0333		11.418	19.2708				27.1448		19.1438		-14.6805	28.6053
11.2063	3.671	-3.92783	-7.124	-7.27217	25.5785	15.609	29.2403	-11.1668	-13.4528	-23.4435	8.28533	1.02517		21.7262	9.28017	0.728833	11.164	16.498	-9.51583	0.347833	-25.793	-6.63717	21.5992	-3.65267	-6.6795	-14.1937			-17.1147	-6.743	-27.952	-30.6402	22.4247	18.5512		-1.64183	0.792333		18.657	15.0587				26.5945		16.4133		27.7587	3.20533
13.9792	-3.99133	-9.96033	-6.76417	28.1397	-23.4858	-5.74817	-11.9712	-27.1053	-25.6448	0.834667	17.1753	13.4077		7.81967	1.78717	-26.682	-0.117833	-20.0568	-16.6278	-22.0677	-6.15033	-22.872	-20.6918	-17.6015	21.2182	-21.9407			11.4392	5.78767	-20.3955	-0.689333	20.9218	-25.4543		-3.22933	10.7195		-16.3527	8.3065				7.43867		4.03083		-22.2158	13.2383
-27.1053	29.0075	22.5728	-15.7812	-27.063	29.1557	20.2022	-8.60567	2.4645	-6.15033	-13.1777	20.8795	-12.7967		-13.0507	11.037	-9.43117	1.68133	4.32717	-19.8875	26.4252	-7.16633	-27.6133	9.53417	-20.7553	-6.15033	10.0845			-20.2473	-26.4068	-26.3222	-5.83283	14.0003	-26.0047		10.7407	3.14183		-12.6485	23.8005				28.3513		14.1697		24.6472	9.93633
-23.9303	19.8635	27.2083	-20.2262	-13.7068	20.7525	-15.1673	-8.9655	-19.6335	-28.9045	-18.8503	12.2012	-3.71617		5.17383	11.8625	16.4133	-8.14	21.4933	-22.491	-6.362	6.74017	4.052	-15.5695	3.417	-25.6448	-6.59483			4.64467	11.799	7.96783	-14.5323	5.93583	-2.44617		-28.206	22.9962		15.863	9.47067				12.7727		0.580667		29.3673	23.3137
-9.41	15.5455	20.181	-23.253	-3.35633	8.22183	-8.394	-7.73783	10.5925	28.6265	17.5987	-26.8725	-19.697		5.80883	-7.92833	-8.98667	-6.97583	18.8052	1.46967	-26.555	-19.7817	-25.3062	-21.348	-9.64283	-18.5752	-10.7435			-5.5365	9.005	11.2487	-24.5018	24.9647	14.212		-7.1875			-24.8617	17.4928				18.3395		6.4015		18.1278	11.418
7.18467	25.3457	-27.7192	-6.4255	25.4938	28.436	-29.4125	-25.8142	28.0127	1.72367	-25.1368	12.4763	9.49183		28.5418	-10.3625	-2.4885	-26.428	-9.49467	-14.8075	-22.7238	-21.7502	24.0545	0.919333	-22.237	-23.3377	-19.316			-26.1952	-11.4208	-0.371833	2.99367	12.815	4.07317		19.9693			23.2925	-9.62167				-14.9133		21.4933		15.3973	-17.1358
18.0855	14.0427	26.1077	-19.57	-22.618	27.0813	-5.26133	-4.85917	-1.00683	-10.1508	-5.6	-28.46	-22.0677		-23.6128	15.7572	6.31683	-24.269	9.0685	9.66117	-19.824	-27.1265	-23.9727	-24.9252	-28.7987	-22.5333	-11.315			-27.6557	-18.7022	-7.886	-9.41	13.4288	0.0726667		13.4923			-13.3682	-22.0465				6.211				-20.1838	27.9703
-21.6232	-19.6123	19.7365	-15.6542	-17.6862	21.5357	-27.7615	15.8207	1.893	-5.81167	-28.8198	-15.2097	15.9477		-24.65	12.8362	-26.1952	-22.0677	25.2822	-24.6077	-1.62067	6.63433	-17.1358	-8.62683	-25.031	-19.8663	-9.283			-10.9128	13.6828	-25.3062	-1.74767	23.5677	5.61833		17.0272			20.181	24.0757				26.7638				-4.0125	22.848
30.1928	-1.93817	0.496	-3.67383	15.7572	2.3375	14.4237	24.2027	-23.0413	10.402	-15.76	22.086	8.66633		16.3287	-5.68467	-2.95417	-13.855	3.07833	6.06283	-21.6232	9.59767	-16.0563	-5.89633	-14.1725	-26.8937	-20.713			-15.125	1.80833	-27.1053	-20.8188	17.5987	12.6668		20.7525			16.6038	14.4237				5.83				9.55533	-3.187
-19.8452	-21.1998	-7.9495	-9.24067	-27.9097	-20.8612	-26.6608	6.1475	29.3885	-5.13433	-26.6397	-9.3465	7.9255		-23.1048	-16.776	17.6198	18.8052	11.9472	-26.047	-6.97583	-16.4162	-9.55817	8.34883	-27.7403	13.2383	-15.0192			-19.2102	-12.2463	-22.1523	-27.9308	3.88267	3.94617		16.1805			-8.28817	-0.393				25.896				-12.3733	-1.07033
10.4655	27.0602	-19.7817	-10.1932	-6.63717	28.4783	2.76083	-28.6082	-19.0408	22.7633	17.4293	-2.679	-24.015		5.17383	-19.6547	14.0215	-20.7977	-0.816333	-0.943333	11.7143	-6.06567	-26.0682	16.1805	-26.7032	-10.7647	-27.6345			2.80317	-5.64233	-3.08117	23.9275	16.0958	12.1165		5.11033			10.8465	25.7478				4.179				26.8908	-13.0295
16.7943	-22.5545	1.59667	6.846	-23.5705	19.927	-16.1833	-16.6067	3.69217	7.735	-18.3212	-26.3433	-17.9613		6.592	-15.0403	18.911	14.085	-19.316	8.0525	-20.4802	-8.28817	-27.0207	-26.6608	1.80833	-7.84367	6.04167			6.18983	-0.477667	-22.8508	-12.077	9.99983	0.136167		11.3757			24.6683	7.608				16.9002				-21.1998	26.658
6.25333	11.0582	18.5935	-8.14	-22.4698	-26.2163	28.5842	-13.1565	-8.41517	-28.1002	-24.523	-10.807	-9.81217		-3.97017	15.101	2.67617	7.75617	-5.87517	12.2223	-18.808	-25.1792	-20.1627	-24.015	-19.8028	18.403	-16.6913			-28.3118	-7.73783	-15.4002	2.50683	17.1542	3.64983		5.80883			-4.85917	4.41183				23.4195				22.3612	-7.505
-9.19833	1.0675	-1.536	-1.11267	13.3653	27.7375	6.29567	30.3833	12.688	27.8857	-21.5385	-4.33	-24.6923		-25.1368	-11.569	5.34317	22.6152	-2.02283	-5.1555	-4.9015	8.22183	-7.33567	-24.4807	-7.22983	14.6142	-19.7393			4.941	-27.3593	13.5982	19.1438	-7.251	-1.93817		3.52283			6.18983	23.8428				1.3215				22.9538	-19.4007
-11.2515	-16.7125	-24.8617	-22.2582	-25.539	25.1763	5.5125	18.4242	-25.3273	11.3122	5.78767	-23.0413	-0.244833		29.071	3.12067	-11.9712	-10.299	-26.682	2.147	-17.8555	-22.6603	-0.731667	11.2063	10.1903	-11.4843	-19.5065			1.40617	-10.0873	8.96267	-19.7605	22.213			20.308			-7.886	22.8903				14.3602				-4.79567	4.2425
14.1273	-19.824	2.3375	-6.19267	-5.95983	22.848	29.4943	-5.93867	4.51767	-26.8725	-22.618	-8.94433	25.3245		-6.57367	10.2962	-26.1317	-11.4208	-7.27217	4.814	-12.6697	-10.7858	-10.5742	12.5398	7.56567	-8.85967	-3.187			-11.6113	-24.2902	-25.8777	-27.3593	18.0643			-5.07083			0.0515	7.96783				17.4505				12.6668	19.8
-2.89067	27.3988	7.5445	-17.8343	22.9115	-8.8385	-15.6753	20.943	-17.3898	-12.7755	-27.9732	-18.6598	5.59717		11.1428	-7.1875	17.8315	-17.03	-25.3273	0.644167	-25.2215	-2.72133	-18.1307	-4.54167	-9.41	-2.6155	-4.18183			-10.7435	14.212	14.339	23.1232	25.4727			-27.3593			15.8207	6.44383				5.322				25.4938	20.3292
19.927	11.1852	-11.9288	-11.2727	-17.8555	21.0065	-24.5653	-7.42033	-5.24017	-19.1678	-3.5045	7.481	27.9703		-27.825	-30.4285	10.1692	-23.6975	9.61883	12.7515	-7.48383	-14.7228	-12.7332	-22.7027	9.80933	-22.11	-5.6635			9.87283	15.2915	-5.83283	27.4835	22.5728			19.6942			7.735	-22.9567				4.83517				14.2543	-26.6397
-23.507	-20.713	-21.9407	16.5403	26.0442	17.3023	-23.126	5.55483	5.66067	-18.0883	-4.09717	-3.73733	-23.5493		3.925	-1.32433	7.989	19.7577	-15.0403	-24.1208	-1.4725	6.74017	-20.713	-24.9887	8.116	-26.2375	-21.221			12.2012	-4.457	-9.74867	-22.4275	14.0427			12.5187			5.80883	-18.3				13.9157				-14.8922	-23.9938
17.3658	-10.4048	4.32717	-20.0145	-19.316	1.27917	-8.14	19.2073	25.134	-21.094	11.2063	29.833	-25.4332		26.023	-18.7868	-23.1895	7.989	-0.52	8.85683	10.6348	-17.284	-26.2798	-15.1885	-26.9148	15.7572	-21.9618			-23.38	-23.4012	1.36383	31.2088	10.275			-10.426			1.639	-8.56333				1.0675				2.401	9.74583
2.31633	-12.9025	-1.32433	-25.285	21.7473	5.6395	23.229	10.3385	20.7948	-11.1245	6.29567	9.132	26.6368		-22.7662	18.6147	-13.0507	-4.47817	-13.4528	-19.824	-19.1467	-9.81217	-9.74867	-18.1518	-22.4487	0.411333	-19.316			-27.0207	-16.141	-17.7073	32.3942	22.0648			9.74583				12.688				6.2745				-5.70583	-26.0258
25.0705	-25.1368	-23.6763	-11.9923	6.63433	-23.3588	-24.2267	6.973	-23.3165	14.5083	-20.7342	-25.158	-16.776		-21.348	-31.2752	-8.94433	-13.0083	-17.5168	-15.1038	5.61833	-2.65783	-9.55817	-8.49983	12.7938	-23.0202	-26.936			-4.75333	-22.1523	-13.2835	-8.73267	20.3927			1.5755				-17.5803				24.7953				23.2502	-25.285
4.687	6.76133	28.2032	-13.8338	-20.0568	18.8475	-27.9732	-17.6015	3.6075	-6.65833	14.4237	18.3395	28.055		2.782	-26.9572	13.3018	18.4453	-24.5653	-8.8385	-21.856	-13.093	-17.157	-25.3697	-21.3268	-16.0775	-7.67433			-13.6222	10.402	-22.745	30.8702	12.7092			27.9915								-4.203				28.4572	-9.05017
-20.6072	-24.5865	23.2502	-7.52617	-24.7982	-17.8132	0.136167	-19.8028	-19.2737	-9.664	10.5925	-14.1302	-21.221		1.15217	16.4768	-22.9143	-17.1782	-5.727	9.64	-6.70067	-7.20867	-18.046	-4.076	6.61317	25.6632	-9.70633			-22.9567	12.2435	13.0055	0.453667	17.8738			-8.54217								5.02567				10.3173	16.5192
18.6358	-22.5545	19.1227	-10.9763	-25.8565	-18.8715	8.79333	-20.7765	-10.1508	-8.62683	-17.2205	26.4675	9.87283		4.07317	0.855833	15.9688	9.259	5.04683	2.42217	-5.0285	2.02	-21.4327	-23.0837	10.6772	-9.49467	-23.1048			-21.5597	-18.3212	-4.03367	-8.35167	13.3018			1.80833								25.2822				29.6002	13.4712
19.5037	17.0907	13.9157	-22.3217	9.78817	22.5517	29.1557	7.77733	-2.57317	-20.3108	15.1222	-12.4792	-9.2195		-23.7187	-4.28767	8.98383	-7.86483	-0.371833	-9.62167	-16.141	-23.1683	-7.16633	8.64517	-8.75383	-18.9773	-20.1627			-10.807	-23.5917	11.3545	-10.8917	-1.536			-4.965								13.2172				-10.5953	-12.2252
3.56517	2.95133	-1.36667	-3.35633	23.483	20.5197	1.72367	11.3122	-4.203	17.1542	-3.568	-15.125	-22.0465		-7.0605	26.1077	-20.6918	-26.1528	0.453667	-18.5752	10.8253	-5.62117	-26.1317	-3.14467	-14.5747	-0.901	1.34267			-16.7125	-27.9732	-0.901	-24.2055	6.44383			-3.61033								16.3922				-7.886	27.1025
-6.51017	10.5502	-24.5653	7.58683	11.1005	-22.7027	11.9472	-18.046	17.9373	-16.2257	6.211	-17.4957	22.6363		-28.587	-17.5168	-10.0873	15.1645	-25.92	-22.7662	-25.0733	-11.3997	-6.08683	-5.95983	-20.1415	-18.0037	12.18			-15.2097	1.385	-25.9835	10.6348	7.75617			9.78817								-7.08167				-8.69033	20.6043
29.6213	-14.109	-25.1368	2.31633	-14.9345	7.07883	-20.3532	27.3142	-1.19733	22.9327	4.96217	-21.8137	-14.6805		1.23683	10.8677	29.0498	6.99417	14.1908	1.49083	-15.0615	-18.2365	-17.9613	10.5925	24.9012	-11.2727	-16.9877			-14.5535	-20.7342	4.51767	17.768				7.75617								26.658				-22.618	11.3333
24.1603	13.1113	-18.7868	-0.858667	-26.5338	25.642	-19.6123	-2.4885	6.2745	-17.3898	8.751	20.562	1.36383		10.6983	-1.0915	0.707667	-14.0243	-12.1617	-14.1513	-21.0093	-5.1555	20.5197	12.3705	-11.0398	16.4557	-18.0883			-10.172	-10.4472	-25.1792	-29.73				10.9735								-7.48383				-23.0625	13.0902
28.817	-13.1777	18.8687	18.8052	-25.7718	12.0318	-15.887	0.8135	7.20583	-8.37283	6.2745	24.7742	-18.0248		-9.43117	-0.308333	-4.1395	7.354	-13.22	16.5615	-4.24533	21.2605	-13.7703	-20.2473	-21.1363	5.85117	-27.2958			9.68233	2.7185	7.608	7.24817				-2.00167								23.6735				-1.536	27.8222
-20.2473	11.6297	25.388	-26.2587	-13.0083	27.3565	-28.5023	27.7587	-16.5008	-1.83233	0.157333	28.3725	24.9647		-22.0465	-22.3428	-16.3315	-8.79617	23.356	3.26883	-20.332	-19.2313	-6.97583	-14.2995	11.9683	0.0515	9.80933			7.69267	-27.317	9.0685	17.1965				11.9472								7.62917				27.5258	-22.4063
6.10517	2.02	-26.7455	16.9848	-21.8348	-8.05533	17.8315	-23.761	15.5243	-21.5808	-26.2798	26.6157	13.1325		-27.2112	-27.9943	-26.4915	-25.666	8.9415	-0.689333	-1.81117	-4.18183	-21.0305	-24.0362	2.25283	-19.8663	2.3375			-25.6448	-7.9495	9.49183	-27.8673				4.7505								-0.0755				-16.2468	6.25333
28.4572	-22.5122	-12.6273	4.179	-26.2587	19.673	-15.0192	15.0798	-15.9082	-26.5338	-14.0667	23.0808	15.3127		-14.1725	7.07883	14.2755	13.5558	-26.4492	-14.2148	-24.6288	-3.27167	-22.5545	-2.50967	8.83567	-11.6537	-8.521			-27.6557	7.33283	12.4128	-15.6965				20.5408								12.8362				22.0437	27.6317
31.3147	1.53317	-10.4683	-19.8663	-8.09767	21.6415	24.9435	-26.2163	-21.8983	1.04633	-4.11833	6.12633	1.27917		-5.11317	3.52283	3.64983	-27.0842	-9.9815	-18.9138	16.2228	13.45	-12.3098	-9.0925	-22.0677	-23.9303	-25.031			-13.2623	9.61883	-15.125	14.2967				5.99933								5.68183				24.2873	24.9858
7.4175	-16.3103	2.73967	-16.3315	-15.9082	15.6302	-25.92	9.80933	2.04117	-7.58967	-1.89583	-24.269	-23.4858		8.15833	17.4928	7.71383	7.989	9.513	-13.6433	8.77217	1.04633	-3.39867	24.1603	4.687	7.88317	4.15783			-11.7595	6.95183	-22.0042	-5.727				6.95183								18.3818				-21.1152	9.9575
17.514	-24.0785	27.6317	-22.5333	22.8057	8.1795	-11.6537	12.3493	-20.1203	-0.4565	15.6513	-4.41467	-22.8297		29.1133	-7.90717	19.3555	-14.5535	-18.3635	10.91	5.23733	0.6865	-0.668167	-17.9613	2.9725	17.4717	-12.5003			-26.3433	11.3333	-19.4007	-28.7563				27.0178								24.8588				6.2745	-26.4915
22.2765	15.228	17.5563	-21.6232	19.9482	-20.9882	-17.3263	-18.7657	-13.3682	-25.7718	-18.4905	-19.443	4.58117		2.06233	-29.2855	8.243	17.7892	-17.0935	14.5507	-0.689333	-0.393	-18.6598	4.56	18.3607	-2.1075	-11.7807			-10.4683	10.148	-17.4533	29.833				29.3885								13.704				-9.11367	4.306
-15.1885	23.0808	-11.188	-23.38	-19.1255	-22.8932	7.05767	-10.0662	7.77733	-23.126	-23.4647	-26.9783	-13.2623		-1.028	26.9755	5.04683	-17.8132	-22.1312	9.5765	-10.4895	0.199667	-20.0568	-7.73783	-8.05533	-11.3785	-19.7393			-3.97017	3.43817	-13.0718	10.9312				-6.70067								23.7793				16.5615	-14.998
21.2605	0.284333	15.6302	-22.4063	24.2662	10.1268	-26.3222	8.28533	11.0582	-24.9463	3.69217	18.6782	4.941		29.9177	-20.8612	-20.9247	-0.922167	-7.99183	3.39583	-12.5215	8.8145	-23.7187	-14.3418	22.34	-1.5995	-1.32433			-5.473	-16.2468	13.6193	18.0008				21.6627								23.3983				27.7163	-0.160167
-10.68	-0.9645	20.2445	-18.7657	-19.443	14.5083	-2.97533	-20.332	-3.822	-4.88033	1.7025	0.517167	22.6363		5.55483	11.7567	-7.8225	-11.7172	-20.4378	-1.36667	-18.808		-0.625833	-5.4095	-26.3645	-21.5173	-21.5385			-18.2577	13.4288	-18.8503	-7.54733				-7.3145								13.5558				1.02517	16.7097
-23.8245	-16.0563	-19.062	-6.59483	13.1113	-25.6448	24.7953	14.2543	5.11033	16.2017	-8.8385	-22.6392	1.131		-20.332	-21.221	8.58167	-15.9717	-19.2948	-2.8695	14.1273		-21.7713	-13.5375	-9.70633	-20.5437	1.8295			-25.3697	5.957	-21.7925	19.419				26.023												26.9543	-3.41983
10.529	-3.03883	-18.4482	-2.552	12.1165	22.5517	-21.1575	-11.188	-8.267	-7.10283	-0.477667	7.481	-18.3635		-0.477667	10.021	5.83	-20.967	-25.7295	0.538333	-19.4853		-12.7967	-4.965	-21.7925		-3.1235			-27.0418	-1.38783	2.3375	-0.0543333				13.4923												21.4933	27.1237
-27.698		25.7902	-9.283	-3.441	-22.11	19.4825	-14.5535	-14.1302	-16.7337	-5.727	-18.554	-19.2313		17.3023	8.6875	-1.11267	19.5883	27.3777	18.2548	9.87283		-5.0285	-3.48333	-13.8338		-25.412			-8.013	-5.95983	8.39117	-16.6913				-2.84833												-25.5602	11.926
27.8222		22.1707	-10.6165	21.5145	12.5398	4.70817	-15.4637	8.28533	-13.6645	-17.7285	25.5785	3.544		-25.9412	-2.44617	22.4247	-5.04967	15.863		9.15317		11.9683	-21.8137	-1.57833		12.4763			8.22183	1.34267	7.43867	-5.07083				-3.7585												17.895	11.4392
-20.5225		-14.6593	-11.7383	-7.29333	26.8485	-13.4105	-20.6918	-12.6697	-15.5483	18.8475	-19.4007	-15.4848		9.767	-30.746	9.59767	18.8475	10.4443		9.97867		-6.53133	-18.4905	-22.7662		-18.3			-18.9985	-0.181333	-23.1895	-25.4755				10.8042												16.1805	19.1862
12.053		-19.4853	-20.6495	-23.0413	9.40717	-23.7822	10.1903	-5.19783	-8.37283	6.10517	24.5202	-11.3573		16.9213	-14.0667	-4.47817	-13.8127	2.69733				-14.4477	-2.08633	-19.5488		-24.1843			-24.2055	11.2275	1.08867	-2.27683				8.70867												-19.189	24.3297
-0.223667		6.592	13.7463	-25.031	18.4453	14.4448	8.751	-11.1457	1.10983	-13.9608	22.6575	-23.5493		21.7473	11.8202	0.390167	-22.5122	21.4298				-16.7548	9.08967	-13.1353		12.9843			2.67617	7.6715	-5.219	-9.19833				1.59667												-9.6005	14.6988
9.7035		21.6627	-10.045	17.133	20.3292	-19.0832	-10.426	23.5888	-2.02283	-3.27167	-14.871	24.0968		-22.745	4.26367	1.42733	-11.696	-0.8375				1.131	-25.031	-15.3155		-25.9623			-5.6635	-23.4858	6.16867	11.2275				6.93067												12.6245	5.068
-28.4177		17.26	-15.887	8.58167	26.023	9.02617	22.7845	14.212	-6.2985	11.7355	-7.22983	-24.8405		2.401	-13.093	-24.65		-21.9407				-19.7393	-15.125	5.83		-20.6495			6.7825	-8.54217	-9.49467	-4.11833				-9.43117												-21.3057	22.721
-26.936		22.6575	-24.6077	-20.6495	6.86717	16.8367	-1.30317	-5.81167	25.9383	15.8418	23.5677	-7.3145		-18.808	-28.6505	-18.3847		-3.14467				-20.1415	-23.253	-9.05017		-4.54167			-19.3372	0.9405	-24.5865	-20.1415				4.64467												11.7355	20.6678
5.55483		0.326667	-12.7967	22.7422	22.9327	1.15217	-25.0098		12.688	-23.5917	-18.8292	-9.664		-25.6448	10.7407	10.4867		-19.0197					11.8202	-24.4595		-2.82717			8.5605	-2.6155	-1.38783	-23.634				21.6838												-5.981	23.6312
4.814		-6.4255	-12.2463	-10.1297	7.481	25.5362	-27.317		4.56	-16.4585	9.55533	-3.99133		23.0597	-10.0027	1.02517		-10.4048					2.54917	-15.9928		-19.7182			-17.5592	-6.31967	2.2105	-12.204				-24.9887												21.5145	18.0432
-27.5075		-4.30883	23.5465	-17.4533	17.7892	-3.46217	-15.9293		-24.2055	-11.9288	-23.0625	19.4613		1.30033	9.767	-23.0413		-11.1033					-22.9143	-18.0037		-3.48333			-24.8193	-7.35683	-12.712	19.3343				13.8098												-9.05017	-23.7822
-8.16117		15.609	-23.6552	16.752	-23.5493	12.4763	-23.8457		-8.8385	-7.46267	-26.4068	-24.0573		-4.73217	-27.7615	-17.919		17.4717					5.11033	-5.64233		-11.5478			-21.856	3.81917	20.2022	-22.4698				-4.24533												-16.7972	24.1392
-18.8292		18.5088	17.2177	21.5145	24.9435	-12.6485	-28.206		-25.2003	4.34833	8.07367	-19.316		6.338	-25.3273	6.846		25.515					-11.4632	-7.65317		-19.3795			11.799	-10.7223	-2.6155	5.27967				1.68133												9.66117	-19.8663
-20.713		24.6048	-18.4058	-5.45183	21.3663	6.2745	0.517167		2.02	-12.6485	-21.3057	-17.1993		-21.6655	-15.4848	-21.7713		-9.38883					-4.1395	-21.0728		-18.7022			9.132	-13.728	-6.616	-25.8353				14.7623												7.227	12.9843
-0.922167		7.31167	7.58683	-11.7172	-25.793	-9.07133	3.50167		-5.07083	-24.1843	-17.157	6.084		-9.93917	8.79333	0.0303333		-3.77967					7.481	-24.9675		-22.7873			-8.30933	-5.346	-0.901	-7.73783				-25.6448												-10.2355	-15.1673
20.9218		-3.29283		13.7463	26.1712	23.5677	11.6297		-23.4012	11.2487	-26.555	10.021		26.1077	-2.3615	13.2383		-16.4797					4.60233	-24.3537		1.74483			-0.160167	-20.586	14.0638	19.3555				9.64												-24.9252	-17.6862
16.371		20.054		-9.49467	-12.8178	14.212	-7.71667		3.29	17.514	-7.52617	-3.86433		-16.2257	17.6622	-20.9458		-17.665					19.5672	14.2755		-11.9288			-7.92833	10.529	23.2925	19.927				-10.6377												24.2662	17.895
-24.8193		-4.37233		-6.44667	-22.5122	10.1692	20.3715		-2.679	-26.1952	-25.2215	21.3452		12.561	-19.8875	-4.203		-7.03933					-12.5003	9.132		-6.9335			-21.4962	-23.7822	8.624	18.3395				19.9058												16.5403	14.7412
6.93067		8.51817		16.3287	6.9095	-2.57317	7.14233		-5.727	-22.5757	-10.6165	-9.13483		4.09433	-23.1683	18.7205		26.3617					-7.27217	-1.155		-12.7755			-19.7817	1.36383	-24.0997	-26.555				11.8202												-17.7073	-15.0827
-27.6768		-13.3893		13.6617	12.9843	19.0168	20.7737		13.2807	18.657	-6.70067	-0.795167		-6.46783	3.20533	10.3597		-23.9303					-0.371833	4.53883		14.9105			-26.0258	-2.70017	14.6777	-23.4223				-6.40433												-0.604667	10.4867
14.4237		10.4655		25.769	9.74583	18.1278	-6.5525		-21.2845	-21.602	-9.918	-4.22417		6.18983	20.816	3.163		25.9383					-11.6325	-11.823		-5.13433			-16.5432	17.3658	5.85117	11.672				7.39633												26.912	25.9172
7.94667		-18.1518		4.96217	-9.07133	13.7887	9.386		-1.536	4.98333	-4.05483	16.7308		20.0963	15.1645	15.8207		15.2492					25.7267	12.4128		6.10517			6.29567	19.9693	-7.71667	15.2703				-3.39867												26.2347	22.3612
-19.824		-8.521		-15.76	-23.507	7.9255	-22.999		-0.731667	0.792333	13.2172	11.7567		-2.65783	-3.65267	-9.64283		-17.7497					6.57083	-9.68517		-0.858667			-19.4218	11.4392	-22.8297	2.18933				1.08867												-24.4172	22.9327
-15.4213		8.70867		17.8527	-24.2902	13.3018	-13.6857		14.2967	-3.73733	24.5202	-22.3428		9.47067	1.91417	11.6297		18.3183					-14.4053	-2.171					-22.5333	20.8372	8.28533	-19.2525				16.0747												25.9383	-17.8555
-21.4538		-0.139		3.036	26.0018	-17.665	0.6865		-10.4895	-17.538	21.1123	8.34883		2.274	-1.2185	21.6627		-8.92317					-2.3615	-23.5493					-12.8602	-9.791	10.021	10.5078				-13.1142												17.7892	24.8377
25.388				-4.79567	19.2497	5.449	24.8377		-3.65267	-10.934	-15.5907	-6.00217		-19.9933	-19.7393	12.8362		9.15317					25.261	7.31167					-20.9882	-3.441	3.94617	9.53417				26.277												-21.9618	15.6937
14.4237				16.1805	15.4608	22.7633	-2.63667		-11.2727	-22.5333	3.39583	6.18983		6.57083	6.12633	8.64517		-9.283					-10.8705	-12.3733					10.6348	12.6668	-22.3005	-25.158				-15.6118												5.02567	-8.88083
-22.6392				-12.6485	6.44383	21.7897	-16.903		-18.2788		-20.3743	-19.8452		-2.298	7.1	-26.1317		-6.95467					0.517167	-0.0331667					-4.965	2.04117	24.0968	-3.67383				-8.7115												-18.5752	-14.998
-4.37233				14.2332	-21.9195	15.6725	0.390167		-6.89117		-22.1735	9.78817		-1.89583	-24.6288	2.69733		10.7618					0.877	1.68133					-18.5117	11.7143	18.5088	-2.53083				3.20533												7.05767	15.101
-7.1875				21.8532	22.2977	-6.38317	-27.5287		-8.47867		19.9693	5.15267		-20.6283	-12.7755	6.084		0.474833					-0.308333	25.0282					-23.8457	-5.45183	15.6302	-24.1208				27.2295												20.2657	-25.0945
2.25283				5.36433	-1.282	23.2502	-11.061		-1.028		-15.0403	-24.3113		-25.6025	8.9415	3.45933		6.82483					13.0267						3.20533	5.322	24.626	22.467				10.529												18.022	-21.729
0.136167				-0.350667	9.21667	0.792333	27.0813		-22.11		8.45467	-7.124		-4.584	6.57083	-14.2783		-20.3532					2.5915						-8.05533	-3.8855	16.4345	-7.0605				6.50733												-20.078	-6.89117
-5.219					18.5512	-8.30933	5.87233		0.136167		18.657	-9.283		7.14233	-26.6185	15.3973		8.8145					4.45417						-9.13483	1.72367	11.672	-21.5597				21.7473												11.672	-0.4565
-7.52617					10.8465	-3.20817	-11.7383		-13.7068		6.63433	-14.9345		-7.8225	-17.5803	25.6632		2.50683					19.5037						-16.8607			29.5155				12.434												7.01533	20.7948
14.4025					20.4985	22.4035	10.0845				-5.04967	-4.05483		8.624	-5.9175	13.3653		11.1217											-14.7017			10.9312				-23.2107												-1.00683	-6.5525
-16.5008					15.5878	-17.3052	-13.474				15.5032	-7.80133		0.728833	11.0158	-8.30933		-13.1777											-13.5587			30.214				-4.47817												23.4407	-4.88033
8.72983					-0.2025	16.5192	-18.9562				7.37517	-3.52567		8.0525	-6.57367	-22.4487		-12.6908											11.8202			25.4938				19.546													16.0747
-3.35633					5.72417	9.767	15.3338				25.8113	-8.7115		6.04167	14.4448	6.86717		-14.236											-9.51583			-7.0605				11.9048													-22.6815
-4.47817					24.1815	-0.223667	-5.95983				-0.52	-2.95417		9.005	2.02	-8.66917													-9.9815			13.7252				-0.181333													-11.8442
-18.0883					17.1118	-2.31917	-24.396							24.5837	20.0963	-3.90667													-1.19733			-8.79617				24.0757													22.2553
18.276					14.466	-24.0997	-16.4373							-20.3532	-19.7817	-24.5865													-23.8245			-23.2318				2.88783													4.64467
-13.4952					2.54917	13.1113	-20.2473							-25.158	-4.09717	18.6358													17.0272			-22.7238				8.66633													8.8145
-7.378					19.2285	22.9115	10.783							13.958	16.7097	9.87283													-24.9887			3.29				-1.4725													5.703
-8.60567					18.2125	-16.0775	-12.3945							-0.604667	2.67617	3.71333													18.0855			-21.3903				18.8687													14.9317
-10.0873					16.0958	-20.6283	-25.793							-10.6588	14.085	-2.2345													7.81967			7.69267				17.3658													21.8955
-22.0253					-2.82717	11.2063	28.2032							9.5765	-4.3935	4.41183													-17.8767			-27.5498				5.1315													10.6137
11.7355					-3.3775	-1.93817	7.65033							8.32767	5.5125	-21.8348													-11.95			-24.8193				1.8295													6.93067
12.307					22.1072	8.79333	8.34883							16.9637	12.5187	15.4185													-20.713			27.1872				14.6988													1.639
0.855833						-25.2427	21.0912							-4.92267	25.4515	-3.39867													-13.855			-25.6237				-3.86433													-15.0192
-8.18233						-16.3315	-9.918							-3.441	-6.235	-13.7068													4.00967			-24.2267				-0.181333													0.580667
-12.0982						10.9947	23.8005							-5.70583	7.20583	6.04167													-22.2582			19.8				6.67667													-24.4807
-24.9463						9.7035	-16.9242							6.57083	6.82483	18.9745													2.23167			26.023				-17.1147													-1.663
-5.83283						-13.8338	12.1377							4.28483	24.626	-9.45233													-21.3692			21.3663				1.15217													-20.9458
4.03083						11.2698	23.1655							7.56567	-23.9303	24.9647													5.72417			1.15217				2.54917
-4.98617						-22.9567	1.258							-7.9495	22.4247	-2.50967													4.4965			25.7267				19.5883
-0.393						-10.0873	5.1315							2.3375	15.9053	7.69267													-14.6593			2.10467				-1.5995
-7.01817						-9.029	-16.5855							-0.139	-19.57	-4.30883													-18.0883			-27.952
-24.1208						-11.8865	6.2745							12.3493	18.784														7.7985			25.3668
2.80317						-21.2633	8.8145							-7.4415	13.9157														-18.8927			-14.8498
22.6152						-22.0253	-10.4895							7.84083	17.0483														-8.09767			-1.536
-5.76933						14.8047	-23.6552							-15.5695	-21.1363														-10.0873			24.1603
25.769						23.6735	5.59717							-21.7713	6.61317														-10.934			7.58683
24.6895						-7.73783	-13.7915							-11.5055	17.4928														-14.236			-23.5493
-6.362						-22.3217	6.54967							5.68183	-2.6155														-2.89067			-27.1053
8.3065						-10.553	13.9368							7.94667	-13.8762														-15.4425			11.7143
15.0375						-18.427	-18.173							-23.1895	-26.1952														-24.6923			29.0075
-26.0893						7.227	-22.7873							14.6988	-12.585																	17.133
23.6312						9.1955	8.53933							-3.48333	-16.8395																	-10.1085
1.258						-6.2985	12.4552							6.69783	-22.2793																	-14.4477
-3.92783						-11.6537	15.0375							-5.49417	17.8315																	-18.427
16.244						-13.1565	-7.84367							-19.5065	-24.142																	-27.3805
23.0597						-20.0357	23.8005							10.8042	12.6457																	-23.9727
22.4458						-19.2737	8.45467							5.47017	-4.49933																	-26.3857
11.037							9.61883							15.7572	11.8837																	20.7102
18.2548							12.1588							-2.50967	8.66633																	23.8852
17.4717							3.14183							-11.7595	26.0018																	-8.8385
-10.5318							23.483							14.085	-25.7083																	27.0813
-6.87							-8.98667							12.2223	-13.22																	-23.8457
-12.5427							-11.061							10.148	17.2812																	20.0117
26.5733							19.2073							14.5718	-16.1622																	17.9162
11.9472							15.7148								-0.52																	12.688
-14.4265							25.4303								19.7153																	17.3447
16.244							9.97867								-19.4007																	8.77217
22.2977							-26.0893								-15.252																	-11.442
-8.79617							-9.74867								10.2538																	15.3338
16.0747							-5.04967								-10.807																	-4.35117
-7.20867							-11.5902								-8.94433																	15.99
1.4485							-20.586								-17.1358																	10.2962
-19.1043							23.102								-1.95933																	-12.3945
17.4928							-1.55717								24.7107																	-21.856
7.0365							-23.126								-12.7332																	-9.51583
14.2967							26.7427								-14.5958																	-4.965
1.55433							11.7778								-11.6113																	-8.49983
5.11033							-22.5122								24.6683																	-9.029
-22.0042							-8.18233								16.3075																	25.6208
-10.7223							7.24817								-7.84367																	13.3018
4.00967							6.38033								4.96217																	11.7567
-22.6815							3.7345								-18.5752																	-24.2478
7.735							2.76083								9.55533																	19.165
19.2285							24.1815								-10.9552																	22.8268
-15.2732							14.339								-25.6872																	12.434
6.76133							-2.8695								8.92033																	-20.6283
21.324							-6.0445								-7.4415																	7.96783
13.2172							10.2327								-22.8297																	-5.68467
25.8748							-3.3775								-16.6278																	-14.2572
18.657							20.0752								-22.11																	4.32717
-0.731667							-22.7027								-14.617																	3.26883
19.0592							17.6622								-19.189																	15.9688
1.8295							-5.473								-23.7398																	5.68183
11.6297							18.9533								-7.42033																	-14.4265
0.580667							-17.6227								-18.046																	-7.08167
-5.76933							-24.8617																									-10.9128
4.09433							-25.92																									-6.19267
14.4237							9.11083																									-16.1198
24.9435							3.8615																									17.8527
[truncated: 78 more columns]

## Sheet: 2D_E_Means
Condition	Mean Position (mm)	Total worms
DMSO:DMSO	-0.570825	172
DMSO:DMSO	1.98778	291
DMSO:DMSO	-3.042	147
DMSO:DMSO	1.16044	266
DMSO:DMSO	-2.93344	97
DMSO:DMSO	-0.370632	282
DMSO:DMSO	4.20709	272
DMSO:DMSO	3.80713	262
DMSO:DMSO	-2.14263	279
DMSO:DMSO	-0.324208	252
DMSO:DMSO	-0.159848	199
DMSO:DMSO	-8.76426	203
DMSO:DMSO	-4.70571	204
DMSO:DMSO	-5.29319	285
DMSO:DMSO	2.7179	245
DMSO:DMSO	5.33677	205
DMSO:Water	-1.36082	201
DMSO:Water	0.25843	211
DMSO:Water	-2.14243	200
DMSO:Water	-2.47364	266
DMSO:Water	-0.0361795	165
DMSO:Water	1.90627	152
DMSO:Water	-2.13507	215
DMSO:Water	-3.08012	253
DMSO:Water	-1.95398	206
DMSO:Water	-0.587667	242
DMSO:Water	-2.16111	236
DMSO:Water	-0.000591873	242
DMSO:Water	-1.56906	192
DMSO:Water	-0.736816	237
DMSO:Water	-4.88087	207
DMSO:Water	-1.6495	210
DMSO:Empty	-4.06704	248
DMSO:Empty	-1.06154	248
DMSO:Empty	17.9275	71
DMSO:Empty	-0.687795	289
DMSO:Empty	-4.16372	236
DMSO:Empty	-5.65958	243
DMSO:Empty	-5.60293	217
DMSO:Empty	-2.07846	320
DMSO:Empty	2.05227	324
DMSO:Empty	-0.462407	344
DMSO:Empty	-1.47077	282
DMSO:Empty	-2.67891	241
DMSO:Empty	-9.85554	224
DMSO:Empty	5.51324	257
DMSO:Empty	2.04137	209
DMSO:Empty	0.201204	234
Empty:Empty	0.724502	262
Empty:Empty	0.185401	232
Empty:Empty	1.1807	215
Empty:Empty	4.04176	219
Empty:Empty	2.56612	143
Empty:Empty	0.412028	194
Empty:Empty	0.559652	220
Empty:Empty	0.706423	184
Empty:Empty	-0.110992	139
Empty:Empty	1.94285	162
Empty:Empty	1.80676	184
Empty:Empty	1.76234	171
Empty:Empty	1.74333	197
Empty:Empty	2.41221	184
Empty:Empty	-0.322513	182
Empty:Empty	-2.8242	123
Isoamyl alcohol	5.16719	188
Isoamyl alcohol	6.39336	156
Isoamyl alcohol	18.1963	141
Isoamyl alcohol	13.541	136
Isoamyl alcohol	-1.66116	69
Isoamyl alcohol	5.97338	168
Isoamyl alcohol	15.5056	124
Isoamyl alcohol	2.25533	195
Isoamyl alcohol	9.03195	139
Isoamyl alcohol	5.55588	242
Isoamyl alcohol	7.40786	202
Isoamyl alcohol	4.25601	130
Isoamyl alcohol	13.9877	218
Isoamyl alcohol	10.8675	101
Isoamyl alcohol	-3.26391	60
Isoamyl alcohol	-2.22662	188
Diacetyl	14.0497	147
Diacetyl	10.9688	135
Diacetyl	5.48063	180
Diacetyl	13.336	194
Diacetyl	-1.12772	343
Diacetyl	9.52943	152
Diacetyl	6.13552	265
Diacetyl	6.0777	188
Diacetyl	6.44879	128
Diacetyl	7.88476	186
Diacetyl	10.7188	172
Diacetyl	18.6531	135
Diacetyl	14.3381	207
Diacetyl	19.5819	144
Diacetyl	-3.1087	123
Diacetyl	6.34696	170
2-nonanone	-11.8556	177
2-nonanone	-9.52779	239
2-nonanone	-1.51177	249
2-nonanone	-1.76393	229
2-nonanone	-2.61312	240
2-nonanone	-9.69429	167
2-nonanone	-8.9527	210
2-nonanone	-9.86323	80
2-nonanone	-7.94962	173
2-nonanone	-5.56976	189
2-nonanone	-2.5229	224
2-nonanone	-4.18422	204
2-nonanone	-3.81755	200
2-nonanone	-1.05161	303
2-nonanone	-3.47623	292
2-nonanone	-11.9737	158
1-octanol	-8.5703	243
1-octanol	-7.43185	239
1-octanol	0.000413534	266
1-octanol	-6.38976	215
1-octanol	-8.67609	275
1-octanol	-11.4489	208
1-octanol	-0.632603	247
1-octanol	-11.3208	232
1-octanol	-10.7345	132
1-octanol	-14.1863	132
1-octanol	-7.3137	212
1-octanol	-3.26985	210
1-octanol	-6.11307	242
1-octanol	-3.01224	242
1-octanol	-9.92278	217
1-octanol	-8.87929	206
