# Supplementary material for: A high-throughput behavioral screening platform for measuring chemotaxis by C. elegans
Source: PLoS Biol. 2024 Jun 27;22(6):e3002672. doi: 10.1371/journal.pbio.3002672 (PMC11210793; doi:10.1371/journal.pbio.3002672)
Supplement: S2 Data — (XLSX) [file pbio.3002672.s008.xlsx]

## Sheet: Fig3 Position Data
S1_002_3A	S1_002_3B	S1_002_3C	S1_002_3D	S1_002_4A	S1_002_4B	S1_002_4C	S1_002_4D	S1_005_1A	S1_005_1B	S1_005_1C	S1_005_1D	S1_005_2A	S1_005_2B	S1_005_2C	S1_005_2D	S1_005_3A	S1_005_3B	S1_005_3C	S1_005_3D	S1_005_4A	S1_005_4B	S1_005_4C	S1_005_4D	S1_003_1A	S1_003_1B	S1_003_1C	S1_003_1D	S1_003_2A	S1_003_2B	S1_003_2C	S1_003_2D	S1_003_3A	S1_003_3B	S1_003_3C	S1_003_3D	S1_003_4A	S1_003_4B	S1_003_4C	S1_003_4D	S1_004_1A	S1_004_1B	S1_004_1C	S1_004_1D	S1_004_2A	S1_004_2B	S1_004_2C	S1_004_2D	S1_004_3A	S1_004_3B
9.005	-10.3837	5.97817	-17.2628	21.7473	-5.0285	-10.9128	-9.68517	-23.1048	-13.0507	-0.160167	0.0938333	4.79283	-5.5365	-11.8018	-15.1038	-4.85917	-2.91183	-12.6273	23.9698	20.7313	-9.41	-16.6067	22.8268	-23.6128	-8.98667	-5.93867	5.47017	7.90433	10.529	7.608	19.5672	-6.76417	-18.3635	12.7727	-1.028	10.3385	24.753	21.2182	3.12067	18.8898	23.737	3.036	6.2745	-1.93817	-5.70583	-7.1875	-1.57833	-18.173	-23.4223
19.2497	-1.4725	2.147	0.623	-2.171	-3.949	8.28533	5.27967	-22.745	-8.88083	3.2265	9.53417	0.644167	-7.61083	-20.0145	-22.9567	4.3695	-14.2572	7.58683	21.9167	24.9012	-16.0987	8.47583	11.7567	-3.67383	-14.7228	6.7825	-17.6227	20.308	5.87233	1.8295	23.2502	-11.315	-20.1627	-20.3743	21.2605	13.1537	25.4303	14.1273	10.5713	9.34367	0.220833	17.0483	4.052	-13.2412	-11.5478	-0.012	-11.3573	-20.6072	-13.7703
0.6865	-11.0822	-7.73783	9.3225	14.4237	5.93583	2.25283	13.6617	-5.81167	-14.7228	-2.57317	13.5982	-3.86433	12.6457	17.387	-5.93867	-2.08633	-22.491	17.1542	24.5202	1.30033	-18.8292	10.8677	9.23783	2.16817	8.878	-19.6335	11.9895	9.30133	19.5883	7.07883	23.9487	-20.332	-8.60567	-2.7425	8.9415	-10.2143	5.68183	10.021	-19.4853	11.799	-7.124	1.23683	14.8682	-24.9675	-19.3583	5.72417	-14.109	-19.443	-2.8695
11.4815	-7.29333	-0.985667	-16.5008	13.3653	2.54917	-2.53083	-3.65267	-0.816333	7.26933	5.53367	17.006	-5.93867	15.5032	-10.4048	6.35917	11.4392	4.28483	15.1645	14.3178	22.9962	-1.43017	0.00916667	6.23217	-0.371833	12.18	-16.9453	-12.585	7.01533	13.7252	4.70817	-6.19267	-1.282	-17.7073	6.35917	5.449	-4.43583	22.721	22.6363	2.67617	17.1542	-18.3423	14.4872	20.562	-23.8245	3.31117	11.2063	-8.73267	-24.4807	-12.1193
5.40667	-23.0202	-12.2675	19.7365	-9.537	-15.7388	-24.65	10.5078	9.28017	12.8573	-1.155	-6.87	-10.3837	22.721	-21.9195	9.513	10.2538	1.0675	-6.108	11.9048	8.77217	-10.7435	13.9157	10.3597	5.80883	-5.30367	0.961667	22.5517	-9.83333	25.4727	5.83	7.84083	-11.4208	8.77217	-10.0873	3.33233	1.42733	3.88267	23.7158	-21.2845	0.580667	20.5197	8.58167	-0.752833	3.544	-9.49467	5.47017	-2.3615	-4.68983	-9.49467
15.6725	16.117	-6.70067	1.49083	-14.8287	0.8135	-13.6857	20.7313	-23.253	16.9848	13.5135	9.99983	18.403	-19.0832	16.6885	3.31117	6.06283	-2.3615	3.24767	-1.49367	-14.6593	-17.7708	17.4928	-0.562333	14.7835	3.26883	-24.4595	20.0963	24.3085	-3.41983	6.5285	-15.1885	11.672	5.6395	14.9952	-3.01767	-17.9402	-2.57317	2.10467	-14.3207	15.9053	-23.7398	12.3282	-9.4735	10.5925	-19.2313	6.63433	9.34367	-6.82767	-1.79
5.02567	4.941	5.27967	13.9792	20.0963	1.80833	-4.24533	-4.43583	-24.2055	15.8207	6.82483	-16.8607	21.4298	-1.30317	21.7473	4.89867	13.0267	-5.19783	-2.50967	11.0793	25.5785	-22.364	15.4185	7.6715	-15.1462	-3.314	4.687	7.31167	13.1325	1.004	-8.92317	6.82483	21.959	16.371	17.6622	19.3555	17.2388	9.47067	21.9167	15.5243	25.1552	8.3065	-4.7745	-24.269	-3.41983	-6.76417	10.148	-3.54683	0.623	4.00967
-0.012	-0.816333	-2.65783	-6.997	1.0675	4.2425	-5.981	-9.57933	-19.189	-3.187	8.32767	-7.84367	2.23167	-13.3047	13.323	-8.43633	-3.29283	-0.625833	16.1382	-5.38833	11.1005	6.99417	-19.9298	-4.92267	-21.856	-21.8348	2.35867	19.3767	12.3705	4.79283	26.3617	1.9565	16.0958	0.00916667	-8.98667	10.2327	-6.5525	1.639	5.195	14.6142	-0.287167	13.0902	7.45983	-9.26183	-14.6805	3.12067	1.131	-18.0248	-15.252	-1.30317
13.2807	-0.371833	-18.808	-8.85967	-5.13433	-6.00217	-14.8498	12.3282	2.12583	23.0385	21.5357	-20.5648	3.036	-2.70017	-0.901	-13.0083	-14.236	-18.7657	4.32717	-3.1235	-22.0465	-12.2463	-0.774	25.0493	-1.663	2.67617	-2.552	21.578	9.91517	-0.943333	8.58167	7.90433	-21.348	14.3813	-14.617	-18.5963	7.90433	2.61267	7.88317	-7.759	19.5883	-10.2778	22.8268	-15.2097	13.5982	1.36383	-7.61083	12.9632	4.26367	0.517167
-3.48333	-19.1255	-21.729	12.8573	18.9957	0.1785	20.9642	5.17383	-9.17717	17.514	-0.562333	18.5512	5.6395	-25.0098	20.689	-16.8607	-17.919	12.3705	-6.59483	4.60233	15.6302	-18.808	12.2223	8.83567	17.9373	-10.2355	10.1057	0.369	11.5027	-2.2345	-22.3005	15.5878	19.8212	-18.2577	-21.4327	-25.9835	24.4567	-8.18233	-3.54683	5.7665	8.3065	-11.6113	20.6255	17.4928	-25.7295	14.0638	17.8527	15.3762	-17.2628	21.5568
-7.759	16.3075	-24.3537	-3.46217	-21.475	-2.76367	14.847	23.102	-22.3428	-3.35633	7.71383	4.814	-16.3738	21.8955	-8.16117	5.449	-1.04917	-6.06567	-18.2153	24.2873	-13.3047	-4.37233	13.1537	-0.985667	20.562	-0.541167	12.5398	1.258	18.403	25.0705	3.52283	-1.9805	-0.7105	-1.74767	-5.81167	11.7143	2.16817	5.322	16.0535	-12.1617	-3.46217	21.8955	18.3395	-6.84883	8.37	10.7618	15.7572	-5.00733	5.68183	9.66117
-4.457	-15.9717	2.82433	0.115	7.01533	20.1598	-24.1208	11.3757	-3.7585	23.2713	15.101	-1.64183	-2.78483	-18.2577	-26.301	4.433	-21.4538	-21.2422	-20.9035	19.0168	4.26367	21.1547	22.2977	-4.09717	-10.7858	-17.3263	-22.7238	10.1057	4.07317	26.15	2.93017	18.5512	-7.58967	8.116	-15.2097	14.085	12.8362	-1.11267	-0.266	25.261	11.9472	-14.3207	15.0163	15.0798	4.70817	-1.00683	-21.5597	-25.285	-18.427	-19.9087
-25.4755	-20.586	-10.7858	-16.9453	-2.65783	-12.839	-1.51483	-12.9448	-10.553	19.3767	-9.64283	8.15833	20.8583	4.28483	26.0653	18.0008	7.5445	-4.18183	13.8098	-3.39867	13.9368	14.974	14.339	5.78767	12.053	15.7572	17.7257	15.6513	15.5667	12.2223	4.3695	3.417	-20.205	-10.5318	-11.6325	-2.19217	-21.2633	-24.1632	-2.12867	2.73967	-22.3217	1.49083	24.5837	14.4872	16.9637	7.33283	-14.9345	24.2662	-5.57883	16.2228
-17.0935	24.4778	-9.00783	-4.9015	-6.8065	5.55483	-7.99183	19.9058	24.0122	-16.649	18.2972	10.1903	14.6777	-7.14517	25.3245	-25.6237	-7.16633	20.308	-2.552	8.77217	-24.142	-17.0512	-0.012	-2.02283	-18.6598	6.719	-13.093	5.3855	14.2543	3.2265	14.593	-25.5602	23.0385	20.2657	18.9745	-19.4007	2.67617	-3.03883	-15.2943	20.5408	13.4077	11.7355	-15.379	11.6297	8.20067	-21.7078	24.6048	-12.331	13.6617	11.1217
0.5595	-4.94383	-12.4368	8.09483	-11.7383	2.69733	-19.9087	-5.24017	19.1015	-7.78017	10.9947	16.1382	18.7417	18.4242	4.13667	-23.1895	20.181	-8.14	10.5078	-11.569	8.70867	-22.3005	1.49083	17.006	11.4392	23.991	-0.244833	4.15783	8.751	8.6875	16.6673	1.3215	-2.97533	10.2538	-23.6763	17.26	26.0865	-23.761	3.69217	-0.795167	0.496	-6.997	3.29	5.97817	-1.7265	15.5455	-10.7012	4.2425	6.846	8.64517
-20.6283	5.49133	20.7313	-7.42033	1.80833	1.34267	1.3215	-8.16117	23.4195	16.9425	9.259	3.01483	-15.7812	-1.45133	-18.8292	-6.5525	-12.2252	-9.87567	-6.76417	1.40617	24.0968	23.7793	-13.9185	3.05717	-8.24583	-14.8922	26.4463	1.59667	-1.95933	-17.284	-7.27217	-10.807	-10.3625	-7.03933	1.72367	15.4608	12.6668	15.3127	22.4882	-3.314	22.9327	21.6203	-5.346	-7.78017	12.7092	-26.682	13.9792	19.1227	14.6777	-14.8922
-8.16117	-23.7822	-17.8343	25.0493	0.665333	-1.43017	-0.689333	-3.441	-0.858667	24.6895	18.8475	-23.6128	4.60233	-0.858667	23.2078	-26.2587	0.411333	-7.124	25.7478	19.7153	26.8273	22.9115	5.59717	16.4133	24.2238	-4.11833	-15.3367	11.0582	-9.13483	17.1118	24.7953	5.04683	5.78767	-21.7078	5.36433	10.4867	-1.07033	-0.393	26.2347	-17.6015	6.0205	-14.5112	23.6947	12.307	7.4175	-19.7817	19.6307	-25.9835	3.29	2.06233
-14.617	-10.5318	-7.08167	-20.0992	9.386	5.11033	22.9538	-7.10283	5.2585	22.5093	12.9843	-23.4435	1.53317	-3.39867	-6.89117	26.0653	-20.586	10.6348	-17.6862	26.1712	-16.0987	11.6932	-11.1245	3.69217	22.4458	6.12633	3.77683	-12.3733	21.1335	10.5502	13.8945	19.3555	7.77733	4.41183	-0.139	-24.7347	1.512	7.2905	-6.997	6.38033	21.07	-18.2577	7.96783	10.3173	4.4965	-25.6448	-24.4383	-19.7817	21.5145	-22.364
-13.8338	-4.457	-25.3908	21.8532	-21.475	-6.12917	13.958	24.3932	24.9012	21.5145	8.70867	18.1702	-9.24067	17.3658	-27.1477	8.28533	-0.7105	-22.9778	4.64467	-10.9552	22.7845	-13.9185	-11.9288	-25.0522	-10.0873	1.59667	16.9213	11.5873	2.528	11.1852	7.227	4.306	-22.9778	-20.967	-8.09767	20.3292	-3.90667	0.284333	24.4567	-19.5277	2.528	-10.3413	15.2703	-4.68983	14.1485	-20.5013	-1.663	21.4722	5.61833	24.4567
-26.2587	-1.70533	24.2238	-25.7083	26.6157	-4.68983	8.26417	-3.822	8.1795	11.8837	19.3978	15.2703	1.04633	-18.8503	20.4773	4.51767	-11.5055	5.2585	0.898167	-25.285	-18.8927	22.2553	11.5238	-4.838	-24.2267	-13.0295	7.24817	7.56567	-10.8917	-4.88033	-2.4885	-0.8375	-25.031	23.5888	6.29567	-5.83283	8.01017	3.33233	2.67617	-7.71667	-4.11833	3.7345	-25.5813	-25.793	-11.1668	-13.3682	24.6683	0.728833	0.157333	1.258
23.7158	-8.81733	-4.11833	1.1945	3.671	-24.6712	2.93017	25.5362	-11.442	-6.87	20.6467	1.40617	7.862	15.2703	13.5982	1.3215	-24.5653	-23.6975	19.546	25.2187	20.0752	25.1763	-23.2318	-21.475	23.2078	-0.393	26.4887	21.2393	14.0427	2.401	3.39583	26.023	-24.6077	1.27917	-21.1152	2.61267	-12.3522	-24.9675	-20.3108	-2.63667	5.59717	26.9332	16.9637	20.1387	-24.4595	17.7045	7.5445	-7.632	10.8042	-8.62683
-5.1555	-13.8973	2.31633	5.957	-22.5545	-6.87	7.96783	2.18933	4.60233	-24.6288	14.6565	5.85117	-22.7238	-11.5478	25.9807	12.815	7.12117	-18.4693	-15.887	-3.08117	11.3968	19.8847	-1.79	-5.1555	-16.9877	-24.523	-17.7497	24.0333	18.3607	-8.79617	11.1217	17.768	1.08867	-10.1297	-17.03	26.1077	13.8098	1.59667	-9.24067	-24.3748	-23.1895	1.639	2.35867	14.6353	-11.7172	-5.51533	-0.752833	5.99933	-12.0135	-7.29333
-23.761	-19.6123	18.8263	0.4325	-4.5205	25.7478	-14.8287	-9.70633	26.5522	23.864	0.8135	0.517167	-1.43017	20.1598	25.4092	5.322	-14.0243	4.39067	-26.1952	13.1113	21.9378	4.91983	-10.0238	-1.917	25.6843	3.43817	-22.0042	-0.625833	5.27967	-6.72183	5.195	5.78767	-1.83233	-8.7115	6.93067	6.29567	-7.3145	-15.5272	4.20017	26.1923	-13.8338	-6.51017	18.5088	15.2068	21.2605	19.673	8.51817	-23.38	25.1763	-20.8612
-1.17617	24.5413	4.91983	7.96783	-23.3165	-16.5432	-2.78483	-0.266	20.3715	20.1387	7.62917	4.179	24.5837	-13.7068	9.9575	17.0272	18.8475	-25.5178	23.4195	-26.4703	16.8578	-15.2943	20.4562	-5.95983	-22.618	-25.2003	8.9415	24.753	3.20533	-4.79567	-12.0558	3.45933	-13.0507	9.8305	-13.2835	-20.3955	11.3333	-9.4735	-9.96033	5.195	21.5992	-24.65	-24.5653	-11.8018	10.3385	4.8775	16.9637	14.0215	21.197	3.4805
-9.41	-3.10233	4.39067	10.6983	23.0808	3.925	-5.854	-19.8663	25.896	-1.23967	23.737	-6.59483	-18.7022	-26.682	22.5093	25.2398	25.9383	-1.87467	-10.7223	16.244	-20.3955	-26.1105	13.9792	2.909	20.2233	-5.24017	-4.24533	13.3653	25.2822	24.7953	26.277	-1.30317	-18.681	22.086	-7.99183	20.5832	0.369	-4.62633	-4.47817	-1.663	3.58633	-0.562333	5.68183	-25.5813	10.8465	15.6937	27.0602	-5.5365	16.6673	21.1123
-8.902	26.5098	6.7825	-3.6315	1.0675	-3.6315	15.7995	20.5408	-9.55817	-2.806	11.6085	10.8042	21.9378	-18.2153	24.9435	13.8733	11.5873	8.0525	14.7835	-8.85967	0.453667	2.31633	-20.3955	-7.54733	-7.4415	-2.95417	8.39117	25.7267	18.4242	7.58683	5.449	12.6033	1.78717	15.228	10.1903	13.7463	15.1222	-5.49417	-24.1208	-21.4962	1.30033	-17.919	26.6792	-24.1843	-25.9623	-3.65267	5.449	-20.6707	-16.8183	-0.879833
15.6513	-15.1885	-5.17667	1.04633	-8.11883	3.417	24.1815	-4.98617	-0.287167	-18.3847	13.5347	7.989	-17.2628	25.3457	-4.584	-10.2355	-3.568	-22.5122	3.81917	24.1603	1.02517	21.8532	23.483	-0.9645	2.95133	-11.9077	-23.888	4.941	4.03083	-0.393	-24.015	8.8145	14.6565	6.42267	23.7158	15.9688	5.449	7.94667	-0.223667	26.5098	0.644167	8.3065	-23.1683	-22.0253	17.6198	25.1128	-20.5225	3.75567	14.1062	-26.682
-2.1075	-22.7238	-19.1467	-15.5272	-3.441	-21.5385	-24.1208	-25.9835	-17.4322	18.0008	26.1077	12.3493	25.4092	10.4232	-2.8695	-20.3955	-23.9515	5.703	22.848	6.12633	-6.63717	-12.7755	5.55483	-9.57933	-16.0352	5.97817	-5.5365	2.02	1.08867	6.38033	-14.0878	27.2718	22.5305	-2.9965	-4.85917	14.2543	2.4645	2.80317	12.4975	18.3607	-2.84833	1.85067	-6.02333	-0.5835	3.81917	-7.33567	20.6467	-24.2055	14.847	-15.0615
-6.235	-26.8513	-16.9877	11.8202	-0.7105	-5.49417	-17.2628	2.3375	17.0272	14.6565	24.7318	6.48617	-13.6645	-21.4327	23.2078	23.8428	24.8377	-2.57317	13.6617	-1.79	-0.541167	24.4778	-10.9763	14.974	-25.6448	-23.761	2.37983	1.42733	10.9523	-7.86483	-25.158	20.689	5.40667	0.580667	-1.57833	0.877	-2.12867	-6.108	0.644167	-8.41517	-7.78017	-13.1988	-16.2257	0.644167	-20.6283	21.3028	-21.3268	1.893	7.05767	10.9735
-7.65317	2.02	1.99883	-26.5762	24.7318	-19.824	25.5573	-5.93867	22.4882	5.5125	22.5305	26.9543	-3.67383	26.1712	-0.7105	25.0493	-6.108	-6.84883	2.10467	0.0515	-9.7275	-7.8225	19.3343	-3.33517	-19.316	9.513	-17.3687	-1.43017	-9.6005	-24.8405	16.7732	-1.2185	-28.1213	1.385	-4.11833	12.18	8.89917	-1.87467	2.3375	-10.7223	9.78817	6.63433	23.483	16.9848	8.6875	2.93017	7.31167	10.8888	-1.028	-23.507
-0.604667	7.75617	2.42217	-0.477667	-16.3103	-16.2257	-11.1033	-21.6443	7.96783	14.1908	-10.5953	3.925	-8.18233	-5.07083	-20.6918	23.5042	21.6838	0.0303333	8.243	-16.776	7.94667	21.4087	-14.6593	-23.761	-21.4962	16.3922	-20.1415	3.50167	25.642	15.7995	2.4645	2.80317	13.2807	-19.7393	-9.93917	-0.668167	3.14183	24.6895	5.449	-14.109	7.81967	-19.57	-7.97067	9.55533	6.9095	-5.473	12.0318	25.9172	13.0055	-25.6237
6.74017	-0.117833	-3.61033	17.1965	-16.9453	0.517167	-20.4378	5.11033	20.2445	10.2115	17.1965	-15.5483	7.12117	-5.81167	11.7143	22.5517	22.6998	-13.6645	-10.2778	2.909	-21.5808	-4.33	-18.9773	-8.5845	18.3607	7.56567	20.9218	25.8537	10.0633	9.87283	27.9703	24.6048	1.0675	9.5765	25.3457	5.49133	22.5728	23.356	-0.52	7.7985	-7.01817	-11.2092	-25.2638	15.8418	-5.76933	-27.9732	4.96217	-17.8555	-1.663	19.6095
1.639	-9.32533	-25.3908	5.11033	1.893	12.2012	2.42217	19.9482	10.7618	23.7158	9.23783	25.1763	4.51767	6.38033	24.2027	23.8428	-4.94383	22.9327	-4.54167	26.8908	6.6555	-10.6165	-3.58917	-4.076	11.9472	8.09483	-1.36667	22.2553	-1.13383	26.5945	3.036	19.2708	12.6033	-11.4632	-3.27167	-23.2742	25.9807	18.8263	0.665333	-5.19783	-4.076	-6.57367	-15.2097	3.88267	-7.505	26.7638	12.7303	-0.922167	-3.80083	14.4237
-0.393	3.671	-15.2943	-5.95983	3.036	11.672	-21.5597	-21.8983	-0.117833	21.8108	25.642	20.6678	-4.16067	-16.3315	-4.28767	-19.4218	-0.477667	-22.1947	6.76133	-18.1307	-21.8772	-24.4595	17.387	17.1542	21.6415	-2.02283	-3.35633	9.97867	27.4412	21.8743	28.4995	22.9538	25.0282	-7.9495	24.5202	-20.4378	-18.6387	14.8682	27.2507	20.2445	25.515	-22.3852	24.2027	-25.1157	3.58633	-10.8705	-6.63717	5.322	-15.1462	-18.4693
2.25283	18.9957	-7.54733	-3.16583	26.1288	3.20533	-22.5545	-0.393	18.9533	-6.78533	10.6772	22.5728	21.2817	-25.539	-8.37283	-25.3485	17.2812	-25.793	3.20533	-8.18233	-6.65833	-14.0243	2.57033	6.29567	15.1645	0.0938333	-2.50967	18.9745	1.7025	25.769	13.7887	6.95183	7.862	-10.8493	-24.5442	-14.0032	17.9797	27.3353	9.7035	0.0515	-19.4218	-7.6955	12.434	10.8888	14.1062	-10.3202	-25.6872	-16.6278	22.2342	-26.047
-24.9887	6.592	13.958	-9.45233	4.34833	21.0912	-0.371833	3.96733	-25.2215	-26.8513	7.26933	19.7788	20.4985	0.728833	-20.8823	10.2962	5.80883	7.5445	21.6203	21.0065	9.30133	-26.7243	12.4763	5.21617	1.68133	5.3855	-6.57367	-11.061	-9.4735	-27.2535	26.1077	-21.856	-25.7507	-20.9247	-2.12867	-23.9303	1.131	3.94617	-3.03883	-22.0677	5.576	-2.91183	-20.332	5.3855	2.909	25.7902	11.1852	24.5413	-8.79617	17.26
27.6952	-14.2995	27.9703	-21.7502	-15.252	-9.0925	-1.76883	0.8135	-26.1528	-1.917	24.5202	21.8532	26.1712	20.0117	-6.84883	-18.2788	4.66583	-8.41517	18.0432	12.7515	5.08917	-23.9938	19.4402	0.347833	14.4025	26.9332	5.0045	2.44333	-0.435333	19.927	8.70867	8.53933	9.40717	-5.81167	-0.435333	3.20533	7.39633	-21.1363	-23.6975	-3.41983	-12.4792	14.1908	-10.1297	-21.2422	13.323	6.82483	-1.536	-13.8127	-2.19217	8.4335
1.53317	-17.1147	1.74483	-12.0347	19.2285	2.44333	-14.1302	0.284333	-6.57367	19.2708	22.6787	13.4077	10.4443	24.9647	-26.3222	22.3612	9.4495	3.7345	-14.8922	-20.5013	-14.8498	-22.0042	-26.301	10.4655	-23.4858	4.15783	11.7778	14.974	18.6782	14.593	-26.8302	-2.59433	10.2327	-9.43117	-12.966	-2.298	26.4252	7.608	7.52333	-12.7543	-15.5907	6.719	-21.2422	-2.02283	0.220833	10.2962	19.1227	-12.839	20.2233	-11.188
8.77217	15.0163	-3.6315	2.4645	-11.4632	-1.51483	2.99367	15.6513	7.989	4.4965	18.3818	4.941	-4.98617	13.704	26.5522	4.58117	2.909	19.0803	26.404	18.8475	-1.00683	19.165	11.5873	11.3333	3.798	13.069	8.89917	22.7422	24.1815	6.80367	27.9068	1.46967	5.55483	-16.0775	8.497	-16.3527	-3.10233	-3.39867	-6.57367	16.9213	-6.19267	27.9915	12.9208	4.83517	26.7003	-4.203	1.21567	14.7623	-24.7558	18.5088
2.93017	-5.13433	-21.1787	-21.7502	9.28017	-7.8225	-5.93867	-20.7553	23.0808	12.1377	-11.7595	17.8315	25.515	-0.901	-23.253	-8.267	-26.2798	2.2105	-5.68467	-9.283	-13.474	19.7577	15.1645	0.136167	24.7742	0.792333	1.30033	-0.287167	-7.22983	12.6457	-8.37283	5.68183	2.63383	-19.6335	-19.1678	17.1118	-19.4007	1.1945	19.9905	-2.06517	20.2022	-12.1617	-12.6062	-0.498833	-9.76983	14.3813	22.975	-21.0728	-13.2412	24.9858
-16.4585	5.15267	28.4995	-7.90717	-25.793	-5.30367	-4.9015	5.30083	-2.59433	24.1815	24.9647	8.6875	-5.727	-22.7238	27.3565	14.4237	-20.3743	-12.9448	-20.9247	-7.29333	-16.5855	13.323	24.8377	5.91467	0.8135	-11.8653	10.4867	7.88317	6.23217	-2.12867	7.5445	9.7035	-9.74867	-10.4895	1.93533	4.45417	17.2388	-6.6795	0.6865	26.531	6.592	-13.8338	4.306	8.53933	8.79333	-9.57933	11.6297	8.98383	11.5873	26.1077
-10.553	4.51767	-2.46733	21.3028	-27.7615	25.7478	7.01533	3.07833	21.7473	22.4882	22.9115	-22.9567	23.0808	7.52333	14.1908	-22.9143	12.6668	24.118	26.0018	17.0272	26.2347	-5.83283	-6.02333	-21.983	8.13717	1.66017	-15.125	0.220833	20.435	-2.72133	6.69783	0.0938333	-4.92267	-3.14467	-16.9665	24.6472	24.9012	12.3493	-3.71617	22.086	16.2017	-8.54217	-7.92833	-26.4068	6.211	-1.917	18.657	21.8532	6.82483	-21.6232
-11.5055	25.1975	-21.4538	-16.903	2.54917	-23.1048	-1.30317	-5.51533	13.8733	13.958	8.89917	23.8217	18.3183	-0.52	21.9167	9.7035	-14.7652	26.2347	-24.0997	3.925	-12.4157	22.0437	26.1077	5.21617	-11.9077	-24.3748	15.7148	-7.39917	14.72	8.89917	27.547	24.9435	-13.6222	-6.82767	0.3055	10.4867	-22.3217	20.6467	25.3457	-27.2958	27.293	10.0633	-5.83283	-1.49367	18.53	-22.0253	7.481	23.5677	14.7623	-13.8762
-2.298	1.99883	-8.43633	21.1335	-8.49983	-26.1105	7.6715	1.258	-21.2422	3.2265	-5.55767	24.7742	26.3828	5.49133	24.2238	7.71383	-26.1528	-14.3207	16.5192	2.18933	18.022	21.451	-4.6475	2.23167	17.1965	-21.2845	6.2745	-1.0915	16.879	0.242	-4.11833	13.9368	-5.38833	15.9477	9.005	25.7478	-1.81117	6.23217	-15.2943	-0.9645	2.23167	-11.315	1.893	-24.7982	4.052	5.3855	19.9058	4.4965	21.4087	20.308
7.77733	-1.26083	8.9415	-11.9923	7.20583	-6.76417	-24.7558	24.2662	4.814	16.5827	25.5785	21.0277	25.4303	-8.62683	-2.171	-25.539	8.37	1.49083	-19.824	3.6075	-5.43067	10.8465	11.8625	10.9312	15.6513	2.93017	27.3353	5.576	-1.55717	19.2073	5.47017	4.56	26.5098	-0.308333	18.6993	12.1377	3.14183	6.76133	-8.69033	7.39633	26.5733	6.16867	-14.0667	3.14183	-4.75333	-6.57367	2.274	-21.5808	7.75617	3.4805
-24.4807	1.91417	1.40617	8.4335	0.728833	5.11033	5.21617	9.17433	26.2558	2.04117	20.7313	16.498	-19.2313	-23.8033	26.0653	14.2332	-19.7182	-21.4327	20.7313	-21.5808	-1.70533	-20.9035	0.855833	-26.3645	-23.9938	-19.0197	0.284333	0.982833	6.74017	4.15783	22.3823	12.3493	25.1552	-17.7073	-21.7502	1.80833	-26.9572	23.3772	-9.029	4.433	12.9632	-18.9562	7.58683	-22.618	-12.9872	-14.109	18.1067	25.7055	-5.092	-24.9463
1.34267	-26.7243	-28.5023	-19.6547	14.847	27.7587	15.355	-11.2092	9.68233	-8.88083	27.6952	-3.06	-24.0362	12.5187	-9.3465	22.6787	25.0917	24.8165	-17.3687	-8.35167	-22.872	-27.4228	21.0277	-3.65267	-24.8617	4.41183	-14.4265	26.8273	0.75	-2.95417	2.67617	-21.3903	-0.0331667	-21.5173	-11.0822	16.0747	-20.713	26.0018	14.8682	16.5192	-18.1095	-19.697	-22.3428	12.307	-12.4792	-15.9293	26.6792	5.04683	20.1387	-1.89583
10.3173	0.474833	-26.5762	-20.9458	-2.4885	0.5595	-16.1833	-12.2463	23.5888	-27.19	21.5568	6.23217	-13.4105	8.92033	-1.26083	13.3653	-22.5545	8.26417	-12.2463	-10.9763	27.547	24.1815	-25.5602	-2.4885	-11.2515	1.40617	3.036	5.1315	-5.07083	26.1923	12.8785	24.0968	4.20017	-24.142	-28.4177	-26.9572	-25.4755	3.56517	14.5083	-25.4332	-10.8493	-4.54167	19.7577	-2.44617	8.53933	22.975	12.1588	-9.93917	17.1542	-5.17667
-12.1405	3.163	11.3968	-24.9887	-1.51483	-7.10283	8.53933	-1.87467	-14.5958	27.1448	24.7318	-10.8493	-11.7807	-0.244833	6.1475	-13.1777	22.0648	-7.71667	3.96733	25.6632	-7.759	-23.1472	-12.6908	-10.426	3.26883	-14.8287	-27.1688	16.2017	22.9327	-0.181333	-1.81117	-1.64183	-4.6475	1.85067	-1.38783	-23.4012	20.8795	27.1237	-22.4275	3.33233	-1.49367	18.276	-20.713	-20.459	22.8268	-2.46733	-15.8658	-16.2468	-24.6077	-1.028
-9.76983	-13.6645	2.95133	28.0973	-20.6072	27.1025	0.644167	0.665333	12.053	8.6875	7.81967	-6.108	19.8847	4.47533	25.9595	8.53933	16.625	20.6467	-17.8132	-23.0625	-19.1043	19.292	-21.3057	0.5595	22.5517	-3.8855	5.11033	8.8145	3.8615	-12.0558	-28.2695	23.4195	14.6565	-19.3583	2.528	23.737	-4.75333	14.2332	-2.70017	-23.7822	-22.11	-7.39917	-12.966	0.347833	24.3085	-23.9092	-8.66917	13.323	9.8305	24.5202
-23.9938	4.77167	9.894	6.25333	8.72983	7.56567	-4.6475	-10.0238	-20.205	-7.84367	26.0865	24.4567	4.8775	-18.0248	23.8428	-26.7878	-9.3465	-27.4863	-1.76883	23.9698	-1.07033	-9.05017	-6.95467	9.49183	-18.6598	6.82483	-24.6712	27.2295	27.1025	27.7587	-5.727	20.7948	-11.6748	-21.5385	-14.4688	-3.08117	26.3193	12.6457	-25.7718	-13.5798	4.03083	-17.919	21.1547	-7.92833	-8.11883	-18.7657	-27.9097	7.2905	13.5982	20.9007
6.7825	11.4815	-0.498833	-16.5855	19.5248	2.37983	-3.568	28.2243	5.97817	26.2558	16.8155	6.76133	15.1433	-9.96033	21.9378	-22.9355	-18.3	-0.350667	-5.26133	-11.7807	16.752	-6.19267	25.4727	6.6555	12.688	-23.8457	2.18933	24.4567	6.38033	-5.74817	10.6983	-9.918	-29.0738	-25.1368	3.18417	26.7215	-2.9965	-3.08117	0.6865	-5.57883	7.31167	25.7478	-9.19833	13.9368	-7.78017	-25.7718	17.1542	5.49133	-21.4115	-27.7403
-22.618	-2.1075	-15.5907	-2.679	-11.7595	1.893	-18.7022	-15.5272	8.4335	28.1397	18.2972	-26.2163	-6.15033	24.7742	-20.5648	-15.4637	8.28533	17.8315	-18.7445	-10.3413	-14.7863	-7.124	10.2962	9.894	3.88267	3.58633	-3.84317	23.737	7.4175	0.792333	-16.7125	18.2548	20.4138	8.37	17.3023	15.355	0.961667	1.893	12.053	1.9565	17.3658	-24.7135	16.625	-22.0253	-26.9572	20.9218	1.68133	14.6353	-2.63667	-2.72133
1.87183	26.4252	-7.80133	21.8108	26.1923	-4.7745	-7.3145	19.419	-19.4642	15.7148	17.8103	17.2177	-18.554	22.086	-28.3753	-12.7755	19.6942	21.2817	-22.3217	-1.2185	9.259	6.44383	-3.77967	19.038	-27.698	5.61833	25.5362	3.671	-3.86433	1.66017	18.4242	-19.0408	9.23783	-10.6165	12.2012	-1.8535	3.671	0.3055	-22.9355	4.814	-4.35117	23.8428	-19.9722	16.2017	5.17383	11.6508	-19.5488	2.12583	15.7572	21.8743
-27.7827	-3.84317	-29.0527	-10.0873	-22.745	22.467	25.134	-4.54167	22.975	17.4293	6.63433	-4.838	-15.8235	-16.6913	-25.2427	7.20583	-17.4533	17.26	18.9322	-16.6702	-3.314	23.4407	-4.43583	-18.2365	-21.602	-13.0083	-23.2318	27.4623	15.1857	13.577	3.14183	-2.72133	28.0338	-0.901	-20.205	25.0705	4.47533	-0.414167	26.9755	25.2398	16.371	-25.5178	22.3188	25.5573	9.36483	-12.2887	-18.1307	-2.14983	10.275	25.9383
-0.985667	-12.2463	0.411333	1.1945	-27.6133	0.517167	4.85633	7.12117	19.1862	-26.8302	24.118	26.7215	-26.3645	18.8687	25.7267	8.497	-4.03367	-23.9303	5.068	19.292	-9.64283	-10.0238	6.35917	-25.7507	23.5677	-19.0832	-26.3857	17.7045	4.91983	-11.3362	-1.155	-23.7398	-17.6015	-22.8932	5.3855	1.04633	-6.78533	-25.158	-12.6485	4.39067	25.6632	8.26417	27.0813	2.88783	7.354	-0.922167	-23.8457	22.7845	-2.044	-18.2153
0.411333	-3.2505	-19.57	7.45983	-24.3537	26.3617	9.513	19.1438	3.75567	5.34317	28.2243	-20.586	-9.029	-26.682	22.3612	15.4608	7.26933	16.6673	9.0685	-2.57317	-26.047	-8.56333	3.52283	14.6988	-24.1208	11.3545	-10.3837	-13.2623	26.3193	-2.38267	-4.9015	9.5765	-6.53133	3.9885	-7.124	-0.477667	-17.4533	-1.57833	24.6048	-2.89067	24.8588	-9.283	-8.24583	-19.9298	2.63383	-16.5855	27.293	6.2745	9.36483	-23.5917
-28.6293	4.53883	-16.7337	-12.966	0.0303333	5.6395	-25.5813	8.47583	27.5258	19.6942	-8.60567	19.1227	-23.4647	13.8098	-16.2892	-25.2003	-12.8602	-9.156	-7.6955	-24.3325	-16.8607	-2.00167	-13.1988	-12.1828	-4.54167	0.961667	6.74017	20.0328	7.65033	26.0018	5.15267	1.4485	6.23217	-0.498833	-17.2205	5.068	15.3338	-19.8028	-14.6382	-1.68417	20.308	-19.57	-25.3908	-25.0522	-14.4477	-24.4595	-26.174	24.2027	-10.1932	-1.11267
-26.7878	5.04683	-8.3305	-4.41467	-26.7032	26.7638	-24.0785	-28.3965	9.40717	-6.00217	17.3235	24.1815	9.894	3.01483	24.4143	22.0225	-24.3113	2.23167	-15.8447	9.68233	8.6875	21.5568	1.46967	11.5662	14.1908	-8.69033	3.43817	21.3452	8.8145	14.1908	-18.1095	8.09483	-2.78483	-23.7822	2.274	22.2342	2.86667	25.515	-22.4698	10.148	-21.1787	-22.0253	-26.047	10.8888	-26.2163	-22.745	-7.97067	-7.22983	25.769	25.2398
-2.171	23.737	-15.6965	-25.1157	-15.0192	11.1005	-15.0827	21.1123	-27.0418	21.8743	14.7412	20.4985	-2.53083	-1.00683	20.0752	18.4877	5.55483	20.816	-23.3377	-13.4528	1.85067	-5.24017	-22.8932	9.132	-13.5375	11.6508	-2.65783	28.7112	1.46967	3.81917	14.0427	25.1975	5.30083	-28.46	-0.371833	13.0478	1.512	6.48617	-5.7905	7.39633	-25.793	-23.5282	-16.268	-9.9815	1.68133	-18.1518	3.37467	18.8052	6.31683	-24.3537
4.64467	-6.02333	-4.37233	-3.5045	3.036	-11.7807	12.0742	16.8578	26.1077	-13.7703	17.8103	16.0535	2.69733	10.7407	-10.807	4.687	24.1815	11.6508	-27.317	-18.2365	-20.586	-11.2727	1.02517	-8.0765	20.4562	-0.139	9.47067	-25.8142	-1.409	-3.46217	-13.3047	-13.4952	-3.48333	0.326667	13.3865	10.8888	-4.3935	5.23733	10.783	23.356	-6.34083	9.55533	13.9157	-16.014	-9.8545	-15.379	14.2543	-26.9995	-0.731667	-20.6918
-24.9887	-24.5865	25.1552	22.721	8.39117	4.41183	-2.933	19.4825	10.2962	-1.38783	25.7478	-12.2887	-21.7713	0.136167	28.8805	20.4562	-21.602	7.62917	-4.68983	-12.4792	-25.9623	-15.1885	26.404	-9.00783	-19.0832	25.4727	2.86667	-12.5638	25.8113	7.77733	7.14233	6.16867	-28.1002	-9.36767	10.2115	-2.298	10.8042	-2.933	20.9007	-22.2582	26.4252	-6.89117	-22.1312	-23.5917	24.8165	15.5032	-11.0822	21.197	-5.30367	-26.4703
3.45933	3.58633	14.339	-12.6485	25.4092	-1.70533	-27.7403	5.6395	-23.8457	23.6947	20.689	11.3968	12.942	9.005	21.2182	17.7045	25.4938	3.88267	19.0168	-7.14517	-1.07033	20.4985	15.5032	-25.0522	-7.80133	8.96267	8.497	25.261	3.4805	8.32767	-12.077	-20.7553	1.02517	1.99883	-2.19217	-9.537	-2.84833	-24.2267	-1.17617	-12.966	-22.1947	0.0726667	-10.4472	-25.5178	-22.7873	26.9755	1.21567	-18.935	-1.36667	26.531
18.4877	-9.45233	-24.8828	-21.0728	-27.6133	6.23217	26.7003	-13.0295	-6.08683	3.2265	22.7845	3.37467	-15.0403	16.6462	-25.3062	5.59717	21.2393	-26.4492	6.04167	-25.8142	26.15	0.411333	-5.76933	0.75	-18.1307	2.401	-0.181333	3.544	1.74483	-8.9655	29.0922	24.4778	-17.3475	3.96733	7.481	18.1702	-0.625833	1.59667	-21.6867	-25.7295	11.4603	-8.3305	24.88	-6.06567	-2.02283	-25.539	-21.1998	21.6415	5.85117	-9.87567
-5.51533	-1.62067	8.89917	-13.1353	28.3302	-26.7243	2.0835	-7.99183	-19.4007	27.547	18.3183	26.5522	-13.2623	23.4618	22.6998	-27.6557	4.91983	13.3653	16.0535	26.1712	20.7313	6.82483	23.0385	4.79283	4.70817	19.1227	-19.4218	26.9755	28.5418	15.0587	26.9967	13.6828	-3.949	7.05767	-10.299	-13.0507	-9.62167	27.9915	-26.5973	18.9533	4.2425	-24.9252	-20.5013	13.2172	-5.6635	-29.5183	10.5925	-10.0027	-8.94433	-12.8813
-28.206	-5.49417	-5.43067	12.3493	-22.8297	-22.6815	2.9725	6.74017	24.6472	26.3828	18.911	-16.7125	23.1443	-14.3842	-22.7873	-12.0135	19.8212	-3.01767	8.83567	-23.6763	12.053	18.4665	9.259	1.766	-1.00683	-18.3212	21.2817	13.1748	12.9843	11.3757	8.70867	12.561	24.3508	-5.2825	23.6735	1.80833	-10.5742	-26.174	17.5775	1.15217	-1.8535	-26.936	-24.2267	-1.19733	4.433	4.66583	2.909	7.1635	3.52283	24.7742
-20.4802	23.356	5.40667	11.7778	-6.53133	-10.5107	-20.0357	-13.9608	22.3188	15.6937	22.975	14.9105	1.02517	16.625	-9.664	12.7727	-24.269	-0.350667	-27.9943	-15.8235	5.2585	-8.013	-24.2902	3.24767	-27.6345	-4.30883	29.0075	-22.5757	-4.7745	28.1185	22.5305	2.16817	-18.173	-26.2587	0.919333	19.9905	5.53367	26.9332	-0.774	-1.00683	-21.5808	4.8775	-19.2525	26.7638	7.62917	-3.27167	16.0323	4.7505	18.1278	-6.616
-0.0966667	28.5207	-11.9923	5.93583	23.9698	4.58117	0.517167	26.2982	8.03133	20.9642	20.2022	21.197	12.6668	9.36483	-11.0822	-26.5973	11.6297	-23.0202	28.3937	-22.8932	6.48617	4.41183	-27.9943	-19.5277	-15.9505	-0.858667	18.9533	4.4965	23.737	-5.55767	-3.35633	-2.02283	25.0282	-4.88033	5.0045	16.1382	29.5155	-10.0027	4.83517	22.4458	18.4877	27.6317	-26.9995	6.82483	-17.7285	23.483	-0.9645	-25.1792	6.6555	-28.3965
-7.505	-4.05483	4.6235	-1.55717	6.67667	7.01533	-22.4063	-3.46217	-25.4755	-25.9623	21.3663	-25.5602	22.34	22.2553	26.4887	27.3777	24.2238	-13.9608	21.6627	-27.2535	25.4727	-27.8462	-26.9995	-17.0512	6.2745	-4.9015	15.7148	-12.9872	6.592	4.13667	-27.6768	1.40617	-2.50967	-25.158	-28.6082	-26.4068	-25.793	24.753	25.6843	24.8165	-8.267	18.1067	-18.2577	-26.2163	23.2502	-29.5818	5.322	19.4613	-2.19217	-22.3852
-22.8297	-1.95933	13.7252	-10.6165	-26.0258	-26.1952	-0.541167	-1.93817	16.9213	20.2657	25.0705	18.6993	28.3302	-3.2505	-23.7187	22.594	8.0525	9.04733	-7.86483	-13.347	-8.24583	-20.3532	-12.9448	6.0205	4.8775	-10.0662	-11.8018	25.1763	-2.38267	12.3282	10.402	5.11033	2.23167	2.93017	22.2553	-6.27733	1.0675	-0.731667	23.6312	5.08917	20.7313	-17.284	12.053	27.6105	-9.26183	27.7375	20.2233	-5.95983	27.1025	-8.49983
-24.0362	7.33283	-5.45183	-20.6707	-25.0522	-2.08633	-26.7667	-3.48333	14.9952	25.5785	14.1485	-21.2633	9.34367	-24.4383	23.102	4.07317	-6.51017	-1.49367	22.7633	-28.4812	26.2982	-1.32433	27.2295	17.1542	2.48567	5.59717	25.2187	26.7215	27.0178	-10.1085	1.23683	28.6688	4.60233	8.26417	-3.58917	0.220833	10.4655	11.4815	26.7638	-7.01817	-22.618	-26.4068	23.5888	-11.8865	13.1748	-11.2515	-16.5643	8.92033	-7.3145	9.59767
-3.99133	-25.4543	-19.4007	-3.441	1.66017	-11.6325	-25.7507	-7.84367	16.1805	14.0638	-4.711	-7.39917	-17.8767	27.8645	-25.92	25.9595	16.5403	7.12117	-22.2582	23.9487	8.83567	19.546	12.9843	-27.4228	-5.727	0.115	8.03133	5.66067	25.1975	1.99883	11.2275	-16.268	27.166	-6.97583	17.1965	-23.4647	-1.155	-12.1617	7.71383	-20.967	-23.8033	-5.93867	17.4505	13.7252	17.2388	-28.079	-1.409	-13.8127	3.94617	20.7948
22.1918	2.4645	-25.7083	-2.44617	-21.7925	25.8325	-5.07083	15.3338	7.96783	27.1872	16.8155	-4.49933	26.2135	28.5842	-7.33567	-3.20817	3.18417	-2.679	18.403	7.88317	28.2032	25.9595	22.7845	-22.9567	29.1345	-19.57	6.9095	22.1495	1.55433	9.28017	-23.2107	8.3065	-6.0445	-9.32533	-7.73783	-20.9247	8.28533	-25.0098	1.3215	4.07317	-24.6288	28.4995	-8.4575	-3.22933	25.3457	13.8098	-7.92833	-3.949	-23.2742	25.7055
-26.936	-26.4068	-24.4807	-26.7243	4.22133	19.7577	-2.25567	-16.2468	0.6865	2.23167	28.9228	15.3338	-14.7017	21.4933	-27.1265	-19.4853	6.04167	14.9528	-1.79	26.785	-4.22417	23.5042	13.0478	4.306	3.26883	3.05717	17.4717	0.284333	-5.30367	18.3183	4.56	19.038	-7.78017	1.15217	-4.711	13.5135	-6.235	26.5733	-19.4218	25.642	2.48567	-23.9727	13.1325	4.00967	16.0958	5.97817	21.9378	-11.5055	25.5362	23.5253
5.322	3.26883	-29.5183	27.6317	-0.435333	18.3607	-20.967	18.1702	14.4237	14.4025	17.8738	-9.0925	-27.0207	20.4773	-4.584	25.3033	1.004	-15.0403	-27.0418	-19.3795	17.3658	-24.5018	-25.8777	27.547	7.33283	-11.3997	0.263167	23.2502	1.40617	-18.9562	16.5615	24.6895	-25.1368	26.1077	-1.17617	7.69267	-10.5953	7.45983	1.36383	16.5827	-7.20867	22.6152	16.3498	26.1288	12.4128	-5.473	18.5723	23.356	-19.189	5.11033
-28.3965	-16.0987	0.0938333	-9.43117	-2.38267	5.2585	27.9492	17.3447	-23.6975	-13.6857	14.4025	3.01483	-28.2272	-22.9778	-16.5008	-2.65783	-6.59483	26.7215	12.8785	17.4505	15.5243	-13.5587	-27.9308	-13.6433	-19.2948	-24.1843	0.538333	10.1268	-0.477667	24.2238	5.068	-18.0672	2.48567	15.9265	18.6147	19.9058	-26.3857	9.91517	-20.7765	-12.7543	-10.7223	-4.47817	8.497	28.6477	-28.4812	21.1758	-5.64233	9.87283	23.1867	19.4402
3.71333	5.703	-2.59433	2.2105	-28.6293	-13.855	25.6632	16.8367	-24.142	-11.6537	22.6998	3.88267	24.2238	-8.56333	-13.8127	26.7638	-26.5127	9.80933	6.50733	-26.428	10.2962	-26.9148	21.9378	-15.2097	0.601833	-25.4332	-14.2783	-6.78533	2.10467	28.436	3.14183	14.8047	11.4603	-29.0527	-20.3108	28.0338	-18.0672	-9.41	27.3777	5.703	23.2925	4.13667	-6.02333	-19.9722	6.06283	-8.66917	17.1753	-26.3645	9.49183	-21.6232
-5.93867	-25.5178	-4.18183	-27.0418	-12.8813	-27.8038	-0.2025	17.9162	-16.395	22.4458	5.8935	20.2445	4.60233	-25.5813	14.4237	23.2502	-8.47867	-24.8617	27.5047	18.276	-23.126	-18.8503	28.4572	15.9688	-1.95933	26.0018	28.2032	-3.16583	14.8682	-7.33567	30.214	26.4252	-12.2887	25.388	-24.7135	12.561	28.4572	-21.8983	24.6683	11.6508	27.9703	18.2548	-12.0135	-23.126	11.3545	16.5615	-13.6857	2.37983	11.8625	-19.1467
-27.5287	15.0163	-18.554	-19.824	-26.5762	16.8367	-14.0243	-6.362	25.7267	2.31633	25.5573	-1.00683	-27.6345	7.05767	18.7417	12.4763	21.7262	-27.3593	15.2068	13.5558	-24.6923	29.2403	-25.6872	29.0498	-2.89067	23.9698	-27.4863	26.8062	13.2383	11.8625	-13.982	3.84033	-14.617	-5.45183	-6.235	0.157333	23.2713	0.453667	18.6358	-20.3955	6.592	-20.2685	12.5822	7.50217	14.6565	-21.348	-23.38	-9.83333	8.32767	22.9538
-22.0677	6.211	12.942	-2.70017	4.89867	-2.59433	-3.73733	-4.94383	27.547	12.8785	23.356	0.538333	25.1763	0.347833	19.6942	-10.5318	6.29567	7.354	-19.7605	-27.1053	-26.7032	-27.4863	-3.71617	0.8135	3.4805	-3.8855	27.6952	-2.298	3.01483	6.846	29.8542	-6.15033	0.75	-28.7563	-15.2097	-3.84317	-22.4275	-13.3258	17.2812	-25.8565	-3.949	-20.6495	-1.70533	-8.88083	24.0757	19.7153	-11.5478	-22.6815	23.8005	28.2667
5.83	-21.8772	-22.8932	28.7535	-6.78533	-21.221	11.1852	8.96267	-9.11367	21.9167	17.1542	-22.7662	26.6368	-26.5127	-28.1213	-5.95983	13.1325	17.768	9.85167	-25.6872	-7.54733	24.3297	20.2022	-18.681	26.4887	-12.2252	-4.88033	28.7958	-3.33517	5.23733	7.9255	17.641	-18.808	-2.425	-16.4373	-27.571	-1.30317	-18.1307	-2.63667	27.293	12.2012	2.7185	-15.4637	-11.8018	-18.3	28.9652	27.3353	-20.4802	5.83	-23.2742
-22.872	4.179	-3.5045	-25.2427	-23.6552	-24.2267	-19.4007	-26.2798	-9.45233	26.7427	9.49183	12.9843	6.69783	10.1268	27.4835	-4.11833	27.547	-9.26183	26.0442	17.9162	13.196	-11.7383	-22.0042	-1.7265	6.50733	-9.57933	-23.6552	14.9528	4.98333	29.7272	1.74483	-7.01817	-0.985667	22.2765	-5.11317	16.5403	-21.5173	-24.0573	6.211	18.1913	7.01533	-27.19	20.9642	-2.53083	-20.3743	-19.062	25.4727	-16.8395	-17.1358	1.08867
-27.19	-30.0052	-13.6857	-27.3593	-8.648	8.751	-28.841	1.131	26.7215	27.1025	24.372	16.0323	22.6575	24.753	-22.5968	-27.3805	18.1913	-12.1828	10.8888	-7.58967	-24.3325	27.039	28.0973	-24.6712	14.847	1.7025	-13.5163	28.7323	20.7102	-27.2323	-1.62067	-24.4595	-29.8147	-26.682	7.90433	11.291	2.76083	15.99	-22.8297	-24.269	10.4655	-24.9252	-7.1875	-22.237	-16.649	-7.4415	23.5677	-3.949	-13.3682	25.6208
-13.7068	22.6152	4.941	-25.6448	-28.8198	17.9585	25.9595	5.72417	-13.7068	21.3028	8.5605	-20.1627	-20.5013	1.72367	-5.13433	27.8222	-10.6377	17.0907	17.1118	-9.00783	0.453667	9.40717	-25.0733	6.7825	12.9843	-23.1895	-6.8065	28.0973	-1.79	23.9698	-1.155	-26.3433	5.66067	-13.6433	-21.602	4.15783	-28.8833	-22.6392	-9.49467	6.16867	-6.0445	5.80883	23.737	-21.2422	-12.4157	-13.601	-8.88083	-22.9355	1.30033	-25.3697
-30.0475	19.165	4.32717	8.22183	0.369	1.68133	2.99367	23.991	23.1655	28.4995	29.1345	-6.02333	16.1382	18.0432	-20.4802	-4.68983	15.6302	21.8955	21.0912	-28.7563	-0.816333	21.6203	-1.62067	-6.1715	21.324	27.293	1.91417	10.9523	3.33233	27.8433	-3.695	1.40617	16.3498	-25.2427	11.5238	6.23217	12.1165	5.85117	-3.39867	6.74017	14.0003	-18.3847	-16.0563	-8.24583	-29.1797	22.6998	-22.7027	24.5202	17.4293	-18.7445
29.3673	7.18467	26.5522	4.1155	6.25333	9.66117	-17.3687	-4.05483	6.0205	-2.298	25.0705	14.2332	-1.32433	-25.0945	-22.0042	-23.2742	-4.203	5.11033	-12.3098	19.927	21.3663	4.07317	-4.965	1.8295	-1.7265	-27.063	16.0747	4.85633	18.3183	-4.47817	-27.9732	21.959	-28.0155	1.04633	6.57083	-0.393	-5.07083	29.8542	-25.5813	-3.80083	-1.04917	-19.6547	-23.2318	22.1918	-10.5953	-18.6387	-26.6397	-21.4327	-25.5178	-21.9407
6.846	-6.59483	-14.5958	-27.6133	18.1702	-17.8978	-21.1152	-5.6635	-27.7192	-8.7115	21.0277	20.816	28.3725	-28.5447	-29.6665	-8.69033	-6.235	14.4872	27.4623	23.4195	29.6637	25.6208	-19.824	15.0587	19.546	-8.92317	19.6307	30.5315	28.9228	-2.76367	-19.8028	-0.223667	6.61317	-17.4957	1.68133	3.43817	0.580667	-23.3588	-5.1555	-20.6072	-10.7435	-9.537	7.0365	12.6668	12.0953	11.0158	20.7102	-18.0672	-8.47867	21.4087
-3.46217	2.95133	2.48567	-27.1053	-3.6315	-15.5907	-5.76933	19.6307	23.9487	26.8697	15.863	23.229	20.8795	-27.5922	-10.2567	19.5037	23.229	-27.3805	6.16867	-9.89683	12.3282	6.93067	-26.1105	-10.4048	-17.538	-10.5742	8.624	-0.816333	-15.6542	14.1697	25.7055	9.78817	8.34883	-26.1952	16.244	-13.3047	9.97867	2.3375	8.8145	-29.095	7.608	1.0675	28.6265	17.641	4.814	-23.1895	16.498	15.1222	-11.1245	-7.84367
1.23683	-6.34083	-1.155	-28.0155	25.2822	-9.13483	4.39067	21.5145	11.7567	16.1593	26.2135	29.5367	24.6895	6.80367	0.601833	-21.3057	-15.9293	-26.7243	0.517167	-14.7863	-21.3268	-27.7192	-14.5747	-22.6392	23.8852	8.79333	3.9885	2.48567	24.4143	20.435	17.6198	30.1717	3.9885	4.89867	2.54917	18.2972	-28.1637	-4.9015	7.20583	4.85633	27.166	-21.221	18.53	-26.5762	8.5605	-27.6768	-0.689333	5.74533	-19.6335	16.3498
2.93017	-3.20817	-19.6123	-4.30883	-19.1043	-27.2747	27.3777	-11.2092	-26.7455	22.9538	-0.943333	-29.1585	-7.52617	26.9543	-0.160167	28.2243	24.6683	-21.8137	-7.52617	-19.4853	22.721	28.0762	-23.5282	4.53883	-3.8855	-2.72133	-6.46783	12.1588	21.7262	0.75	6.61317	12.2858	25.3457	6.29567	-27.952	2.9725	-3.8855	22.6363	15.9477	-13.9397	-12.4792	29.7272	-14.1302	-4.2665	-3.08117	-14.5323	20.2868	17.387	6.31683	22.4247
-9.41	-29.73	-26.3433	-21.1152	-4.79567	29.2403	5.83	19.165	-8.14	27.8222	9.894	16.0323	-15.1038	13.8733	-6.19267	-22.11	20.6043	6.42267	7.62917	27.0813	-27.1477	-25.6872	-27.4017	-26.047	-25.7507	-6.1715	-14.998	25.1763	-23.4647	7.33283	29.8118	16.5192	23.3983	-6.489	25.5785	-23.3588	19.3978	0.220833	0.284333	9.3225	-1.9805	20.7313	-27.1265	-7.58967	-4.1395	-19.6547	29.8753	26.8062	-6.63717	-23.4647
24.8165	24.9012	27.7587	-26.4492	26.6792	1.17333	13.7463	-8.79617	-25.5602	8.8145	22.1495	7.6715	-12.712	-3.39867	29.6002	22.975	-23.888	28.3513	28.5207	-21.6232	-0.287167	9.767	25.0493	-8.92317	-12.3098	28.2667	25.5997	10.2962	13.069	29.706	13.9157	5.1315	7.56567	-10.3625	-8.22467	-7.46267	-24.4383	-16.395	28.182	24.4143	-15.5695	-2.425	-12.458	9.59767	-24.4807	-5.89633	13.577	-1.5995	27.1448	-25.5178
-26.9572	-8.24583	-17.03	10.9735	-25.3908	5.8935	-11.6537	25.0493	19.9482	-25.8988	10.1692	-7.61083	9.93633	-20.332	25.7055	-24.1632	23.0173	-16.3738	24.2873	29.8753	29.6425	-8.8385	-21.729	13.5347	-18.046	5.576	5.08917	-2.14983	-0.7105	17.2177	28.944	26.9755	-15.4848	-14.4477	-11.8653	-26.6397	-22.5333	-13.1988	14.9317	-4.18183	7.735	1.72367	-24.904	6.99417	-25.6237	21.5992	25.9172	12.561	-22.7238	17.4082
-27.7615	-25.0945	-0.52	1.3215	-6.2985	-0.604667	11.545	11.0582	2.54917	22.9538	18.8687	12.6457	28.3513	-5.70583	22.594	-26.3222	-21.3903	-7.73783	23.5042	21.705	5.93583	25.2822	19.1015	5.36433	18.7205	-13.8338	-1.87467	-1.23967	-10.6165	16.3922	22.3188	2.82433	21.3663	27.6105	-2.25567	-24.9675	11.164	-15.4425	11.1852	-0.5835	-3.14467	-6.87	14.8893	21.9378	-20.0992	-26.3645	11.5662	-19.57	-21.7925	-14.617
-5.13433	-0.901	28.817	-3.10233	-29.476	24.753	8.624	1.42733	-9.07133	25.6843	19.419	26.2135	-28.1637	10.5713	11.5662	-1.0915	23.8217	13.8945	16.371	8.89917	-7.84367	10.9735	-3.822	-2.14983	24.5625	-0.901	23.2713	16.7732	10.91	3.9885	1.004	-28.46	-11.3785	2.73967	5.703	19.4402	2.3375	-18.0883	4.70817	-17.6862	12.0742	-14.9345	15.863	21.324	-12.6485	-17.2628	-22.0465	1.34267	-27.9732	-29.3278
-0.3295	-16.2892	6.80367	-1.028	-0.647	-22.5968	-6.84883	-13.5798	27.293	-0.858667	12.9208	18.4877	1.55433	-25.7083	-13.5587	-24.9252	-16.9242	-29.2643	7.94667	1.59667	-11.9288	7.9255	-5.04967	-4.2665	29.4732	-14.8287	-4.75333	13.3018	-0.0755	-22.6392	8.28533	23.7582	6.29567	28.2667	-25.8565	1.55433	-7.71667	26.5733	-22.237	-6.362	-19.9087	-17.0512	-0.541167	4.56	-5.81167	8.70867	-27.7615	-0.922167	-25.9835	8.1795
26.7638	-21.4115	-27.5922	2.2105	-15.1673	17.1965	23.1443	8.45467	15.5667	20.2233	12.1165	21.7685	23.4195	-23.6552	-16.395	26.6368	-26.7455	-28.1848	4.179	-12.9448	-3.822	0.601833	19.9905	-28.8622	-7.9495	19.9058	-0.4565	4.306	-6.9335	2.04117	9.68233	-25.7507	-5.981	-24.4595	4.433	23.1655	16.7097	10.148	17.9373	4.20017	15.6725	-2.91183	-26.1105	-0.244833	-18.9138	25.1128	22.2553	13.7463	26.0653	-26.1317
5.55483	-26.2798	-24.523	-29.5183	21.4298	-16.3527	21.0277	29.198	19.8423	11.9472	24.4778	-27.8462	20.689	-22.7662	-28.333	20.2657	8.751	10.9523	-5.5365	24.0122	27.6105	-17.5592	24.0333	0.242	-28.5235	3.798	2.9725	23.0597	3.69217	10.8465	7.62917	17.7045	-22.0253	-8.92317	-12.7967	-17.0512	7.94667	3.6075	27.293	-24.015	4.34833	0.1785	-4.16067	26.0865	12.2012	-17.7073	-11.188	-14.7863	22.8268	-5.346
25.515	1.49083	-29.6665	-24.0997	1.68133	6.42267	-8.94433	0.369	-22.745	26.2558	18.8263	14.6988	-24.6077	-28.841	-16.9453	25.642	-24.904	19.165	-28.968	29.2827	-20.8823	-19.6547	27.0178	-4.2665	0.453667	-25.2638	-22.0677	7.81967	5.72417	23.737	3.39583	5.449	1.91417	-23.7187	-28.714	5.59717	9.47067	22.2977	17.4717	-2.31917	-9.96033	-8.2035	26.658	-11.2938	2.782	6.80367	3.7345	-21.6443	-18.7445	13.8945
-12.2887	-17.1358	20.7948	-18.4058	-4.94383	2.76083	-23.8245	22.1707	25.9807	22.086	16.2017	19.7577	-26.2375	24.3297	17.9585	25.0282	12.7092	6.29567	6.74017	23.7582	19.2708	16.6673	-29.095	-28.714	5.61833	-0.2025	26.2347	26.3405	30.4045	0.877	-0.943333	19.2497	-28.0155	-11.95	-29.5183	14.7412	-6.34083	-22.6392	0.792333	5.957	29.2403	-15.4213	24.6472	2.29517	-10.2778	26.15	8.72983	22.213	24.4143	3.544
21.4933	-29.4972	8.60283	-28.5023	-22.0888	-20.5648	1.258	-10.5953	-27.5498	17.6833	5.0045	3.163	-10.0027	15.0375	15.7148	18.8898	-14.4477	-22.999	25.4515	7.20583	-7.39917	6.35917	19.7365	1.74483	-0.3295	28.7747	5.322	3.8615	29.7272	30.7008	8.01017	15.7148	9.85167	-6.44667	0.390167	26.4675	8.60283	19.3343	-5.1555	-27.9732	-6.87	-1.536	11.8202	-16.8183	0.3055	2.35867	28.7323	21.5145	12.3282	-23.2107
-23.0625	29.9812	-4.88033	3.58633	3.33233	-13.728	-27.4228	8.60283	-17.7708	25.134	14.7835	-21.729	4.26367	-18.935	7.989	-28.6082	25.5785	-23.7822	27.5893	-15.6753	-15.5695	-14.4477	3.544	11.926	-17.2417	10.783	14.7412	-15.3578	25.134	27.1872	6.7825	21.3875	4.20017	26.6368	-27.2958	-18.046	-26.1952	14.4025	-4.203	20.2233	-24.8828	-4.05483	12.6245	-19.8452	-26.6185	-24.7135	23.8005	-10.1932	0.347833	-19.6758
-23.8457	-7.42033	-25.8777	0.390167	-23.5493	5.42783	22.4458	-31	20.943	-3.7585	20.6678	-29.8782	-3.61033	-19.7605	-4.457	23.737	19.927	20.9642	26.9967	-10.5107	-11.3362	-28.9892	-28.333	10.5502	21.2182	-29.3067	8.497	18.657	7.4175	-3.314	-21.0305	8.03133	24.8588	4.814	-6.21383	-29.2643	19.5883	-5.9175	-27.2535	22.8057	0.369	-24.6712	-23.4858	18.0855	20.6678	-30.5555	-1.13383	19.6095	-7.3145	-6.53133
27.2083	26.5098	22.9327	-25.666	18.7417	-27.9943	-17.0935	1.59667	-25.1368	-24.8828	11.0158	25.4092	-12.5638	5.5125	4.7505	-20.459	5.55483	8.77217	20.689	-14.4265	-1.38783	-13.8338	6.16867	-17.157	-6.44667	28.1397	-2.6155	5.576	27.9703	11.0793	23.3348	26.15	-1.43017	-22.7027	-15.0403	-25.4332	22.3823	6.465	3.31117	-14.9557	-0.4565	-22.0888	-27.4652	18.6782	12.4763	-27.571	-24.9463	-3.08117	17.4717	23.4618
7.58683	-14.1513	-3.73733	4.32717	-12.1405	26.9967	-25.8142	-14.4477	-26.3433	-10.807	25.5362	-25.7083	22.4458	24.5625	-24.523	27.1237	-11.823	-27.8462	27.293	-25.666	-29.3067	19.2497	-26.7032	17.5775	23.8217	1.131	11.8625	21.3663	23.0385	21.7685	13.7463	31.6322	-13.982	9.04733	-3.5045	15.8418	-3.84317	1.68133	-11.7383	7.481	28.6688	15.7148	2.29517	-0.308333	-1.5995	-28.3542	19.4402	24.4778	-8.775	-15.4213
-5.62117	7.31167	30.214	30.0023	-16.776	-7.39917	-20.4802	-13.8762	7.14233	-8.013	-5.81167	24.5837	18.403	27.674	7.1635	-21.8983	8.09483	-26.0682	-26.428	11.9472	24.3297	18.5512	2.50683	7.1635	6.846	3.50167	4.28483	1.7025	-5.45183	-23.634	-9.11367	-2.57317	17.5563	-4.98617	-2.7425	29.5155	-8.18233	17.8315	25.1763	-17.4322	23.0808	13.8098	-19.7605	-5.81167	-16.5643	11.6508	-25.8565	26.2135	21.4298	-7.73783
-23.9092	4.77167	-8.22467	-18.2365	7.94667	-3.14467	20.4985	-0.774	-28.46	23.0597	25.3033	-26.1528	23.61	-16.5643	27.2507	-29.6242	-1.43017	13.2595	-19.4218	3.71333	5.02567	-7.33567	-25.7295	11.1217	14.7412	7.354	27.801	28.4995	9.47067	5.55483	-15.0403	-10.9763	-6.5525	21.8532	7.05767	16.752	0.6865	4.45417	2.37983	19.1227	-13.5587	10.0633	-21.1998	9.02617	-17.3052	-3.03883	15.355	-8.60567	-7.52617	-25.2427
4.45417	14.2967	-12.5427	8.116	-25.158	26.404	-26.7878	-23.9938	11.7355	2.69733	-22.9567	29.1768	-5.89633	22.2977	29.7483	-23.9515	-27.4228	6.57083	3.417	-27.571	22.4035	-30.1745	-5.346	-29.3067	-10.299	-22.6815	20.308	-17.284	11.037	1.72367	22.1072	-2.08633	-29.0527	25.5362	-2.38267	8.92033	25.6208	1.21567	-22.3217	17.768	10.6983	-11.5902	-8.16117	21.451	-8.98667	-9.283	10.2538	-18.6387	-23.2742	-28.4388
15.1433	-24.8828	-0.5835	11.2487	-21.7078	-7.124	-17.8978	28.3513	-18.3847	-24.4595	22.5305	17.6198	5.195	-27.4652	26.8697	15.3973	-3.3775	25.5785	-7.39917	-17.792	-12.8602	-22.11	-29.4125	-8.18233	-25.5602	-24.6923	28.7958	1.93533	-3.08117	3.81917	4.09433	24.8377	8.878	-2.06517	-15.8023	-4.076	18.8052	-2.44617	-23.507	5.34317	-22.8508	-4.7745	19.546	10.3385	26.0653	25.3245	4.98333	-17.9402	0.411333	20.7525
-4.33	6.719	-5.5365	-5.07083	-25.9623	-0.901	30.5527	18.5723	30.6162	24.0333	15.4397	25.8325	30.6797	-5.32483	2.4645	-12.4157	-9.156	-25.2215	5.8935	26.9543	19.5248	-3.10233	12.4975	10.7195	0.855833	-11.1457	16.0958	7.58683	4.20017	-1.26083	6.86717	-26.682	-8.16117	-9.17717	-21.475	2.86667	-0.393	27.5258	5.1315	-2.425	-2.6155	-17.9402	23.5888	-14.9557	-8.4575	22.6998	8.4335	-11.7383	9.85167	9.47067
-29.603	-26.7878	15.3127	-27.8885	-30.4285	15.9265	-19.5065	11.6297	15.1857	-7.90717	26.3193	23.6523	29.2615	25.2187	25.2187	-29.2008	27.9915	-29.7088	-21.0728	23.1232	-3.7585	-15.9928	-4.03367	15.6937	-27.317	19.546	10.6983	-25.2427	3.39583	18.9745	3.2265	13.8522	-12.331	-26.1105	-0.604667	1.27917	-13.6222	21.2393	5.66067	3.544	12.9208	20.0117	-4.11833	-16.3527	-2.40383	-19.9933	-9.55817	20.7102	2.25283	-0.879833
29.5367	26.4463	-2.78483	30.6373	0.517167	9.93633	-22.7662	-18.2365	-28.2695	17.5352	21.197	30.087	21.9167	-23.4435	-22.4487	26.2558	-6.44667	-14.744	28.944	-4.56283	16.5827	27.5258	-27.2323	-27.8673	27.3988	11.9895	7.77733	11.5238	16.7097	22.594	19.6518	-27.825	-5.2825	20.2233	2.2105	-2.72133	-19.2102	-17.9825	-12.585	-10.1297	-4.56283	-9.283	12.2223	15.5032	-21.3692	16.6885	-17.538	27.3777	27.928	-16.268
-16.776	-20.713	9.11083	-23.6552	-22.7873	31.2088	27.7798	-12.8178	-15.4848	18.0643	11.2063	9.005	-18.8503	6.38033	28.5418	21.7685	22.1495	18.8475	10.1692	-27.9732	-17.538	21.1335	12.7303	4.47533	8.20067	29.2615	5.04683	3.036	-0.223667	-2.1075	5.322	9.74583	0.855833	7.1635	24.6895	-29.4125	-24.2902	4.814	14.3602	8.15833	6.5285	-15.7177	-22.0888	12.4552	6.338	28.0762	-10.2143	9.9575	2.93017	-27.4228
22.086	-1.57833	4.13667	1.87183	-27.0418	-3.29283	-10.9763	7.5445	11.4392	25.3033	18.3395	-17.2205	18.8263	18.9322	22.5093	14.6353	29.3885	6.48617	13.2595	-19.6758	30.6585	-5.89633	-7.08167	15.6302	-31.127	-1.55717	-3.86433	26.4252	7.735	14.8682	0.242	3.43817	-24.777	-21.4327	-25.5602	22.848	-5.30367	6.084	8.47583	-6.72183	8.6875	10.8465	5.195	-21.1998	-2.72133	-7.4415	25.5785	4.07317	-25.7083	-23.2953
4.85633	-19.697	17.3235	16.9848	16.9213	-22.872	-25.5813	-28.1637	-20.5013	28.5207	21.6203	17.2388	-4.62633	16.8155	-28.7775	27.801	-15.9928	16.0323	-12.2252	9.87283	26.5945	7.37517	-13.2835	0.538333	29.1345	-16.8818	6.719	15.101	18.7205	-0.647	-31.0847	29.3673	-7.378	2.2105	-20.6283	3.925	4.28483	-23.3377	-6.76417	2.69733	4.98333	-14.1725	8.85683	27.4835	29.7272	-8.22467	20.7525	-13.3682	9.04733	21.578
0.5595	-28.3753	-20.586	-0.371833	1.85067	-8.47867	-8.30933	22.8692	20.9642	-5.55767	25.8748	28.5418	28.7535	-17.7285	25.7267	23.6312	21.3028	-3.7585	14.085	-11.9077	-7.22983	24.7742	29.0075	-22.0042	17.2177	9.66117	0.136167	1.46967	-3.84317	6.93067	29.4732	9.04733	-21.9407	-1.45133	10.91	-3.39867	13.0055	25.261	-4.60517	-25.285	0.961667	-5.38833	-16.1198	25.2398	22.467	1.59667	16.0958	5.7665	-0.795167	18.3183
-26.4915	30.1293	5.83	-24.9252	4.6235	-5.854	21.6838	10.0845	19.8847	-24.9887	16.7943	-7.124	14.7412	-25.412	24.6048	-9.81217	11.672	-28.5658	27.2507	20.0752	-19.316	-21.094	7.2905	-26.936	24.3297	-8.60567	25.2398	0.538333	26.6368	-14.1302	25.5362	22.7633	4.32717	-17.1782	-10.9552	0.834667	-29.6242	-25.8988	-25.7083	7.14233	9.68233	-24.65	25.1763	7.354	-28.1637	14.974	-13.6857	-9.64283	19.1438	15.2915
-27.7615	21.07	-12.585	-9.3465	-30.0052	-21.0093	5.08917	14.6988	-25.8988	21.8743	16.1593	-7.86483	-7.80133	-18.1095	-29.0315	18.784	-20.1627	29.2403	30.3198	27.928	-20.2685	-23.8457	-13.9185	17.4082	-3.949	27.7163	3.24767	-24.5653	20.7525	25.0917	9.9575	28.1608	-19.189	27.4623	-26.5973	10.9947	-20.5225	14.0003	22.3612	4.91983	-11.5055	5.449	-1.51483	5.449	-30.4285	23.3348	4.79283	22.3612	-21.6443	-15.0403
-24.9887	4.51767	29.7272	12.0742	31.1665	-26.1317	-30.1533	21.3875	-17.8555	-29.0738	-1.62067	17.7892	-23.9092	-28.1848	23.0597	6.338	-6.616	-21.4327	22.975	18.276	-17.2205	8.70867	4.00967	-23.5493	-27.063	-28.7775	-25.7507	24.6048	24.499	6.48617	-2.40383	16.2228	-20.1838	23.0173	1.4485	4.56	-27.825	5.61833	-19.2525	-23.7398	-14.3207	-22.2793	0.115	-18.554	-9.6005	13.0478	9.767	-18.8927	16.3498	30.1293
2.18933	5.36433	-6.5525	10.0845	-1.79	1.4485	-12.3522	-13.8338	25.6843	19.7577	5.23733	23.0173	20.2657	-1.3455	-15.1462	-13.1988	19.5248	-23.5282	29.9812	-5.30367	23.8428	-27.9097	-19.2737	14.6777	26.15	-27.5498	-25.3062	23.7582	19.3132	2.02	9.132	-22.5757	6.95183	1.02517	-9.76983	6.06283	-23.3588	-11.5055	6.80367	15.5243	10.529	-21.094	-8.56333	-22.4063	28.8382	-4.16067	-2.12867	-0.7105	27.1872	6.5285
-26.2163	-6.40433	-26.2798	0.347833	6.48617	23.9698	11.1852	8.9415	29.2615	26.7427	-3.5045	-11.5902	-10.9975	-24.269	0.538333	24.1392	-28.6717	-8.3305	-29.5818	7.90433	9.132	-14.9345	-24.3537	3.90383	30.7855	-25.6025	10.1692	12.1588	27.5047	21.6415	-24.8828	1.7025	1.40617	-23.1472	21.1547	27.8857	22.4458	11.418	-5.87517	16.4345	19.8	22.975	-13.3047	-25.2638	13.196	28.3513	-3.90667	-14.3207	8.45467	-5.2825
-24.269	3.20533	-25.2427	-31.6985	4.47533	5.30083	-25.9623	-18.8503	27.4835	13.4923	20.816	20.7737	22.3188	29.8753	-4.43583	16.0112	18.8898	-18.173	10.8042	-13.22	-3.65267	19.292	4.41183	-28.9045	-19.1678	6.465	1.34267	30.3622	3.4805	-1.95933	-7.52617	12.7938	-0.774	-3.14467	2.88783	-20.7765	0.644167	28.5418	-22.0042	-1.0915	-22.7662	-6.82767	-23.9092	9.11083	-25.9835	-26.9572	-12.0347	-4.18183	-7.80133	-7.86483
-2.2345	-9.05017	10.5502	2.31633	-7.08167	0.771167	6.25333	15.482	16.8155	-26.7878	19.9058	14.0003	-13.0718	19.9058	31.7592	11.9683	-6.06567	-9.05017	-27.8673	18.6147	22.3188	11.3545	24.6895	-26.9148	14.8047	1.893	29.5367	23.0173	14.847	30.5103	6.0205	11.2487	28.944	-24.8828	-18.4058	24.6895	20.7525	22.4882	-19.5065	-27.8462	-15.5907	-26.3222	-22.491	-20.2897	21.1335	-24.8405	-17.5168	-12.3098	-24.3113	-25.5178
-28.079	-29.5818	-29.9205	-22.7027	27.2295	-24.5018	-24.1208	2.31633	4.3695	-16.9877	27.2507	21.1758	-27.1265	26.8697	-22.2793	21.5568	-27.3593	-20.4378	24.3297	-7.67433	29.6425	30.8278	-14.236	-6.1715	24.4143	-9.57933	30.0235	4.47533	13.5135	-19.316	11.3545	-24.65	-29.1373	-2.38267	24.9223	-4.076	-16.0987	-1.64183	-24.8405	-12.2463	-19.2948	9.30133	-11.442	-16.7548	-29.7512	-24.0997	18.9533	-28.46	-25.7507	-16.6067
-24.8405	-3.08117	-11.9712	1.639	22.34	-22.2158	-6.72183	-2.27683	-14.3207	22.7633	26.9755	-26.6608	22.0437	4.96217	26.7638	20.9007	-26.809	18.0643	-11.0187	4.28483	-29.222	28.1185	-23.9938	-24.2267	30.1293	-26.5338	-1.74767	-7.124	2.99367	21.1758	1.1945	5.87233	13.8098	-11.6537	-6.19267	6.80367	10.783	-5.36717	-2.59433	-25.9412	-6.78533	-10.1508	27.166	-17.919	-22.999	29.8965	0.1785	20.4985	-5.473	-21.0305
-23.7822	-4.35117	-3.441	-6.46783	-23.1048	-16.3103	-25.0522	9.68233	29.9388	27.2083	21.4933	-15.6542	27.8857	20.2233	19.927	-9.8545	26.4675	-11.442	-23.4647	20.2022	30.5527	-7.4415	-27.8673	-25.0945	26.8485	3.4805	-3.16583	7.0365	0.00916667	-15.9717	24.4778	3.45933	-9.19833	10.783	-24.6077	13.5135	-8.60567	25.2187	-8.30933	-28.1425	-24.5653	-18.5963	10.8677	23.5465	-13.7492	-21.475	23.9698	13.7252	19.4402	-7.20867
-29.8147	-28.6928	2.86667	-2.50967	-6.15033	6.63433	12.7303	16.1382	18.5723	22.0225	18.2125	9.08967	-6.12917	-11.1668	8.6875	-20.5648	11.3545	-13.1565	9.513	-16.3103	5.80883	-15.7812	-26.4492	8.9415	28.5842	4.00967	18.6993	25.9172	22.4882	27.7375	-5.0285	2.655	5.93583	-5.981	-17.5592	-2.9965	25.4092	9.87283	-1.51483	6.06283	16.7943	15.0375	-21.094	-19.4007	-21.2422	-26.3222	5.61833	-25.3485	1.0675	-8.43633
-26.8513	19.038	-18.8292	-20.5225	-31.4868	-1.93817	-20.4378	7.58683	24.9858	-25.7083	16.4557	-14.0878	21.3663	-18.5963	-3.22933	26.4887	-14.1513	-30.7672	8.26417	24.2662	-25.9623	-21.856	-10.6165	-1.7265	-21.5385	-5.68467	26.8697	-29.3278	30.722	23.9698	-0.2025	20.1387	1.36383	21.6627	-19.824	-29.6453	-2.40383	17.4293	15.2915	22.3188	15.1222	23.9063	24.3508	-3.20817	-5.0285	15.6725	-26.428	26.9332	-16.7125	24.3297
-29.3913	-0.752833	-28.3542	0.580667	20.7313	-26.8937	3.544	7.20583	-27.6557	-29.0315	23.3137	27.7163	25.134	-8.85967	-27.8462	22.6998	-15.9928	15.3762	-18.7022	-6.21383	-11.2303	-25.9412	28.817	-9.64283	9.767	28.5842	12.6245	27.928	15.3762	-8.88083	24.8588	4.58117	-12.6908	-4.56283	-15.9717	-0.52	24.118	-2.72133	-21.602	4.20017	2.95133	-3.16583	21.0065	6.69783	-8.24583	4.07317	6.82483	16.9848	7.45983	12.0107
0.834667	30.3198	-25.4543	-0.5835	8.98383	16.0958	-11.2092	-28.9045	-30.1533	29.071	15.8418	24.3085	-16.4797	11.037	25.896	-26.047	16.6673	26.7003	10.2115	23.7793	22.3188	-4.24533	22.721	-7.78017	23.5677	-25.1368	2.3375	3.39583	31.3147	24.7107	23.3137	6.95183	-2.08633	30.1082	-10.4472	-6.53133	8.1795	-27.952	20.9218	28.2878	-14.1937	-25.793	-10.68	23.229	-18.7657	-13.1353	-28.6717	-23.888	-28.206	8.751
-8.75383	-30.0263	-8.09767	-21.4327	25.3457	-15.9505	-6.40433	23.7158	27.2295	29.7695	28.2032	18.4665	28.2878	8.34883	23.2713	25.5362	-10.4472	-4.56283	27.5893	3.20533	27.3565	16.0323	11.7567	15.99	14.3602	27.9915	10.5925	25.4938	24.0545	5.66067	0.834667	13.9792	-24.8193	-14.5958	22.8903	21.0912	24.753	11.7778	26.277	4.6235	-23.0202	10.9735	28.2667	-8.11883	11.2063	13.1748	-29.1162	-10.9128	-7.124	-10.68
-1.07033	14.3813	-1.36667	5.61833	-27.8462	-24.6923	11.3545	-1.74767	22.6575	26.8908	11.3757	26.1923	-23.126	17.6198	-2.08633	-6.19267	-28.5235	10.5713	9.49183	26.1712	8.34883	0.474833	-26.5338	-30.2168	-22.1312	-0.858667	15.7783	29.071	9.132	-0.668167	16.4133	26.8062	-21.6443	-10.2567	3.671	-27.1265	13.6405	-19.4218	-25.4543	-25.2215	27.5258	-10.1297	-13.1777	-15.2097	12.7727	25.9172	-22.5545	6.44383	-21.9195	-22.5757
-31.1905	10.8677	6.99417	-22.0465	24.4355	-0.4565	22.3188	22.1072	-9.36767	30.3198	20.8583	-2.57317	20.6255	-28.9045	-17.4957	19.4825	27.1448	6.6555	5.195	-8.62683	-18.427	-29.1585	-24.4595	-24.5018	-3.27167	9.15317	28.0338	26.9543	22.1707	15.5243	30.0235	-26.174	7.735	-15.1673	-23.0413	7.94667	-2.70017	26.5945	0.199667	-10.1508	9.53417	-16.7337	-17.2205	1.08867	-27.1265	2.06233	21.8743	0.1785	5.99933	7.5445
1.40617	7.39633	-14.4688	19.8423	-22.999	9.72467	2.10467	25.5573	26.5945	-21.8983	8.70867	25.4938	-0.647	-9.76983	27.4835	-21.4962	20.0328	-23.761	9.78817	-23.0625	-27.1265	-24.4595	26.4887	10.0422	-1.663	-16.9242	-7.3145	6.61317	25.3457	-1.49367	2.29517	-11.2727	-10.0662	29.0287	-0.498833	-5.17667	8.53933	13.069	-27.3382	-13.728	20.8795	7.20583	-23.126	21.0488	28.7323	8.22183	-6.78533	26.023	20.8372	6.23217
-27.0842	19.3978	-30.0263	19.419	26.5522	25.1552	0.898167	9.64	25.1552	23.483	30.8702	10.9312	-20.0992	22.3188	22.4247	-23.1683	-0.922167	-26.0893	29.0922	12.0107	30.2987	28.0338	0.347833	-28.4812	0.157333	6.973	-27.2958	5.195	1.97767	4.306	3.07833	11.6508	22.594	-16.5008	7.37517	-3.58917	-0.689333	-21.8983	-28.4177	7.58683	-1.5995	4.07317	-24.3113	-24.523	-27.9943	-2.171	23.0173	12.2858	-2.3615	-21.5808
-28.6717	8.66633	-24.65	14.2332	23.7793	-2.425	-30.3015	28.182	-18.0248	-4.5205	10.91	9.9575	-21.9407	-28.1002	-28.7987	-26.936	27.8645	8.66633	-0.350667	-25.3485	-4.16067	23.2078	-25.0098	13.2172	14.6353	1.004	1.0675	30.8278	21.7473	22.721	1.4485	27.6317	-22.8085	11.6932	-18.0037	-22.7662	13.2172	1.49083	5.7665	1.87183	4.6235	29.6637	-26.5973	-26.0893	1.87183	26.7638	1.59667	1.42733	18.5512	18.0432
28.5842	31.4628	-0.541167	-26.6397	7.52333	-8.30933	-27.5287	3.01483	23.3348	28.7112	14.5507	16.6462	29.1345	5.87233	2.73967	26.9543	2.86667	-14.6382	16.6038	5.34317	-27.9308	17.7468	24.8588	-26.4703	-27.7403	7.69267	23.3983	-3.73733	5.27967	26.4463	6.54967	2.48567	-10.553	-9.38883	-28.1213	-0.0543333	14.8047	3.12067	9.513	-20.3955	18.2337	10.1268	13.8945	-21.3268	5.87233	20.0963	-14.871	-2.4885	12.2435	7.0365
-22.3005	19.6942	-22.1735	-26.9572	-8.92317	-19.9933	-4.28767	-29.1585	-3.6315	21.0065	29.1557	20.3715	31.2935	27.4623	-27.8038	23.6312	-19.5912	-27.0418	-28.1637	14.847	26.0018	-22.364	-26.3857	8.3065	-25.8988	4.22133	26.8697	-29.2643	-3.77967	3.39583	27.7798	3.01483	-4.6475	-25.412	-4.11833	3.37467	-29.5395	7.7985	11.5662	-23.6552	26.8697	-18.8927	12.0318	3.01483	-5.83283	-7.90717	8.60283	-21.1152	-14.8498	-28.2483
-5.6635	-26.0893	7.90433	-2.27683	11.291	12.5187	19.0592	20.9218	0.728833	10.5502	19.4825	-26.6608	-21.0305	-21.1998	12.8573	1.3215	-6.616	-25.5602	19.5672	25.9807	-11.6325	20.3715	-7.71667	-27.5922	8.751	-2.40383	-1.74767	-15.633	4.79283	21.5145	-5.36717	30.1928	-30.7883	-18.8292	-9.51583	3.56517	31.8227	-26.2798	-5.49417	29.6637	-20.967	-26.4068	-11.9712	-27.698	21.832	-29.73	29.1768	-26.047	-29.6665	20.6467
27.1872	4.687	-12.7755	23.2502	-25.3273	-8.902	-20.967	-2.8695	8.22183	25.515	20.9218	7.01533	24.753	23.483	25.0917	2.2105	-7.1875	3.07833	27.9703	18.3183	-9.17717	-6.9335	-29.2432	-5.93867	-25.0522	30.0447	25.896	5.80883	28.1397	10.4443	-6.25617	5.068	-16.268	19.7365	-29.2643	12.8362	-22.7662	-2.7425	4.96217	27.5047	-9.3465	-14.236	19.292	-23.4435	-26.682	16.2652	-5.43067	-27.7403	3.0995	8.28533
7.1	25.4515	-6.51017	-14.109	5.957	-19.2525	-28.079	-7.29333	6.973	14.5718	-3.27167	-9.537	15.5243	-11.6537	-24.8828	-30.2168	8.243	-22.0253	-24.8617	22.213	28.5418	30.214	29.0287	28.3937	9.78817	13.7463	4.052	20.6043	-0.414167	6.338	6.06283	23.1232	9.49183	-2.89067	5.78767	-3.22933	15.9265	-23.253	30.341	-3.187	11.7143	-23.4435	-13.5375	19.4402	-28.7987	-4.75333	13.3442	-7.3145	28.7747	-3.568
-11.0398	-7.90717	-23.2318	-0.943333	-30.0475	1.21567	-18.4058	19.0168	-13.1565	-15.6118	25.7055	15.5032	3.58633	13.9792	1.78717	29.6213	21.7473	-26.1317	18.3607	-12.7543	-28.7563	30.9337	12.9208	2.63383	7.26933	3.69217	5.85117	-6.00217	1.34267	24.3085	9.1955	-30.7037	-27.9732	-10.4895	-6.87	-24.6288	-21.7925	9.132	-4.62633	2.8455	-1.76883	-6.4255	14.9952	-22.9567	25.9172	12.3282	4.85633	22.6363	30.2563	5.703
2.909	-20.967	-3.6315	-18.046	29.5155	-0.414167	-26.4915	30.4468	31.2512	22.4458	23.0597	27.2718	-2.171	30.1082	-18.3423	-10.8493	13.1113	14.9317	25.1975	-26.0893	-1.028	-17.7497	25.5997	5.15267	-11.5902	29.2192	-0.689333	18.4242	19.165	27.547	4.85633	16.1593	-23.8033	24.372	2.401	-29.4125	5.068	12.3282	25.6843	-0.244833	-22.491	-19.8875	-25.7507	17.641	18.6358	16.6462	11.7778	20.943	-14.1725	6.12633
3.58633	22.721	6.12633	-5.62117	-9.26183	-15.0403	-19.443	6.9095	27.7587	9.7035	19.6095	28.2032	-2.679	28.1608	-24.523	22.4247	11.926	-28.587	24.4567	-11.696	7.90433	-23.9092	18.0432	13.9157	26.785	-29.6665	8.4335	-13.4528	-9.918	-2.7425	3.84033	-28.2483	-8.24583	-1.26083	-25.2638	1.93533	-28.9892	-21.0093	1.3215	3.8615	21.6627	-20.7553	17.1965	2.42217	9.42833	-3.35633	-18.1095	19.0592	-24.777	-2.02283
-23.2742	7.12117	-8.24583	5.87233	21.0488	0.199667	-29.9205	-12.3733	25.007	18.5512	13.577	-19.3583	-25.6237	7.227	20.5197	-14.7228	-9.32533	-3.58917	11.0582	-7.92833	4.45417	-1.17617	-25.3273	-4.94383	19.7788	27.7798	11.8625	6.25333	0.411333	20.6255	-2.14983	-6.89117	-5.219	-17.6862	0.0938333	-15.3367	-16.1198	7.18467	2.3375	-28.46	-16.1622	-0.477667	-19.0832	-19.6547	2.63383	-17.7708	28.0338	-5.83283	26.7215	-29.603
-5.38833	-9.664	-4.9015	-20.713	-4.16067	-24.9887	-23.634	-23.3165	26.2558	16.7943	26.7215	21.8108	29.4308	25.2398	23.9487	11.2698	-25.3485	0.834667	7.50217	23.5042	-25.9835	-10.9975	-2.8695	-9.537	25.3245	-12.9025	-5.51533	25.8325	18.2125	29.0075	-0.647	20.4773	-22.0888	30.2775	-1.30317	31.0607	21.4298	-5.36717	-4.03367	10.402	10.2115	-18.3212	25.9595	0.9405	-8.49983	9.513	3.24767	-1.49367	-10.5318	-17.9402
-20.1838	9.28017	-28.46	21.2393	-21.8137	11.545	-20.4167	-20.3955	20.3927	23.9487	21.0488	14.212	5.6395	-14.4688	9.23783	28.5842	3.71333	26.7215	-25.4332	27.9703	29.1768	30.3622	-5.1555	1.3215	0.157333	26.8908	-26.428	-1.93817	-1.70533	14.8893	-23.2318	-22.3217	6.084	-24.7982	-12.2463	-5.346	-12.0135	30.5103	8.64517	1.40617	-13.6645	-25.3908	-15.1673	-10.1932	3.7345	-29.9417	-3.99133	-29.8147	-30.3015	3.8615
-25.4755	-10.426	12.6033	1.68133	17.1542	-24.2478	-28.6082	-3.8855	-19.8663	22.4458	18.3395	22.594	-0.244833	23.7582	-30.2803	24.2238	25.134	23.8428	-27.317	21.5357	-27.9097	13.7887	-18.2365	24.5202	16.4557	2.50683	-3.7585	28.2878	10.1903	-31.4445	6.67667	26.3828	-6.362	-21.1363	10.9523	-2.933	1.46967	2.0835	17.4505	-16.8183	-19.7605	-11.315	18.2972	13.45	-25.6237	0.834667	1.10983	-14.5747	-10.9763	-4.05483
24.8588	0.115	-20.078	6.48617	-14.5958	5.8935	5.1315	12.6245	-17.1358	-12.5427	0.347833	12.1165	-2.425	19.8847	-26.6608	13.9157	-11.4632	-5.36717	23.6523	11.291	9.894	-18.9773	-30.4285	8.3065	-21.5385	-22.0677	20.7102	30.6162	20.4773	1.40617	27.8857	17.3447	-17.284	-27.3805	23.6523	-13.5375	25.9595	22.721	10.2327	-14.49	-4.73217	20.9642	15.736	27.2507	-24.2902	-11.823	-20.459	24.2662	-0.223667	18.9745
-24.6077	15.0375	-27.6557	2.35867	17.641	-2.31917	-4.11833	6.9095	22.3612	24.3508	20.8795	5.80883	7.75617	17.4717	29.2827	-20.205	-11.9288	-12.2463	-21.3057	-24.396	-5.93867	-7.84367	7.14233	-24.7135	-24.396	28.3725	16.5615	6.74017	30.214	13.0902	1.512	19.2497	10.8465	10.6772	-13.3258	-9.6005	10.8253	7.96783	4.09433	-2.82717	-14.9557	-10.4683	-18.046	-16.0352	1.97767	-15.8023	30.9548	-22.0888	-8.648	10.6772
27.1025	-25.6448	25.515	-26.7032	27.7163	-22.4275	-3.695	12.3917	17.7892	9.55533	10.275	20.4138	18.4242	-9.57933	-0.266	-16.2892	26.2135	18.9957	28.2878	-10.0873	31.738	-13.093	10.9735	7.33283	-23.6128	-18.1307	26.404	4.58117	4.03083	-14.4477	-29.7935	25.3668	18.6358	-0.647	21.6838	8.34883	-30.5132	4.83517	7.05767	-27.1265	4.32717	1.17333	1.15217	-18.4482	7.5445	-15.2943	16.5192	28.3937	-1.30317	0.0938333
4.70817	1.258	-20.7765	-6.0445	10.783	14.085	-29.7512	24.9223	31.103	27.166	29.6637	31.4628	28.2878	16.3075	24.4567	-9.3465	-12.5003	24.5625	0.601833	22.5093	-19.0408	19.4402	-1.07033	4.433	-6.97583	-0.541167	9.61883	-1.51483	-0.477667	-0.858667	-28.5658	16.7732	2.95133	5.068	-13.982	6.719	-10.2778	0.0515	4.60233	-8.73267	1.36383	-5.7905	-22.3005	15.4397	-17.284	-18.4482	7.0365	-7.124	12.6668	-6.44667
-14.871	4.3695	-20.332	-23.9938	-20.2897	-4.203	3.3535	29.6213	-2.425	22.9327	19.3767	23.8217	-1.9805	12.5398	-22.8932	-0.752833	-18.1307	-29.857	-26.7455	-24.4807	-30.1533	-10.3413	-9.0925	-1.89583	0.369	4.941	2.48567	22.0437	16.0958	12.1165	-14.1725	-14.9133	24.1392	2.16817	30.0235	0.5595	-21.1575	-25.4332	-26.5338	26.15	-10.934	-19.2102	-0.795167	7.862	19.927	5.08917	25.0493	20.435	-21.4962	8.624
23.864	-2.65783	8.09483	-23.1683	-24.7982	-4.92267	-5.76933	-3.08117	-29.0527	28.7747	16.3498	7.84083	26.658	-22.237	-1.57833	-28.6082	5.27967	11.8413	13.7463	8.32767	-27.7827	0.4325	21.7685	-24.0785	-0.287167	-25.8777	-22.11	0.623	4.96217	5.195	19.5248	-25.031	-30.5555	-20.1203	-5.219	2.76083	13.069	15.2492	-1.155	15.609	19.1015	-29.5818	20.7313	-29.984	6.846	-9.8545	25.5785	4.306	-6.235	16.6038
-28.4388	-6.15033	-3.67383	2.25283	-18.6387	8.45467	20.4985	21.1547	16.9637	25.8748	20.181	6.23217	-16.6913	-2.9965	28.6053	3.163	23.356	-14.9557	-6.02333	25.0282	-24.4383	-28.7775	-14.6382	-26.3433	-27.4863	27.2083	17.4505	-4.62633	2.50683	26.1077	-3.822	-30.492	-15.4002	23.8428	-28.2272	20.943	17.7468	-0.816333	-25.6448	7.88317	7.4175	-30.6402	20.1175	20.9853	3.50167	-19.9722	23.0808	27.2718	4.13667	-8.267
19.5248	-23.0837	-18.935	27.547	-6.362	-8.267	2.0835	16.6673	8.6875	18.5935	18.784	-2.27683	20.9642	-26.1317	-14.7863	30.7008	27.801	18.2972	4.34833	-20.1838	30.8067	-2.6155	-29.4337	8.66633	5.99933	2.93017	-7.0605	0.728833	24.1392	6.63433	-1.45133	-21.729	27.7798	-1.43017	-29.2432	-4.41467	0.517167	6.57083	18.403	28.0127	15.2703	21.4298	11.4603	3.7345	-16.5855	3.56517	23.8428	-26.7243	-16.9665	-9.41
8.03133	10.6137	3.9885	-24.777	3.81917	-28.1848	-28.3542	28.6053	30.5527	29.4732	12.2435	27.6528	4.26367	1.53317	-14.0878	17.9797	-18.5117	-18.0037	30.0235	5.195	1.004	-27.4228	22.9115	2.57033	4.91983	6.10517	24.88	29.2403	5.91467	28.4783	5.42783	-31.762	7.989	25.7267	-22.2582	13.2172	-15.1038	0.5595	3.64983	-2.78483	-6.1715	-23.9727	23.3772	-4.98617	-2.00167	-26.936	19.6942	6.4015	22.2977	-12.458
-5.473	-28.6293	-4.43583	13.0267	-2.84833	-8.98667	18.4453	27.8645	-1.00683	12.8997	19.3978	11.2275	-30.0475	-3.7585	13.0267	-29.6877	2.42217	10.1903	22.1918	-25.6872	-15.8023	29.8118	-19.2525	-14.9133	8.41233	-12.9872	-26.5973	8.09483	23.7793	25.4727	25.3668	26.5733	19.2073	13.8945	17.7045	6.1475	-1.5995	-18.8715	-21.094	-20.2262	6.338	-17.4533	-16.2257	-26.4703	-7.3145	-24.4807	10.7195	-3.08117	27.7798	-15.5907
-20.5013	-4.28767	27.4623	-25.92	1.639	-22.4275	6.61317	-2.044	22.9327	-24.2478	14.847	-25.4967	-0.604667	30.7855	26.658	8.8145	12.4975	-20.078	7.52333	-23.5493	24.9223	-14.5747	19.2073	28.817	-19.189	22.7845	2.10467	-11.2303	-14.5323	19.0803	-2.9965	8.34883	30.1505	-23.253	-25.1157	-3.3775	24.4355	-26.428	21.5357	-3.46217	-27.3805	-21.729	24.4355	29.325	15.5243	17.641	-24.396	-20.3955	4.85633	-4.6475
10.91	4.66583	5.15267	9.28017	24.626	-28.6928	30.849	-5.49417	19.5037	21.7473	26.6368	-30.8307	-17.8978	6.084	25.4938	26.8697	11.1005	-24.904	-5.74817	2.80317	-2.679	-25.3908	7.94667	-6.78533	-22.9143	3.50167	21.3028	-1.11267	-3.7585	14.2755	24.7953	17.7468	0.538333	-14.8498	4.20017	-4.81683	-5.4095	11.2275	-17.8978	17.7257	-6.72183	-22.5968	10.4232	-25.412	-29.73	-31.635	29.6848	-16.8395	-14.5112	10.4867
-28.079	-1.7265	-25.7083	1.36383	-23.5282	-4.22417	4.13667	-1.282	-5.45183	27.6105	-8.5845	16.9213	-0.922167	-20.586	6.82483	29.6637	-28.3542	-30.8942	25.4938	-2.50967	-10.4048	-13.2623	29.706	-29.2008	22.086	-11.7172	10.9947	9.80933	25.4938	10.2327	-15.9082	15.736	-0.901	4.32717	-1.76883	12.688	1.7025	3.544	-26.428	-30.0263	-8.2035	-8.92317	17.5563	15.8842	8.58167	27.928	13.577	-25.4332	-26.301	-5.64233
8.09483	-24.904	-21.3903	-10.8493	-21.1998	7.14233	19.2497	9.4495	22.5305	29.9812	1.21567	30.8913	-26.4492	31.5263	-29.6665	-13.347	28.5842	-26.8937	-22.1735	-10.1508	31.2512	-26.809	15.7995	-24.396	6.93067	29.9177	30.0023	17.7468	9.80933	-0.308333	11.418	-6.95467	-11.4843	-11.0398	19.8635	-6.95467	19.3132	-11.3785	-2.171	-0.795167	18.1913	-10.68	22.6152	10.0845	-3.949	29.4097	-26.5973	11.418	9.259	-7.16633
-22.4698	-29.3913	-24.2478	28.8593	28.4572	-2.46733	24.6895	17.0483	-11.569	24.0757	-2.7425	20.3503	-4.81683	30.3198	10.9312	21.324	23.61	-0.541167	-24.6712	-14.7652	-14.9345	22.2765	6.48617	7.608	27.9068	11.672	12.6033	19.1015	1.72367	2.7185	16.6038	25.0705	-19.0832	24.753	-2.21333	-25.6025	-11.1245	-30.492	-5.219	-21.6443	-2.9965	-7.65317	21.8955	-13.6222	-4.56283	-12.8178	16.4768	18.784	11.2487	-2.06517
22.8903	24.6472	-1.51483	0.0726667	-0.223667	-26.7667	7.69267	6.29567	23.0173	23.4195	17.8315	7.50217	0.728833	10.8465	12.1165	7.5445	8.96267	-27.6133	17.7045	16.0535	29.5367	17.5775	-6.34083	5.02567	-0.139	-19.951	3.798	15.7995	11.7567	-30.2168	8.39117	27.9703	-26.6185	-4.09717	-23.38	20.2233	-13.8127	19.7788	16.3498	-29.4125	9.30133	-11.5478	7.31167	-15.5272	23.6735	-19.0197	28.3937	-22.2793	-23.3165	-28.3542
-2.02283	-27.2323	3.05717	-23.0837	29.071	7.96783	2.401	2.35867	3.81917	-27.8462	25.5362	-0.287167	-19.9722	10.4867	-23.7187	20.943	-13.474	-13.4528	18.5512	-27.5498	27.6528	1.7025	25.1975	-24.8617	-20.332	27.9068	-27.9097	-5.95983	12.6668	17.6198	6.338	24.245	6.4015	-9.96033	9.0685	-6.2985	8.6875	21.07	-0.752833	-17.157	3.81917	22.4247	-7.35683	20.308	-9.30417	-8.09767	21.1547	-12.4157	-18.8503	0.644167
-23.38	-5.7905	-24.9463	2.8455	-6.02333	4.03083	-6.362	-3.22933	26.5098	22.5517	23.2925	-19.3795	19.7365	-24.9887	27.5047	-28.3753	8.4335	-20.84	-21.4962	27.0178	7.18467	-5.854	-26.7667	-1.282	-24.65	10.8677	6.846	24.626	24.7742	8.243	4.56	11.9048	-5.17667	-29.5183	26.8908	-24.3113	22.1495	7.9255	-16.3103	29.3673	-14.4053	-6.44667	-27.1265	-20.0357	-14.744	-17.7708	17.641	24.5837	-16.1833	23.102
-18.7868	23.5888	10.6983	-17.3263	28.1397	-3.441	0.877	-3.77967	19.6518	20.0117	18.8263	0.220833	14.1062	5.02567	16.2228	-20.8612	0.390167	-21.221	-15.9082	9.08967	-2.298	29.8118	-29.095	14.1273	27.3565	-18.8292	-1.43017	14.593	-2.425	22.975	-0.541167	-0.0755	-14.0455	-7.84367	-21.1363	5.23733	21.6838	-6.25617	-20.9035	-11.6113	-0.879833	-28.7352	-24.0785	7.58683	10.7618	7.227	24.2027	12.4552	10.6772	-2.44617
0.0515	1.99883	-2.08633	22.34	-27.4228	-10.1085	-3.22933	12.4763	27.293	-5.30367	13.323	-4.68983	24.5413	-21.3692	9.47067	16.879	-30.2803	-21.6232	-0.604667	22.1072	25.5785	7.5445	24.4567	-5.95983	-18.4905	-14.5112	9.15317	23.6947	9.87283	8.96267	-27.2535	4.15783	-3.39867	31.9497	-27.3805	-30.1322	-4.56283	23.4618	1.53317	28.1608	-8.05533	4.15783	-25.4967	22.975	-31.1693	26.7215	12.6457	-11.3785	-29.0527	20.8583
-3.2505	-21.1363	-26.7243	-16.1833	-23.2107	-26.301	-6.02333	1.74483	-26.5338	14.4025	-10.5953	-11.1245	21.4087	-0.244833	28.5207	18.0643	7.01533	9.767	-7.22983	-21.0093	20.2233	-17.9825	5.957	2.12583	-23.6763	29.4943	24.2238	0.898167	5.7665	-9.11367	-13.2412	-17.2628	11.8625	-10.5318	-31.0635	18.3183	3.39583	-1.74767	2.2105	9.30133	23.5677	-26.936	17.26	6.719	5.36433	19.5248	-8.81733	-7.92833	26.8062	-20.6072
21.2182	-27.9308	-20.9035	-4.30883	-4.85917	0.347833	3.39583	1.30033	20.2445	9.87283	11.8413	-9.17717	16.5192	26.7638	-22.491	-17.8343	6.211	-28.0367	30.1505	27.5047	-4.54167	24.9223	28.5842	8.624	19.4402	-30.8307	18.276	3.69217	8.92033	-28.7775	9.02617	-23.5917	5.2585	-30.4497	6.7825	-27.7827	6.338	27.5682	5.1315	-21.0728	-21.2422	-24.4595	-9.4735	-27.8885	28.4995	30.087	-21.3057	20.1175	12.8785	-24.2902
24.2873	28.7747	-4.47817	-9.87567	29.1557	-4.54167	-9.4735	-13.4952	6.80367	8.13717	30.849	-29.1797	-7.08167	-26.7455	26.8485	4.15783	-6.12917	-19.189	4.4965	30.7643	26.404	-9.51583	-8.35167	-2.933	17.4928	-4.73217	-0.012	3.01483	11.6085	6.592	-26.3645	-26.5762	-29.5395	2.5915	3.37467	-29.0315	4.2425	-29.4972	19.2708	20.0328	2.23167	-26.047	4.28483	-8.267	2.42217	13.0055	-23.1048	-31.1693	22.1495	22.0225
9.005	-3.29283	-16.6913	-25.1157	26.3405	7.735	-0.689333	-4.1395	28.6477	-20.6495	25.9383	12.3705	-20.9035	23.0597	-26.3645	-22.7873	-19.951	30.2775	12.5398	1.61783	-7.9495	26.1288	-9.00783	-3.65267	5.21617	-20.3532	28.9228	16.2652	29.2192	-0.266	18.9957	18.1067	-23.5493	0.157333	-7.4415	30.5103	-0.901	25.5573	3.0995	-2.933	1.131	-13.1777	-20.8823	-22.7662	21.578	-5.49417	-5.219	23.8852	3.31117	-13.601
-16.8818	25.4515	-20.332	1.23683	26.4887	1.893	4.28483	-2.06517	30.3622	24.245	19.1862	-28.587	27.166	22.34	7.6715	-26.7243	-23.3165	-22.4275	-10.7012	-11.8018	-10.4683	25.5785	23.4195	-14.3207	-14.0878	25.4727	8.83567	8.98383	3.544	-6.72183	-27.5075	1.766	7.862	-7.1875	2.3375	-4.584	11.799	-12.712	-28.3118	-5.64233	30.9548	-1.3455	27.2718	24.0545	-8.013	-10.807	-29.984	-19.3583	15.7783	18.9745
-28.206	-19.951	4.4965	4.07317	-5.219	-27.7192	-5.6	-15.2732	23.7582	19.2073	19.673	20.1598	-27.2323	-14.4265	-21.9195	29.8965	-15.4425	23.1232	-26.1317	-3.52567	-24.7347	-5.7905	8.41233	-22.9567	-2.6155	0.707667	22.2977	5.47017	6.06283	7.96783	1.3215	9.53417	-1.83233	-21.4327	-2.70017	-26.428	9.53417	30.595	31.2723	22.5728	4.433	-12.3733	-15.7177	28.0973	-13.4317	-23.38	-20.7765	-12.5427	-17.9825	-30.2803
-0.943333	-17.1358	25.0917	-11.0187	-21.7713	-3.822	24.5625	-9.57933	-25.412	15.6725	-3.8855	12.688	-11.3362	-13.1142	-23.2742	5.27967	-2.298	24.6683	19.9482	-0.985667	1.59667	28.5842	-17.6015	-4.88033	-24.269	-1.93817	-25.8353	1.46967	-2.27683	13.196	10.7407	-21.9618	-21.348	3.52283	1.385	8.4335	8.41233	-7.99183	15.609	-1.62067	14.6353	-5.43067	-19.9722	10.6137	-17.8978	18.3395	22.1707	2.18933	31.1877	-17.9613
6.719	3.81917	3.29	-1.2185	28.3937	-10.7858	-25.3273	7.84083	-20.1203	27.2295	23.9487	-24.2267	5.47017	-23.9303	-27.9943	28.9652	22.9115	-26.0893	17.2177	10.1057	-3.97017	16.5403	16.5615	2.909	22.7845	-2.8695	14.9317	15.5032	3.84033	5.6395	-3.29283	3.37467	4.64467	-9.029	13.4077	0.347833	2.401	-18.4058	25.5362	-29.8782	8.1795	-26.3433	-29.603	-12.9237	-30.7037	3.7345	30.6797	-25.9835	-19.5488	30.8913
6.44383	24.4567	-22.3428	0.390167	-25.7295	28.7323	-17.9613	16.7943	19.038	8.6875	28.309	-4.56283	26.531	18.5935	29.4732	25.4515	-28.7987	18.1278	0.665333	-18.9138	3.71333	23.864	23.8852	14.7835	6.592	30.5103	12.5398	14.2543	17.2177	10.7195	-16.4585	13.1325	3.9885	-4.24533	29.7272	6.63433	-9.00783	10.6137	6.44383	6.06283	7.52333	-20.0357	6.16867	14.2543	29.0498	4.47533	6.0205	17.0695	20.2657	17.5563
4.64467	-21.7925	-23.4435	11.3757	-9.07133	11.6932	-20.4378	-25.793	-28.079	-24.7135	18.149	-7.22983	20.6043	5.40667	28.0973	23.5465	24.4778	-4.838	-13.347	-12.712	29.1557	-26.7667	-4.37233	18.2548	9.8305	-11.0398	24.626	-25.5602	23.229	29.1768	-2.06517	-1.36667	23.5465	-11.6113	-7.97067	-24.1208	24.8165	18.403	23.102	-6.78533	-14.9345	-21.1998	17.895	-23.2107	-11.8442	-14.6382	1.53317	14.7835	-18.6598	-11.4843
-5.95983	5.55483	5.30083	1.91417	-24.3748	-6.89117	5.72417	18.276	-19.2102	6.38033	-4.98617	18.7205	-0.922167	25.6208	25.4938	24.5413	-24.5442	-23.9092	-24.8828	-9.74867	-15.1673	3.20533	-28.1637	12.7938	25.5573	28.7112	28.9228	12.942	4.20017	2.10467	0.538333	25.2398	-3.16583	22.721	28.3302	19.3555	-25.2427	2.23167	17.7468	2.23167	-3.568	18.0643	12.4552	13.4923	-3.86433	-30.8095	-21.8137	8.41233	7.18467	-24.6077
7.01533	12.6033	28.2667	12.0107	-10.3837	-28.1213	-26.555	-0.0755	-16.6278	15.3973	24.626	22.6575	-4.0125	4.34833	23.0597	24.6048	20.7102	5.40667	-19.8875	26.023	29.9177	27.1872	22.8268	-26.7455	6.1475	-8.14	3.39583	3.39583	-19.6335	-2.9965	-4.73217	8.9415	9.8305	3.7345	-20.1838	-7.9495	21.3663	-0.795167	-14.3207	-26.7455	-2.3615	-3.86433	1.27917	17.3658	1.40617	-22.5333	-4.88033	-22.9778	-11.95	20.689
-27.2112	-2.7425	-13.6433	-16.903	-15.1885	-1.282	4.26367	9.30133	29.325	11.5662	17.7468	-25.4967	-25.7295	-6.5525	-15.2308	14.5295	30.2775	20.9853	-27.7192	20.816	12.1165	9.767	13.0902	7.81967	-19.1678	5.36433	9.17433	-4.43583	10.4443	21.07	3.417	8.13717	27.2295	1.0675	-14.9133	-26.8302	19.6095	3.58633	25.9595	-29.6242	21.2393	23.5888	25.5785	-11.4632	8.34883	-6.46783	14.3602	-29.7088	-16.7548	-23.4647
-22.9567	-9.81217	-5.7905	-5.87517	28.1397	-22.5122	-0.160167	-3.1235	-26.1105	9.36483	25.1128	11.3968	10.4867	-14.363	-14.3207	-13.1988	-26.7032	-17.8555	9.47067	13.1113	2.401	-12.8602	-25.1792	-22.3217	-7.4415	28.2032	5.53367	-2.82717	17.8103	9.47067	2.3375	4.7505	-27.4228	-17.2205	30.2987	-28.1425	-27.5075	28.4783	8.60283	-24.0362	-25.793	-21.6443	11.0582	29.9812	-4.838	13.9157	-31.5927	-3.441	17.3235	-26.4068
21.6627	29.325	-4.6475	-25.5813	-27.825	12.7092	-3.33517	23.2713	24.6683	2.42217	13.3442	-16.9665	23.61	21.7897	26.2982	26.4887	-27.9097	3.798	-7.48383	-25.4543	-1.57833	10.783	20.689	10.021	-22.3852	6.76133	-5.49417	-18.0883	12.0953	3.33233	9.91517	26.531	6.10517	30.0447	22.7422	-3.71617	17.8315	0.199667	-9.4735	0.75	20.0752	30.3198	-8.5845	-26.8302	-12.585	5.17383	22.5305	1.61783	-22.7027	18.7205
-23.7398	27.166	-13.4105	-10.3413	-0.2025	0.157333	-14.8498	-6.06567	21.324	19.5037	26.0018	20.689	-4.7745	-22.9143	-22.9355	-11.2303	-20.6283	-4.56283	-20.6495	4.85633	-5.43067	-6.19267	1.59667	1.85067	5.068	7.62917	-6.65833	2.99367	3.8615	-16.1198	-26.5973	6.465	-17.4322	-28.7775	-4.35117	3.20533	16.498	24.6683	-2.40383	7.33283	29.0287	-25.031	19.8635	-20.6283	-5.83283	16.6462	10.9735	-28.1213	30.468	9.61883
-13.982	14.6353	-22.5333	-12.6697	-14.5112	15.0587	30.1505	-0.0331667	0.390167	22.9538	15.0163	19.292	25.7055	-19.0832	23.6947	-12.7543	0.919333	-27.952	-21.5808	-30.238	18.5723	15.99	-22.9143	-4.33	-21.475	-0.795167	18.5935	4.4965	3.01483	26.0653	-2.40383	25.1763	-18.2153	25.7055	8.39117	17.006	18.4665	-28.6717	-17.6227	-14.2148	-9.19833	-16.3527	-12.9448	15.7148	-28.4177	-19.1678	-17.8978	-0.858667	22.1283	5.27967
26.6792	24.0333	-21.475	1.55433	-16.8818	-21.1998	-16.5855	2.06233	26.3617	29.4732	11.8202	5.53367	1.59667	-19.9298	22.3612	18.2548	-15.8023	-9.96033	-9.43117	23.9063	-2.50967	-25.7295	4.052	-14.0455	8.09483	-12.2887	-1.81117	20.2868	22.0437	-23.1472	1.99883	-12.6062	30.8067	-14.9345	-17.7285	10.1692	2.02	-5.83283	11.8625	-6.08683	-16.0352	-28.1848	-24.2902	-5.55767	25.4092	-1.5995	7.84083	4.3695	-19.2737	-8.28817
-21.9407	-10.4683	13.6405	17.8315	10.0845	-24.777	-0.625833	1.1945	8.0525	5.40667	5.59717	28.4148	20.1387	27.547	-2.27683	1.61783	5.49133	-27.063	4.60233	12.815	29.5367	8.89917	23.1232	6.74017	22.8903	-6.57367	-20.078	20.7737	20.4138	-3.92783	-1.38783	4.47533	29.4732	23.8428	-20.967	-1.409	-0.0755	8.92033	10.7407	4.22133	-24.269	-23.7822	-27.6133	-8.49983	20.562	18.1913	-0.604667	-26.682	-23.2742	-10.553
25.515	-25.1792	-2.76367	-19.6335	-28.714	26.7427	-9.00783	-3.71617	11.418	23.5888	26.531	7.6715	27.4412	-28.8198	-19.5277	23.8005	28.3725	-18.7657	16.9425	-21.9618	21.8532	25.4938	-21.4327	4.72933	2.3375	29.5155	-1.11267	-8.24583	6.10517	25.4303	19.9693	-30.3015	3.29	-6.82767	17.641	24.1603	3.14183	-7.27217	-28.3118	4.98333	-12.5215	-14.1302	-17.0935	-17.6015	8.8145	-12.9448	-14.1725	16.7097	19.5037	0.898167
-13.0718	-22.745	-19.7817	-7.10283	-26.1317	-21.5597	-6.2985	10.656	-25.1792	3.671	18.657	30.2352	27.039	3.671	25.8325	-26.3433	10.0422	0.517167	-30.1322	2.4645	2.35867	18.7417	15.1857	-5.81167	28.6477	2.57033	-3.73733	21.4722	14.4025	-2.06517	-3.5045	-1.5995	-4.66867	-21.0517	-11.7807	-22.4487	10.275	26.658	2.93017	1.02517	30.6797	-22.3005	-22.5545	2.37983	-20.0568	8.51817	24.1603	-20.4802	-26.174	-22.7662
5.42783	17.1542	-4.2665	-24.269	11.8625	-1.68417	-21.5597	20.7102	9.21667	12.4975	23.1867	14.7412	-22.237	5.576	28.7747	13.2172	-8.11883	-2.27683	15.2068	-29.3913	15.99	7.07883	27.6105	-2.57317	5.97817	28.5418	20.9218	25.3033	-2.1075	24.0545	-28.1848	-4.18183	-8.03417	9.85167	16.8155	-0.393	1.639	16.2017	19.9905	-13.7703	-6.743	-1.79	4.22133	18.2972	6.76133	1.0675	-6.997	23.737	16.498	-17.7285
20.7737	-5.092	-2.171	-23.0202	9.02617	-17.0935	-13.6645	1.766	-18.1307	5.21617	16.9637	-24.0785	7.01533	4.53883	-11.8018	25.4303	12.3705	25.0493	-23.9938	-18.2788	-13.347	-14.363	28.7747	16.4557	4.3695	27.9915	27.0178	-17.03	-3.58917	-12.2463	21.4087	28.182	-12.3522	20.6467	15.5243	-19.7182	21.3028	14.1062	4.687	9.61883	20.689	-18.9773	-4.03367	-0.562333	14.6353	3.417	26.2982	9.72467	-13.093	30.3833
-27.2747	-23.7822	-4.03367	4.39067	-22.3005	-0.435333	-29.0738	2.29517	-16.0987	-22.7662	20.3292	8.77217	-4.11833	19.8212	-26.6397	6.99417	-13.0718	19.6095	18.022	21.1123	25.1763	-1.87467	16.4768	2.4645	-26.5762	17.26	11.3545	10.2115	8.39117	22.467	-4.28767	6.48617	-25.9412	-3.568	9.386	-2.7425	14.4237	26.15	27.2083	28.2032	5.322	15.3338	-24.7982	-6.108	-6.65833	-15.3367	9.36483	-7.99183	25.8748	11.6508
11.0158	8.70867	-19.1255	-4.584	23.7158	-5.87517	1.36383	-0.477667	21.197	18.8475	14.6565	10.2115	-22.9143	25.8325	17.3023	13.8098	-3.67383	-29.1797	7.94667	-16.4797	-3.695	-4.41467	28.3725	-24.5442	1.87183	-2.4885	3.925	23.356	17.5775	4.03083	24.372	-15.1673	1.85067	0.496	-15.379	-15.7388	3.88267	19.5672	-1.2185	-2.6155	-27.571	-6.2985	21.1758	-9.283	27.6105	-8.69033	-0.139	-16.2892	10.6137	6.592
8.92033	-24.8405	5.66067	-21.9618	15.101	-3.52567	-5.64233	-6.00217	-23.9092	18.149	7.50217	-6.108	23.9698	29.0287	19.038	30.1293	18.022	-10.4472	-22.5968	-27.5922	0.665333	3.6075	-8.54217	-0.0331667	-21.8137	-26.936	25.134	12.3282	22.7633	16.0958	8.98383	15.9053	-29.4972	-8.14	-13.7492	-23.253	-25.92	22.5093	23.8217	-8.30933	14.974	-10.0027	-20.0357	-25.7083	-14.5112	-28.968	-5.74817	2.54917	-5.092	-11.6325
-25.7295	-1.43017	5.97817	-16.6702	5.87233	24.7107	26.658	22.9538	30.214	13.8098	28.6265	16.3922	22.7845	12.053	-10.2778	-22.7873	19.8847	-20.5648	-14.5747	16.4345	2.29517	12.7092	-22.1735	-4.81683	-6.76417	-18.6175	-9.32533	-3.10233	21.5145	10.6137	5.93583	14.1697	2.10467	4.20017	-23.888	-3.52567	-14.744	23.4195	7.18467	-4.79567	-19.4853	-3.3775	-5.4095	14.5083	-10.5318	4.85633	-4.35117	28.944	-20.4167	21.4087
-15.125	3.84033	-0.181333	-17.5592	2.82433	-17.4745	-3.822	-14.0032	-15.4425	-27.5498	19.2708	23.0385	-25.666	-15.7812	-8.4575	23.1655	-9.13483	17.5775	-26.9783	29.6425	14.9952	5.47017	-7.6955	-7.35683	12.0318	-26.1952	27.5258	19.8423	6.69783	13.9792	7.62917	27.0813	4.51767	-12.5003	7.84083	-27.9308	12.18	14.72	-29.8993	-26.4492	27.8222	-8.22467	-7.27217	-21.1998	-5.727	-12.6062	8.37	26.6368	15.0163	-27.317
-24.65	21.2182	3.14183	-14.1513	-22.8932	-24.777	25.4515	14.2755	-26.301	25.9595	-22.5545	21.5357	5.6395	14.212	-28.1213	-0.689333	29.1768	7.77733	28.69	12.18	-1.49367	14.2543	-13.855	-27.0418	10.2327	15.4397	6.82483	2.99367	1.91417	26.785	2.57033	-18.1095	-1.45133	8.0525	-5.49417	17.7257	-23.9092	0.771167	-9.156	25.261	2.57033	-6.9335	22.7422	6.592	-8.75383	-18.808	-22.9355	-17.6862	10.0422	-5.36717
3.12067	22.0225	-9.96033	6.465	-29.4337	-10.3837	2.4645	-1.93817	-10.9128	9.61883	-3.8855	2.63383	-26.6185	-17.3052	9.55533	-18.1095	21.1547	24.0122	-23.3377	17.0483	7.69267	-2.76367	15.8207	12.0107	3.14183	7.84083	29.4097	-0.435333	-21.9195	20.1598	20.1175	19.0168	-3.568	-10.6588	-0.668167	15.609	25.2187	15.8842	-25.6025	5.15267	-17.9825	-13.7703	-21.2633	12.688	-16.9242	2.2105	-8.902	21.4087	-23.5282	-6.31967
12.688	5.15267	9.93633	-26.4068	19.6095	18.657	-14.9345	22.1495	11.8625	-22.1735	5.68183	19.419	-28.079	2.147	29.4308	-6.84883	3.45933	22.086	24.0968	-21.729	28.69	-20.5013	26.8908	-13.3047	27.2718	3.62867	26.1288	26.8485	25.6208	7.1	26.7215	6.76133	-18.7233	31.0607	5.068	1.9565	16.6038	-27.1477	12.4763	-9.2195	1.61783	8.96267	-9.32533	4.70817	4.77167	-8.41517	13.0267	-0.774	23.2713	-19.1678
-22.8932	9.28017	11.4392	-13.6857	-25.0733	-7.58967	14.6565	-0.498833	4.07317	28.0762	16.1593	15.3762	-11.5902	8.8145	-17.157	-12.4368	-22.4487	-30.3862	-6.743	9.7035	27.928	11.1428	-21.4327	14.7623	11.3968	1.1945	12.18	17.514	15.5032	-2.40383	3.31117	-28.46	-19.9722	-24.4807	4.70817	9.02617	10.8465	28.055	9.21667	-11.1457	8.98383	2.80317	-28.6505	10.148	29.0075	7.2905	16.498	6.48617	-24.7347	-16.9877
-10.4895	-4.965	-10.6377	8.98383	3.39583	-1.3455	27.801	17.514	-5.17667	25.9383	12.9843	7.71383	29.3038	17.0907	17.3235	29.2615	-28.5447	-16.5643	29.1768	-10.4683	17.26	-8.3305	6.6555	6.95183	16.0535	9.99983	9.64	16.9425	27.7798	21.7897	-1.32433	8.41233	27.3565	3.01483	-3.97017	-4.3935	-5.51533	28.6477	-10.6165	22.848	18.276	-25.2638	-29.5395	2.76083	13.7675	17.1542	-13.855	-8.98667	14.4237	19.6942
-20.2262	-28.3118	19.1227	18.0432	-0.012	8.45467	-18.5963	25.4303	-15.0615	19.2708	29.2615	22.594	-0.985667	-2.044	19.292	9.15317	-7.86483	-26.9148	26.1923	-11.2515	3.8615	-17.538	12.6668	-1.917	-8.648	27.6105	-0.858667	23.4618	23.6312	-28.7987	0.517167	1.42733	-6.65833	-26.3433	1.1945	-5.57883	-29.73	-19.3583	-6.57367	2.67617	-13.3258	28.4783	-2.7425	9.34367	6.338	-4.35117	15.0798	-24.8617	11.8625	-0.117833
-19.062	-19.7182	23.8852	8.22183	8.878	-9.41	-24.0997	18.1913	5.42783	16.9637	24.372	0.136167	-21.983	19.546	-4.05483	7.90433	-20.8188	30.5527	3.52283	-19.189	-19.2737	-0.414167	-1.51483	5.78767	-5.13433	-29.5183	4.2425	7.37517	27.2507	24.9012	-28.7775	16.625	-16.903	10.5713	-11.696	-1.04917	11.2063	23.991	28.4995	-3.187	-10.172	18.53	9.23783	2.04117	3.925	-25.2003	-3.97017	18.7417	-15.6753	-4.1395
-4.85917	3.163	26.023	-18.4905	27.5258	-7.10283	-19.9087	24.2662	19.1227	20.562	22.4882	-16.7548	23.8428	-6.0445	-12.3098	-20.459	-5.5365	-0.625833	12.6245	-7.84367	-3.54683	3.26883	-8.49983	4.47533	-26.7455	29.96	7.62917	-25.6872	-19.6547	7.65033	-4.28767	25.9595	-9.64283	14.339	-16.0563	-17.2417	-3.97017	6.48617	-24.65	-7.124	-21.2845	-11.6748	-17.792	-21.602	24.5202	-19.9933	-28.5447	15.99	27.674	15.2915
25.2398	12.4552	-2.38267	19.7577	3.163	-21.983	-4.711	20.8583	0.834667	13.45	21.2817	-19.0408	-16.6278	11.3333	-19.4007	-18.427	-25.3062	-4.076	-1.81117	-18.8503	-4.30883	25.5573	19.1438	-22.6603	-25.9412	2.67617	28.9017	26.7638	1.0675	6.6555	16.498	1.21567	-22.5757	-23.7398	-19.4642	30.6373	20.6255	-4.965	-3.97017	-10.426	-7.6955	-1.43017	26.8908	25.2822	9.7035	-24.5653	-20.0568	-10.5107	4.98333	-21.4115
10.8888	-8.8385	-9.8545	-17.1358	28.182	-27.6345	-22.618	4.7505	-3.08117	12.9208	1.74483	-27.444	29.6637	25.0282	7.94667	18.4453	-29.6242	-26.3222	20.7525	22.2765	25.1975	-11.9712	11.4603	0.411333	-4.68983	27.9068	29.6848	12.2858	-0.604667	-27.9097	6.719	10.9947	29.4732	-29.8358	10.4867	2.42217	-27.7827	-22.0677	-1.70533	-21.2633	16.1593	-28.7775	22.0013	23.5253	-3.187	18.53	-27.571	21.8532	-0.922167	-29.7723
-2.2345	-4.43583	-6.08683	2.04117	4.96217	5.0045	3.71333	20.5832	-11.6537	9.386	13.8098	27.3565	-28.8198	-3.80083	23.2502	-10.8705	3.69217	6.719	8.39117	-27.4017	-2.9965	-1.30317	9.61883	-0.117833	-8.22467	-3.822	3.81917	7.90433	19.8635	18.5723	-3.61033	23.6523	0.242	10.9523	-4.49933	-21.221	-3.3775	-25.8353	-24.0997	13.8945	8.70867	4.64467	13.0267	22.1495	-25.7507	-21.0305	2.73967	18.2548	-16.395	-12.7967
13.7463	-21.475	-12.8813	3.18417	-16.1198	-24.0573	-3.695	14.339	-20.459	19.6942	6.16867	20.7948	23.6523	-6.489	-25.5178	-13.3893	2.25283	-22.3217	-26.174	27.293	28.436	-19.316	25.7902	4.79283	-25.4967	5.49133	-7.84367	22.2342	-22.4063	-1.04917	21.4298	8.41233	-1.04917	-15.887	-25.3697	-22.5757	-2.78483	9.3225	8.15833	-1.11267	-25.285	4.98333	20.943	8.41233	-13.4317	25.0917	-0.244833	-7.52617	22.4035	-26.3645
9.386	-24.6923	12.7727	-13.982	-23.9303	20.054	24.8377		7.7985	26.7003	3.036	15.0375	24.118	30.9125	-26.7667	22.6998	-19.9722	6.9095	7.90433	23.1867	24.5202	23.8005	4.26367	-25.1368	-6.12917	-25.2638	9.61883	20.5832	-23.3377	25.6632	-2.298	18.1913	-1.81117	4.26367	23.4618	20.2868	-8.05533	30.1505	0.982833	6.38033	29.9388	-9.49467	-25.9623	-16.268	-19.0832	-11.5902	25.9172	-19.4642	10.7618	17.514
-15.0192	25.7055	-25.539	-4.85917	-26.0682	-19.9087	9.894		18.6782	24.7742	19.6942	10.91	20.308	25.6208	26.1288	-22.0465	0.580667	-7.27217	-12.331	-14.5323	-11.7172	16.7308	1.91417	10.4867	8.85683	-26.2163	-5.62117	19.7577	-26.1528	15.5243	4.15783	6.465	-14.2995	28.69	-2.70017	6.2745	22.0013	26.1923	-7.1875	-3.77967	-24.3537	-11.061	-23.0413	14.8682	-27.0842	9.78817	22.467	-5.43067	9.5765	-0.668167
-24.904	7.6715	-21.1998	21.07	1.36383	-12.8602	-19.9087		-12.6485	21.3875	26.7427	14.5083	25.0917	-28.5235	28.3302	-16.3315	-14.4688	-5.13433	-17.4745	20.562	-23.3165	-21.221	-5.24017	21.6627	6.592	-21.1787	0.284333	-1.79	22.5517	-3.2505	-21.475	6.86717	3.20533	-18.3212	-26.8937	-3.86433	-9.30417	2.782	18.1913	-7.65317	-11.188	-26.2798	29.8118	-10.2143	2.25283	5.99933	18.1278	-20.5648	29.6637	-1.7265
0.982833	-26.3645	-24.0573	-2.53083	22.34	14.4025	-27.1477		-4.49933	27.5682	20.7313	-13.6433	20.7313	29.4943	-5.26133	28.1608	28.9863	11.4603	-13.8127	-13.6857	-13.8338	-20.1203	23.8852	-26.3433	24.6895	-0.012	14.7835	20.308	3.20533	-15.8658	-10.9552	4.26367	-25.0522	8.32767	6.2745	-14.9557	8.92033	-1.17617	11.2275	-13.8338	-23.9515	-8.05533	19.3343	-0.223667	-20.2685	-0.477667	17.26	11.3968	-15.125	-22.8085
-26.0258	1.40617	-24.3325	23.2502	-10.5742	27.0602	-10.4048		-6.40433	-16.395	5.2585	0.474833	-3.8855	24.118	29.0075	-6.31967	-23.5917	-5.62117	-19.9933	-12.5003	20.5832	-25.4543	-24.7982	27.4623	19.0592	31.6533	22.7845	1.23683	27.3565	-24.4595	-1.76883	15.6725	-17.0935	-0.647	-22.364	21.9802	-21.983	5.04683	-2.97533	5.74533	-30.7672	-0.943333	16.244	4.22133	24.9223	14.6777	29.1557	24.3297	-6.57367	14.3813
-6.97583	-1.36667	-26.5973	-3.20817	6.973	22.1707	11.8837		9.5765	26.2135	13.3018	23.5253	-2.14983	-25.3273	-21.4538	-3.6315	4.79283	-20.1627	-21.9195	-24.0785	27.3353	24.6683	24.499	-17.4533	16.0323	11.926	4.91983	-0.922167	26.404	-25.3485	-10.0238	9.64	0.898167	-7.378	1.74483	-13.0507	-23.4647	-2.171	-7.886	-6.997	11.672	-19.189	-16.0563	-26.1528	11.9048	10.5713	11.799	14.339	-10.3837	-6.84883
-20.0357	3.81917	4.34833	-23.1048	-0.139	19.0592	-25.6237		23.61	17.4293	27.0178	26.5098	-7.84367	13.3865	-24.269	27.5047	-2.40383	18.403	26.2558	21.07	28.8805	0.877	17.8103	7.20583	26.0442	-7.1875	16.5192	-3.10233	24.9223	-28.1213	2.3375	6.12633	-12.2675	0.1785	23.9063	-25.8142	24.3932	-29.1373	-25.539	-23.7398	2.0835	16.2863	28.6265	-28.8622	-14.236	-1.155	18.9533	31.2088	-19.316	-7.4415
21.451	-25.4543	-17.9825	-3.695	-2.97533	-1.11267	-8.88083		20.943	21.705	21.5992	25.4938	-28.968	1.42733	27.1237	26.3617	-27.6768	14.2543	-25.2427	-23.6128	26.5945	-21.5597	-5.95983	25.3033	12.1588	5.449	24.8165	22.6363	6.76133	16.4345	5.74533	23.0597	-4.37233	-3.16583	22.0225	0.390167	14.466	29.5367	13.1113	10.9312	-20.1838	-26.5973	14.847	-11.7383	20.562	-28.7775	11.164	-0.858667	-29.5818	-11.188
-3.90667	-14.5112	-8.60567	10.148	-14.6593	-26.1952	-25.8353		6.06283	11.0582	-3.86433	15.9688	23.1232	-21.2422	7.71383	-4.56283	30.0235	-24.5442	5.0045	-27.0418	26.0442	19.673	-16.1198	15.9265	0.326667	-28.2272	8.243	10.783	-19.7182	25.7478	-2.65783	-0.562333	-18.8292	-5.346	-19.0832	27.0178	-0.266	1.42733	-5.24017	-7.84367	10.1692	-5.83283	-13.22	-23.8457	0.474833	15.4185	10.4443	-23.761	-22.0465	-16.1833
-2.679	-24.3113	3.29	-9.24067	1.5755	6.04167	8.28533		27.1448	-20.0568	25.769	-7.29333	-25.7295	-13.8338	-28.46	-0.0966667	-12.7967	-6.743	29.9812	18.6358	-20.3532	5.02567	-12.1828	-12.0558	-3.20817	-25.9623	-2.4885	-3.67383	23.2925	13.8522	-12.0135	12.7727	10.3385	-5.93867	17.8103	8.45467	-5.4095	-3.695	5.02567	3.77683	-27.6345	0.242	-18.6387	-30.4708	-18.1518	-26.1952	9.53417	10.8042	1.512	4.79283
21.0912	-23.8457	-25.1792	-7.4415	-22.8508	-18.0037	1.68133		-27.952	6.99417	2.63383	22.0437	25.6843	-12.2252	12.3917	-20.5437	-19.2948	-18.5963	23.8852	-10.1508	24.1815	-3.3775	16.4768	-20.1627	21.9802	6.99417	-0.901	-1.2185	2.12583	-15.4425	13.0902	-5.00733	-26.5762	-22.7238	30.1505	-1.9805	10.8677	-3.949	-9.156	-27.1265	18.7628	22.8268	-7.9495	-22.11	-21.983	-1.68417	-21.1152	23.2925	20.0963	3.4805
0.8135	-8.47867	24.5202	-4.62633	17.5563	8.64517	-4.03367		22.5093	9.11083	-13.3682	14.593	-15.5272	0.411333	-13.093	3.37467	17.3235	-29.1162	28.0762	27.8857	-5.43067	26.7427	27.5893	-0.160167	-0.731667	-3.97017	-11.823	-21.9195	25.3245	19.5883	2.9725	7.96783	-2.57317	-7.505	10.7407	7.43867	-19.1043	-6.57367	8.751	-19.316	-9.3465	20.9218	20.1598	5.703	21.3452	-28.1637	0.644167	-21.7502	-8.03417	-17.8767
-18.7233	8.116	-21.2845	-10.934	-23.4647	-21.8983	23.5465		15.609	24.0333	28.9228	-7.80133	18.2972	-20.4378	26.3405	20.5832	9.0685	-13.0718	-22.3217	-29.2432	25.4938	13.0055	5.80883	-18.427	-23.1472	6.44383	3.33233	-11.696	4.70817	-1.4725	-27.063	24.7742	-16.0987	-18.8292	10.0422	29.9177	7.735	-28.3965	26.8062	27.9068	7.0365	-3.90667	-10.2355	-11.4843	-12.585	-24.3325	-18.3423	5.59717	-1.55717	-21.6443
17.5563	-28.079	-22.1523		-9.96033	-18.808	-23.4012		17.9162	-23.0837	26.9332	20.6467	-18.8927	-17.5803	-1.8535	16.0747	-30.6402	9.36483	-0.3295	-25.2003	28.0973	-23.888	-27.2112	16.752	-2.12867	-10.1085	26.5945	17.5987	2.909	-0.5835	-6.91233	1.80833	-0.117833	4.47533	22.5517	-27.7403	4.60233	24.753	23.229	-15.1885	-16.776	7.24817	-19.8875	-25.1368	15.6725	25.7267	-28.2695	-30.7248	13.3442	12.1588
11.5662	-25.9835	-10.7647		-24.269	1.46967	14.2967		-11.6113	3.56517	12.1165	-17.3475	23.5888	28.6477	-6.362	20.0752	2.54917	-26.3222	8.41233	24.1603	19.3978	2.37983	-23.5282	27.8433	-25.3485	-15.4002	10.4443		3.45933	-9.64283	5.21617	9.55533	24.4778	-26.7667	0.474833	28.5418	18.6358	-4.22417	24.5413	7.481	-6.57367	-24.7558	9.80933	-28.0578	-6.63717	17.1965	-29.2855	26.277	21.3663	9.85167
-1.3455	8.89917	-14.7017		1.21567	-9.51583	6.61317		-3.35633	-8.16117	26.5733	-1.38783	24.9858	26.4887	-18.4058	-2.171	7.37517	-27.4863	3.2265	6.76133	24.9012	8.20067	11.1852	26.8697	-21.7713	21.4298	-6.743		14.0003	16.0958	4.64467	5.30083	14.0003	27.039	-3.01767	-19.189	-21.4327	-23.5917	-18.7445	-12.5427	-1.36667	-23.8245	27.801	-2.19217	27.1025	-14.3418	-5.07083	8.41233	14.339	-16.9665
-24.9463	26.9332	-18.3		-21.3692	-23.1472	-10.1508		-4.30883	25.0917	3.81917	3.12067	24.5625	22.9538	21.5568	-19.1467	-7.39917	10.8677	24.3508	6.338	-1.07033	-21.1152	5.322	-1.79	-13.7703	4.51767	-14.871		21.9167	25.4727	8.92033	-0.498833	6.719	-13.6857	-25.0945	0.0726667	25.4515	7.45983	-20.3108	-20.2685	20.8372	-15.887	-14.2572	10.8888	-4.1395	15.1222	17.4717	-28.5658	18.1278	-2.171
-7.99183	-13.2835	-16.0775		26.7003	-12.6273	2.86667		20.1175	8.15833	24.6683	13.3018	20.2022	-11.9923	-22.0888	5.49133	30.9548	5.5125	7.735	21.705	-25.0098	-2.27683	23.0597	-6.87	-20.5648	-26.2798	1.46967		9.93633	6.211	8.01017	22.5305	2.73967	-23.9515	5.322	1.27917	22.9962	13.5982	-27.2112	2.69733	-21.856	5.449	-23.2953	4.79283	6.04167	27.8857	-27.0842	18.6358	7.77733	23.0173
-13.7703	1.93533	-25.1368		-18.9562	-6.6795	-16.9877		17.3235	-25.8777	22.3823	21.6838	-8.94433	17.0907	-1.62067	28.7112	-24.7135	-12.5427	-28.7987	-10.6165	27.6952	-24.4595	-2.63667	-21.6867	-4.30883	-7.1875	-14.4477		20.4138	-0.7105	9.93633	-25.8777	5.80883	-1.87467	-5.74817	-4.711	-2.91183	5.78767	15.6513	-5.00733	-19.0197	14.7623	-1.51483	-1.155	18.2125	-0.160167	24.5202	2.50683	28.9228	-12.9872
-6.63717	22.6998	4.60233		10.783	2.02	-27.8038		-15.1462	15.5455	8.58167	12.8362	22.3823	-8.394	1.08867	27.1872	28.4148	-21.0728	27.5258	28.9863	21.5145	4.6235	27.1237	1.0675	-1.04917	24.0968	-9.26183		26.5733	9.513	-22.8508	12.1588	-24.1843	5.195	-28.206	-0.604667	-22.5545	1.1945	10.8253	8.92033	-10.5953	7.227	17.6198	-19.57	30.214	19.419	-14.6382	-25.2215	25.8325	-24.1208
-23.38	-5.76933	-9.029		-9.32533	6.57083	-0.774		25.5997	5.34317	7.354	-4.30883	-13.4528	-10.807	-28.2272	-23.761	-11.5267	26.1712	-23.1895	25.8113	25.8325	-14.0878	-23.253	12.7515	25.3033	-13.3047	-3.20817		-1.00683	15.2492	6.06283	-7.16633	-28.1002	-22.4487	6.846	21.7685	2.44333	15.5667	28.2243	4.85633	-2.72133	-21.8348	11.7567	23.229	-2.84833	-11.1245	-29.8993	10.0422	10.6137	-27.6768
[truncated: 238 more columns]

## Sheet: Fig3 Bootstrapped Mean Position
Well	Total worms	Chemotaxis index	Compound	Image file	Well width	Plate ID	Mean Position (mm)
3A	229	-0.265957	5-Aminolevulinic acid (hydrochloride)	S1_002	3058	S1_R1_7	-5.05041
3B	275	-0.125541	Alyssin	S1_002	3065	S1_R1_7	-2.69516
3C	231	-0.353535	Methyl palmitate	S1_002	3043	S1_R1_7	-5.66533
3D	221	-0.255814	Safranal	S1_002	3075	S1_R1_7	-4.31707
4A	270	-0.176991	Spinosad	S1_002	3051	S1_R1_8	-2.75591
4B	253	-0.22	Ellagic acid	S1_002	3042	S1_R1_8	-3.16667
4C	275	-0.27027	Camphor	S1_002	3057	S1_R1_8	-3.81438
4D	208	0.188235	Citronellol	S1_002	3038	S1_R1_8	3.9422
1A	329	0.212121	Paeoniflorin	S1_005	3039	S1_R1_17	4.20017
1B	307	0.55477	Thiophene	S1_005	3043	S1_R1_17	10.5238
1C	313	0.828179	Isoamyl alcohol	S1_005	3030	S1_R1_17	15.0099
1D	280	0.389558	Acetophenone	S1_005	3047	S1_R1_17	6.49811
2A	335	0.106667	Maslinic acid	S1_005	3034	S1_R1_18	3.29638
2B	364	0.0810811	Spermidine	S1_005	3034	S1_R1_18	1.48886
2C	270	0.0530612	Carnosic acid	S1_005	3057	S1_R1_18	1.9819
2D	302	0.134545	Furfural	S1_005	3064	S1_R1_18	2.50515
3A	399	-0.0112994	Sitogluside	S1_005	3050	S1_R1_19	-0.374433
3B	375	-0.133333	Trans-Anethole	S1_005	3049	S1_R1_19	-2.59992
3C	340	0.108197	Limonin	S1_005	3040	S1_R1_19	1.479
3D	339	-0.0266667	Sinomenine hydrochloride	S1_005	3042	S1_R1_19	0.345773
4A	291	0.0750988	Apigenin	S1_005	3025	S1_R1_20	2.93722
4B	270	-0.00813008	Pellitorine	S1_005	3049	S1_R1_20	0.654123
4C	288	0.015625	Agmatine	S1_005	3042	S1_R1_20	0.339822
4D	276	-0.0438596	1-octanol	S1_005	3040	S1_R1_20	-2.3342
1A	267	0.0837004	Rosmarinic acid	S1_003	3032	S1_R1_9	1.27568
1B	366	-0.0699301	Kaempferol	S1_003	3040	S1_R1_9	-0.738549
1C	280	0.305936	Piperonyl Alcohol	S1_003	3004	S1_R1_9	4.98575
1D	222	0.579545	Coumaran	S1_003	3028	S1_R1_9	8.84625
2A	242	0.708108	Diacetyl	S1_003	3073	S1_R1_10	9.55061
2B	231	0.521739	Guaiazulene	S1_003	3072	S1_R1_10	6.80889
2C	253	0.350515	(-)-Huperzine A	S1_003	3069	S1_R1_10	3.48452
2D	242	0.467337	L-Mimosine	S1_003	3078	S1_R1_10	5.57451
3A	309	-0.155738	Micheliolide	S1_003	3064	S1_R1_11	-2.83655
3B	331	-0.259259	Beta caryophyllene	S1_003	3058	S1_R1_11	-3.30978
3C	325	-0.206107	Salicylic acid	S1_003	3042	S1_R1_11	-2.85784
3D	320	0.077551	Nerolidol	S1_003	3069	S1_R1_11	0.352464
4A	363	0.134021	2-Nonylquinolin-4(1H)-one	S1_003	3060	S1_R1_12	1.6762
4B	328	0.127413	Caffeine	S1_003	3045	S1_R1_12	1.85977
4C	375	0.0596026	Î²-Citronellol	S1_003	3031	S1_R1_12	0.593762
4D	296	-0.044898	Salsolidine	S1_003	3050	S1_R1_12	-1.13033
1A	458	-0.010101	Carvacrol	S1_004	3037	S1_R1_13	0.21917
1B	298	-0.353383	Phytol	S1_004	3030	S1_R1_13	-4.88154
1C	450	-0.0962963	p-Anisic acid	S1_004	3047	S1_R1_13	-1.51789
1D	353	-0.13245	2-nonanone	S1_004	3055	S1_R1_13	-3.05173
2A	374	0.03125	Curcumenol	S1_004	3071	S1_R1_14	0.153372
2B	366	-0.0219436	H2O	S1_004	3086	S1_R1_14	-0.766887
2C	348	0.271523	Î±-Phellandrene	S1_004	3058	S1_R1_14	3.74046
2D	451	0.00755668	DMSO	S1_004	3061	S1_R1_14	0.140156
3A	448	0.00763359	Piperitenone	S1_004	3063	S1_R1_15	0.177555
3B	386	-0.122388	Nootkatone	S1_004	3033	S1_R1_15	-1.76456
3C	421	-0.0785908	(-)-Cedrene	S1_004	3050	S1_R1_15	-0.930714
3D	446	-0.180662	Cafestol	S1_004	3071	S1_R1_15	-2.8358
4A	379	0.111111	4-Methoxybenzaldehyde	S1_004	3064	S1_R1_16	1.37623
4B	286	0.169355	Carnosol	S1_004	3050	S1_R1_16	3.2692
4C	392	0.0623145	2,5-Dihydroxybenzoic acid	S1_004	3063	S1_R1_16	0.770357
4D	467	-0.0366748	Skatole	S1_004	3055	S1_R1_16	-0.725638
1A	400	-0.0867052	Salvinorin A Propionate	S1_006	3059	S1_R1_21	-1.44191
1B	293	0.174089	p-Tolualdehyde	S1_006	3037	S1_R1_21	2.75513
1C	327	-0.0103806	Deguelin	S1_006	3039	S1_R1_21	0.458586
1D	387	0.0958084	(+)-Carvone	S1_006	3055	S1_R1_21	1.50319
2A	274	0.0723404	Ajmalicine	S1_006	3051	S1_R1_22	1.80486
2B	270	-0.0627615	Galanthamine	S1_006	3047	S1_R1_22	-1.01412
2C	223	-0.026178	Bergapten	S1_006	3058	S1_R1_22	-1.04603
2D	250	0.104762	Eucalyptol	S1_006	3052	S1_R1_22	1.60107
3A	416	-0.106145	Germacrene D	S1_006	3043	S1_R1_23	-1.29335
3B	308	-0.0820896	Taurine	S1_006	3046	S1_R1_23	-1.31217
3C	343	0.106796	Menthol	S1_006	3058	S1_R1_23	0.874717
3D	352	-0.140065	Rotenone	S1_006	3017	S1_R1_23	-1.90455
4A	379	-0.329305	Ursolic acid	S1_006	3019	S1_R1_24	-4.54893
4B	303	0.196911	Solasodine	S1_006	3037	S1_R1_24	3.95315
4C	280	-0.113924	Anisole	S1_006	3044	S1_R1_24	-0.989976
4D	347	-0.133758	trans-Cinnamaldehyde	S1_006	3062	S1_R1_24	-2.51028
1A	304	0.0258303	Ajmalicine	S1_011	3059	S1_R2_17	0.427696
1B	327	0.0588235	Galanthamine	S1_011	3051	S1_R2_17	1.43413
1C	374	-0.0238095	Bergapten	S1_011	3022	S1_R2_17	0.491982
1D	322	0.00694444	Eucalyptol	S1_011	3036	S1_R2_17	0.550363
2A	284	0.172131	Ursolic acid	S1_011	3064	S1_R2_18	2.66022
2B	300	0.476562	Solasodine	S1_011	3038	S1_R2_18	7.5095
2C	359	0.402597	Anisole	S1_011	3060	S1_R2_18	6.0353
2D	262	0.298701	trans-Cinnamaldehyde	S1_011	3042	S1_R2_18	5.36369
3A	198	0.296703	Piperine	S1_011	3074	S1_R2_19	5.34317
3B	243	0.31068	Leonurine	S1_011	3082	S1_R2_19	4.36445
3C	268	0.451327	Phenylacetylene	S1_011	3058	S1_R2_19	8.43555
3D	189	0.27381	Vincristine (sulfate)	S1_011	3068	S1_R2_19	4.53323
4A	316	0.106227	L-Citrulline	S1_011	3026	S1_R2_20	1.45634
4B	308	0.0187266	Loganin	S1_011	3021	S1_R2_20	0.0859302
4C	288	-0.0119522	Daucosterol	S1_011	3011	S1_R2_20	0.0248947
4D	325	-0.0866667	(-)-Borneol	S1_011	3027	S1_R2_20	-0.915914
1A	385	0.116279	Sitogluside	S1_010	3044	S1_R2_13	3.03512
1B	370	0.227414	Trans-Anethole	S1_010	3036	S1_R2_13	2.88366
1C	308	0.326165	Limonin	S1_010	2997	S1_R2_13	6.09768
1D	289	0.136187	Sinomenine hydrochloride	S1_010	3024	S1_R2_13	3.06918
2A	263	0.0517241	Apigenin	S1_010	3040	S1_R2_14	0.289484
2B	372	0.0653595	Pellitorine	S1_010	3049	S1_R2_14	2.22865
2C	271	0.213389	Agmatine	S1_010	3027	S1_R2_14	3.44777
2D	198	-0.740113	1-octanol	S1_010	3045	S1_R2_14	-11.4399
3A	316	-0.456522	Salvinorin A Propionate	S1_010	3060	S1_R2_15	-6.89699
3B	376	-0.120743	p-Tolualdehyde	S1_010	3040	S1_R2_15	-1.15224
3C	326	-0.340278	Deguelin	S1_010	2947	S1_R2_15	-2.58063
3D	408	-0.0410959	(+)-Carvone	S1_010	3047	S1_R2_15	-0.764817
4A	440	-0.0307692	Germacrene D	S1_010	3022	S1_R2_16	0.366114
4B	385	0.0867052	Taurine	S1_010	3022	S1_R2_16	1.23447
4C	412	0.220994	Menthol	S1_010	3010	S1_R2_16	3.88565
4D	309	0.325926	Rotenone	S1_010	3043	S1_R2_16	5.18226
1A	312	0.380952	Piperitenone	S1_009	3051	S1_R2_9	5.96453
1B	347	0.275261	Nootkatone	S1_009	3053	S1_R2_9	4.03821
1C	366	0.30303	(-)-Cedrene	S1_009	3048	S1_R2_9	4.7169
1D	360	0.103896	Cafestol	S1_009	3047	S1_R2_9	1.84637
2A	256	0.130045	4-Methoxybenzaldehyde	S1_009	3044	S1_R2_10	2.94819
2B	359	0.0509554	Carnosol	S1_009	3051	S1_R2_10	1.59961
2C	314	0.307985	2,5-Dihydroxybenzoic acid	S1_009	3040	S1_R2_10	5.78133
2D	274	0.134199	Skatole	S1_009	3065	S1_R2_10	2.19621
3A	227	0.431472	Paeoniflorin	S1_009	3050	S1_R2_11	7.53294
3B	210	0.745856	Thiophene	S1_009	3060	S1_R2_11	10.7922
3C	189	0.847059	Isoamyl alcohol	S1_009	3066	S1_R2_11	13.2472
3D	271	0.517241	Acetophenone	S1_009	3058	S1_R2_11	8.59338
4A	323	-0.0385965	Maslinic acid	S1_009	3070	S1_R2_12	-1.6377
4B	373	0.0245399	Spermidine	S1_009	3045	S1_R2_12	0.599109
4C	340	0.0743243	Carnosic acid	S1_009	3067	S1_R2_12	1.23223
4D	324	0.404412	Furfural	S1_009	3046	S1_R2_12	6.93433
1A	189	0.202703	Micheliolide	S1_008	3042	S1_R2_5	2.90575
1B	310	0.0836653	Beta caryophyllene	S1_008	3048	S1_R2_5	1.5641
1C	336	0.10274	Salicylic acid	S1_008	3029	S1_R2_5	2.24206
1D	162	-0.0232558	Nerolidol	S1_008	3028	S1_R2_5	-0.385683
2A	157	0.28125	2-Nonylquinolin-4(1H)-one	S1_008	3051	S1_R2_6	4.5023
2B	286	0.0769231	Caffeine	S1_008	3035	S1_R2_6	1.16356
2C	239	0.356436	Î²-Citronellol	S1_008	3068	S1_R2_6	5.27373
2D	134	-0.0185185	Salsolidine	S1_008	3056	S1_R2_6	0.434238
3A	225	0.0505051	Carvacrol	S1_008	3052	S1_R2_7	0.11801
3B	169	-0.35443	Phytol	S1_008	3027	S1_R2_7	-5.58835
3C	330	0.0616438	p-Anisic acid	S1_008	3061	S1_R2_7	0.965964
3D	264	-0.298701	2-nonanone	S1_008	3056	S1_R2_7	-5.33518
4A	368	0.04	Curcumenol	S1_008	3024	S1_R2_8	1.28837
4B	366	0.138462	H2O	S1_008	3050	S1_R2_8	2.58988
4C	244	0.471698	Î±-Phellandrene	S1_008	3044	S1_R2_8	8.64222
4D	372	-0.0625	DMSO	S1_008	3049	S1_R2_8	-0.631922
1A	229	0.359116	5-Aminolevulinic acid (hydrochloride)	S1_007	3039	S1_R2_1	3.5562
1B	308	0.175097	Alyssin	S1_007	3045	S1_R2_1	2.51041
1C	297	0.0281124	Methyl palmitate	S1_007	3042	S1_R2_1	0.199738
1D	212	0.0952381	Safranal	S1_007	3034	S1_R2_1	0.493604
2A	267	-0.104072	Spinosad	S1_007	3038	S1_R2_2	-1.20146
2B	357	-0.253333	Ellagic acid	S1_007	3067	S1_R2_2	-3.21617
2C	312	-0.0859375	Camphor	S1_007	3062	S1_R2_2	-1.22271
2D	218	0.0666667	Citronellol	S1_007	3068	S1_R2_2	-0.00112538
3A	193	0.0512821	Rosmarinic acid	S1_007	3045	S1_R2_3	-0.494666
3B	349	-0.013986	Kaempferol	S1_007	3060	S1_R2_3	0.731441
3C	391	0.0783133	Piperonyl Alcohol	S1_007	3067	S1_R2_3	1.34088
3D	261	0.293578	Coumaran	S1_007	3073	S1_R2_3	5.00507
4A	249	0.684211	Diacetyl	S1_007	3045	S1_R2_4	10.721
4B	393	0.292398	Guaiazulene	S1_007	3039	S1_R2_4	4.72465
4C	358	0.346032	(-)-Huperzine A	S1_007	3051	S1_R2_4	5.47567
4D	357	0.326797	L-Mimosine	S1_007	3034	S1_R2_4	5.88668
1A	312	0.0140845	Ethyl p-methoxycinnamate	S1_022	3016	S1_R4_11	-1.24096
1B	279	0.128788	Ethyl palmitate	S1_022	2965	S1_R4_11	3.79087
1C	266	0.390947	Isoquinoline	S1_022	3003	S1_R4_11	6.5242
1D	134	0.6	2-Methyl-1-butanol	S1_022	3011	S1_R4_11	12.9099
2A	297	0.140741	Sabinene	S1_022	3063	S1_R4_12	3.42391
2B	245	0.206897	Cadaverine	S1_022	3022	S1_R4_12	4.22989
2C	340	0.0714286	Geranyl Acetate	S1_022	3037	S1_R4_12	1.34989
2D	263	-0.101695	Oleanolic Acid	S1_022	3065	S1_R4_12	-1.28957
1A	316	-0.134752	Piperine	S1_021	3016	S1_R4_7	-1.35079
1B	284	0.190661	Leonurine	S1_021	2984	S1_R4_7	4.59533
1C	228	0.215311	Phenylacetylene	S1_021	3024	S1_R4_7	4.50625
1D	266	-0.360324	Vincristine (sulfate)	S1_021	3022	S1_R4_7	-4.91407
2A	331	-0.0769231	L-Citrulline	S1_021	3022	S1_R4_8	-0.569751
2B	348	-0.123028	Loganin	S1_021	3019	S1_R4_8	-0.764207
2C	309	-0.223022	Daucosterol	S1_021	3030	S1_R4_8	-2.9317
2D	339	-0.166124	(-)-Borneol	S1_021	3052	S1_R4_8	-1.59913
3A	268	-0.270492	L-Ornithine	S1_021	3067	S1_R4_9	-3.7878
3B	314	-0.197279	Anethole trithione	S1_021	3062	S1_R4_9	-3.34703
3C	272	-0.441296	Myrcene	S1_021	3046	S1_R4_9	-6.242
3D	339	-0.245283	Pogostone	S1_021	3063	S1_R4_9	-3.55714
4A	303	0.00369004	Octyle acetate	S1_021	3031	S1_R4_10	0.11004
4B	291	0.102362	Lapachol	S1_021	3037	S1_R4_10	2.22185
4C	331	0.0576271	Cinnamyl Alcohol	S1_021	3022	S1_R4_10	1.66784
4D	230	0.447619	2,3-Dihydrobenzofuran	S1_021	3033	S1_R4_10	7.47382
1A	203	-0.527473	Rosmarinic acid	S1_018	3018	S1_R3_21	-7.37685
1B	194	-0.166667	Kaempferol	S1_018	3014	S1_R3_21	-1.37496
1C	224	0.0241546	Piperonyl Alcohol	S1_018	3018	S1_R3_21	1.6253
1D	171	0.419355	Coumaran	S1_018	3006	S1_R3_21	7.66444
2A	137	0.732283	Diacetyl	S1_018	3057	S1_R3_22	13.236
2B	247	0.0316742	Guaiazulene	S1_018	3057	S1_R3_22	1.04822
2C	200	0.0382514	(-)-Huperzine A	S1_018	3038	S1_R3_22	1.8966
2D	161	0.302013	L-Mimosine	S1_018	3053	S1_R3_22	5.36065
3A	197	0.0787879	Micheliolide	S1_018	3058	S1_R3_23	1.47407
3B	202	-0.0710383	Beta caryophyllene	S1_018	3052	S1_R3_23	-0.641027
3C	217	0.0714286	Salicylic acid	S1_018	3046	S1_R3_23	2.61813
3D	158	0.104478	Nerolidol	S1_018	3064	S1_R3_23	0.648186
4A	252	0.103448	2-Nonylquinolin-4(1H)-one	S1_018	3038	S1_R3_24	1.67907
4B	253	0.0822511	Caffeine	S1_018	3054	S1_R3_24	0.969866
4C	183	-0.0813953	Î²-Citronellol	S1_018	3007	S1_R3_24	-2.69381
4D	208	0.366834	Salsolidine	S1_018	3054	S1_R3_24	6.60615
1A	183	-0.270588	Ethyl p-methoxycinnamate	S1_017	3028	S1_R3_17	-5.82104
1B	282	-0.0522388	Ethyl palmitate	S1_017	3017	S1_R3_17	-0.0690449
1C	244	0	Isoquinoline	S1_017	3013	S1_R3_17	1.49465
1D	191	0.58427	2-Methyl-1-butanol	S1_017	3017	S1_R3_17	9.90852
2A	189	-0.134503	Sabinene	S1_017	3032	S1_R3_18	-1.66558
2B	204	-0.165775	Cadaverine	S1_017	3045	S1_R3_18	-0.731148
2C	171	-0.12987	Geranyl Acetate	S1_017	3027	S1_R3_18	-0.89543
2D	183	-0.392405	Oleanolic Acid	S1_017	3037	S1_R3_18	-5.91079
3A	223	-0.211538	5-Aminolevulinic acid (hydrochloride)	S1_017	3051	S1_R3_19	-2.2177
3B	195	-0.348315	Alyssin	S1_017	3042	S1_R3_19	-5.33699
3C	186	-0.493976	Methyl palmitate	S1_017	3040	S1_R3_19	-7.88793
3D	232	-0.00456621	Safranal	S1_017	3056	S1_R3_19	-0.116739
4A	171	-0.312883	Spinosad	S1_017	3021	S1_R3_20	-5.35726
4B	211	-0.423913	Ellagic acid	S1_017	3018	S1_R3_20	-5.97047
4C	245	-0.190909	Camphor	S1_017	3017	S1_R3_20	-2.25679
4D	199	-0.0795455	Citronellol	S1_017	3013	S1_R3_20	-0.140808
1A	273	0.264574	Piperine	S1_016	3032	S1_R3_13	3.82421
1B	239	0.245098	Leonurine	S1_016	3003	S1_R3_13	5.20713
1C	132	0.361345	Phenylacetylene	S1_016	3042	S1_R3_13	6.10116
1D	170	0.216783	Vincristine (sulfate)	S1_016	3020	S1_R3_13	4.15509
2A	236	-0.0288462	L-Citrulline	S1_016	3042	S1_R3_14	0.00297811
2B	272	0.0285714	Loganin	S1_016	3067	S1_R3_14	0.117724
2C	207	-0.169231	Daucosterol	S1_016	3043	S1_R3_14	-2.28297
2D	203	0.0888889	(-)-Borneol	S1_016	3048	S1_R3_14	1.51753
3A	228	-0.141463	L-Ornithine	S1_016	3023	S1_R3_15	-1.56506
3B	203	-0.0947368	Anethole trithione	S1_016	3037	S1_R3_15	-0.188111
3C	195	-0.410405	Myrcene	S1_016	3037	S1_R3_15	-5.68
3D	201	-0.111111	Pogostone	S1_016	3044	S1_R3_15	-1.28442
4A	230	-0.165877	Octyle acetate	S1_016	3014	S1_R3_16	-2.15591
4B	183	-0.127907	Lapachol	S1_016	3016	S1_R3_16	-0.728197
4C	172	0.025	Cinnamyl Alcohol	S1_016	3010	S1_R3_16	0.908258
4D	189	0.519553	2,3-Dihydrobenzofuran	S1_016	3020	S1_R3_16	9.8258
1A	286	-0.0305344	Ajmalicine	S1_015	3014	S1_R3_5	0.767096
1B	289	-0.0199203	Galanthamine	S1_015	3020	S1_R3_5	0.496146
1C	209	0.047619	Bergapten	S1_015	3040	S1_R3_5	1.23228
1D	281	-0.0676692	Eucalyptol	S1_015	3023	S1_R3_5	0.156881
2A	221	-0.268041	Ursolic acid	S1_015	3055	S1_R3_6	-3.81779
2B	223	-0.117647	Solasodine	S1_015	3052	S1_R3_6	-0.657821
2C	219	0.191919	Anisole	S1_015	3045	S1_R3_6	3.89359
2D	270	-0.106557	trans-Cinnamaldehyde	S1_015	3051	S1_R3_6	-1.25409
3A	252	-0.0995671	Carvacrol	S1_015	3043	S1_R3_7	-2.25004
3B	158	-0.565217	Phytol	S1_015	3046	S1_R3_7	-8.82537
3C	244	-0.19469	p-Anisic acid	S1_015	3031	S1_R3_7	-2.65749
3D	250	-0.307018	2-nonanone	S1_015	3048	S1_R3_7	-5.30485
4A	303	-0.138686	Curcumenol	S1_015	3029	S1_R3_8	-1.32391
4B	183	-0.104294	H2O	S1_015	3015	S1_R3_8	-0.657641
4C	185	0.281437	Î±-Phellandrene	S1_015	3034	S1_R3_8	4.86217
4D	245	0.0272727	DMSO	S1_015	3011	S1_R3_8	1.48289
1A	191	0.186047	Piperitenone	S1_014	2999	S1_R3_9	4.20981
1B	230	0.0139535	Nootkatone	S1_014	3000	S1_R3_9	0.430383
1C	249	0.162393	(-)-Cedrene	S1_014	3010	S1_R3_9	3.71937
1D	240	0.0844444	Cafestol	S1_014	3022	S1_R3_9	1.92898
2A	266	0.0693878	4-Methoxybenzaldehyde	S1_014	3029	S1_R3_10	1.40354
2B	285	0.141762	Carnosol	S1_014	3028	S1_R3_10	3.51422
2C	265	0.120332	2,5-Dihydroxybenzoic acid	S1_014	3062	S1_R3_10	1.69172
2D	237	0.0818182	Skatole	S1_014	3062	S1_R3_10	1.4293
3A	125	-0.109091	Paeoniflorin	S1_014	3058	S1_R3_11	-0.998536
3B	189	0.463687	Thiophene	S1_014	3049	S1_R3_11	8.04175
3C	83	0.786667	Isoamyl alcohol	S1_014	3059	S1_R3_11	13.2881
3D	204	-0.0105263	Acetophenone	S1_014	3054	S1_R3_11	-0.284054
4A	221	0.0348259	Maslinic acid	S1_014	3017	S1_R3_12	1.25723
4B	240	-0.0178571	Spermidine	S1_014	3005	S1_R3_12	1.22184
4C	187	-0.181287	Carnosic acid	S1_014	3024	S1_R3_12	-2.06007
4D	170	-0.025641	Furfural	S1_014	3035	S1_R3_12	0.119109
1A	209	-0.0456853	Sitogluside	S1_013	3014	S1_R3_1	-0.211817
1B	218	0.0569948	Trans-Anethole	S1_013	3011	S1_R3_1	1.8997
1C	259	-0.0452675	Limonin	S1_013	2994	S1_R3_1	1.32003
1D	255	0.162393	Sinomenine hydrochloride	S1_013	3016	S1_R3_1	3.64336
2A	200	0.0949721	Apigenin	S1_013	3055	S1_R3_2	2.65987
2B	204	0.185185	Pellitorine	S1_013	3051	S1_R3_2	3.92656
2C	205	0.0687831	Agmatine	S1_013	3048	S1_R3_2	0.905394
2D	178	-0.590062	1-octanol	S1_013	3042	S1_R3_2	-10.2739
3A	210	-0.0819672	Salvinorin A Propionate	S1_013	3063	S1_R3_3	-0.69528
3B	204	0.516129	p-Tolualdehyde	S1_013	3042	S1_R3_3	9.22798
3C	319	0.201365	Deguelin	S1_013	3072	S1_R3_3	2.86906
3D	257	0.205021	(+)-Carvone	S1_013	3057	S1_R3_3	4.27874
4A	302	-0.0600707	Germacrene D	S1_013	3028	S1_R3_4	-0.955599
4B	292	-0.0510949	Taurine	S1_013	3021	S1_R3_4	-0.148279
4C	173	-0.175	Menthol	S1_013	3033	S1_R3_4	-2.73455
4D	204	0.126316	Rotenone	S1_013	3037	S1_R3_4	2.15333
1A	412	0.0728863	L-Ornithine	S1_012	3016	S1_R2_21	2.38117
1B	409	0.0813953	Anethole trithione	S1_012	3028	S1_R2_21	1.64656
1C	302	0.428571	Myrcene	S1_012	3025	S1_R2_21	7.39661
1D	316	0.218638	Pogostone	S1_012	3029	S1_R2_21	4.15395
2A	326	-0.0211268	Octyle acetate	S1_012	3063	S1_R2_22	-0.414102
2B	337	0.238754	Lapachol	S1_012	3057	S1_R2_22	4.57369
2C	354	0.305195	Cinnamyl Alcohol	S1_012	3053	S1_R2_22	5.24535
2D	286	0.574803	2,3-Dihydrobenzofuran	S1_012	3021	S1_R2_22	10.6029
3A	256	0.124424	Ethyl p-methoxycinnamate	S1_012	3061	S1_R2_23	0.63995
3B	326	0.219512	Ethyl palmitate	S1_012	3050	S1_R2_23	4.3071
3C	326	0.22069	Isoquinoline	S1_012	3074	S1_R2_23	3.78151
3D	190	0.780347	2-Methyl-1-butanol	S1_012	3055	S1_R2_23	13.8849
4A	337	0.209459	Sabinene	S1_012	3027	S1_R2_24	3.64305
4B	339	0.105263	Cadaverine	S1_012	3020	S1_R2_24	2.57783
4C	379	0.229412	Geranyl Acetate	S1_012	3026	S1_R2_24	3.85664
4D	284	-0.0200803	Oleanolic Acid	S1_012	3038	S1_R2_24	0.939457
