# Supplementary material for: A high-throughput behavioral screening platform for measuring chemotaxis by C. elegans
Source: PLoS Biol. 2024 Jun 27;22(6):e3002672. doi: 10.1371/journal.pbio.3002672 (PMC11210793; doi:10.1371/journal.pbio.3002672)
Supplement: S3 Data — (XLSX) [file pbio.3002672.s009.xlsx]

## Sheet: Fig 4A,4B,4C Position Data
Position (mm)	Counter	File name	Total worms
-22.9355	Auto	loc_S1_001_4A	305
0.792333	Auto	loc_S1_001_4A	305
-6.82767	Auto	loc_S1_001_4A	305
11.7143	Auto	loc_S1_001_4A	305
6.465	Auto	loc_S1_001_4A	305
-0.625833	Auto	loc_S1_001_4A	305
0.792333	Auto	loc_S1_001_4A	305
2.37983	Auto	loc_S1_001_4A	305
10.5713	Auto	loc_S1_001_4A	305
5.08917	Auto	loc_S1_001_4A	305
22.8692	Auto	loc_S1_001_4A	305
-9.26183	Auto	loc_S1_001_4A	305
20.2022	Auto	loc_S1_001_4A	305
4.306	Auto	loc_S1_001_4A	305
3.71333	Auto	loc_S1_001_4A	305
25.3457	Auto	loc_S1_001_4A	305
9.74583	Auto	loc_S1_001_4A	305
18.6147	Auto	loc_S1_001_4A	305
16.3498	Auto	loc_S1_001_4A	305
7.69267	Auto	loc_S1_001_4A	305
5.91467	Auto	loc_S1_001_4A	305
-4.0125	Auto	loc_S1_001_4A	305
21.959	Auto	loc_S1_001_4A	305
15.228	Auto	loc_S1_001_4A	305
-0.879833	Auto	loc_S1_001_4A	305
8.96267	Auto	loc_S1_001_4A	305
8.60283	Auto	loc_S1_001_4A	305
-11.569	Auto	loc_S1_001_4A	305
18.2125	Auto	loc_S1_001_4A	305
15.5878	Auto	loc_S1_001_4A	305
-1.51483	Auto	loc_S1_001_4A	305
-26.174	Auto	loc_S1_001_4A	305
4.58117	Auto	loc_S1_001_4A	305
1.27917	Auto	loc_S1_001_4A	305
14.3602	Auto	loc_S1_001_4A	305
3.544	Auto	loc_S1_001_4A	305
20.5408	Auto	loc_S1_001_4A	305
8.70867	Auto	loc_S1_001_4A	305
-0.0966667	Auto	loc_S1_001_4A	305
-15.1038	Auto	loc_S1_001_4A	305
22.9327	Auto	loc_S1_001_4A	305
16.1593	Auto	loc_S1_001_4A	305
-1.23967	Auto	loc_S1_001_4A	305
-25.9623	Auto	loc_S1_001_4A	305
2.95133	Auto	loc_S1_001_4A	305
-14.871	Auto	loc_S1_001_4A	305
0.771167	Auto	loc_S1_001_4A	305
-7.80133	Auto	loc_S1_001_4A	305
-11.95	Auto	loc_S1_001_4A	305
-3.949	Auto	loc_S1_001_4A	305
20.6467	Auto	loc_S1_001_4A	305
-9.918	Auto	loc_S1_001_4A	305
-8.94433	Auto	loc_S1_001_4A	305
-19.951	Auto	loc_S1_001_4A	305
25.388	Auto	loc_S1_001_4A	305
-2.63667	Auto	loc_S1_001_4A	305
-4.79567	Auto	loc_S1_001_4A	305
-8.013	Auto	loc_S1_001_4A	305
4.89867	Auto	loc_S1_001_4A	305
-1.5995	Auto	loc_S1_001_4A	305
10.2327	Auto	loc_S1_001_4A	305
24.5202	Auto	loc_S1_001_4A	305
3.3535	Auto	loc_S1_001_4A	305
18.8263	Auto	loc_S1_001_4A	305
1.04633	Auto	loc_S1_001_4A	305
25.9807	Auto	loc_S1_001_4A	305
6.42267	Auto	loc_S1_001_4A	305
22.1495	Auto	loc_S1_001_4A	305
1.34267	Auto	loc_S1_001_4A	305
14.5507	Auto	loc_S1_001_4A	305
27.2295	Auto	loc_S1_001_4A	305
17.8315	Auto	loc_S1_001_4A	305
24.7107	Auto	loc_S1_001_4A	305
9.9575	Auto	loc_S1_001_4A	305
3.925	Auto	loc_S1_001_4A	305
-2.97533	Auto	loc_S1_001_4A	305
21.0277	Auto	loc_S1_001_4A	305
2.37983	Auto	loc_S1_001_4A	305
-27.19	Auto	loc_S1_001_4A	305
-9.57933	Auto	loc_S1_001_4A	305
8.751	Auto	loc_S1_001_4A	305
0.242	Auto	loc_S1_001_4A	305
-7.5685	Auto	loc_S1_001_4A	305
-6.97583	Auto	loc_S1_001_4A	305
-11.9288	Auto	loc_S1_001_4A	305
-4.79567	Auto	loc_S1_001_4A	305
23.6312	Auto	loc_S1_001_4A	305
12.3282	Auto	loc_S1_001_4A	305
25.5573	Auto	loc_S1_001_4A	305
-19.316	Auto	loc_S1_001_4A	305
-1.7265	Auto	loc_S1_001_4A	305
24.499	Auto	loc_S1_001_4A	305
27.1025	Auto	loc_S1_001_4A	305
-10.5318	Auto	loc_S1_001_4A	305
15.0163	Auto	loc_S1_001_4A	305
-27.3805	Auto	loc_S1_001_4A	305
-6.34083	Auto	loc_S1_001_4A	305
-22.4063	Auto	loc_S1_001_4A	305
-7.90717	Auto	loc_S1_001_4A	305
25.515	Auto	loc_S1_001_4A	305
-21.6867	Auto	loc_S1_001_4A	305
-23.9303	Auto	loc_S1_001_4A	305
-25.2215	Auto	loc_S1_001_4A	305
20.4562	Auto	loc_S1_001_4A	305
19.5037	Auto	loc_S1_001_4A	305
-2.25567	Auto	loc_S1_001_4A	305
4.7505	Auto	loc_S1_001_4A	305
4.00967	Auto	loc_S1_001_4A	305
1.46967	Auto	loc_S1_001_4A	305
-8.902	Auto	loc_S1_001_4A	305
3.6075	Auto	loc_S1_001_4A	305
-30.9365	Auto	loc_S1_001_4A	305
-4.584	Auto	loc_S1_001_4A	305
-5.7905	Auto	loc_S1_001_4A	305
-28.0578	Auto	loc_S1_001_4A	305
-20.6072	Auto	loc_S1_001_4A	305
17.8103	Auto	loc_S1_001_4A	305
20.6255	Auto	loc_S1_001_4A	305
-9.45233	Auto	loc_S1_001_4A	305
-2.7425	Auto	loc_S1_001_4A	305
25.9807	Auto	loc_S1_001_4A	305
0.369	Auto	loc_S1_001_4A	305
23.2713	Auto	loc_S1_001_4A	305
2.909	Auto	loc_S1_001_4A	305
2.10467	Auto	loc_S1_001_4A	305
18.9957	Auto	loc_S1_001_4A	305
4.85633	Auto	loc_S1_001_4A	305
8.03133	Auto	loc_S1_001_4A	305
5.576	Auto	loc_S1_001_4A	305
28.0338	Auto	loc_S1_001_4A	305
17.4717	Auto	loc_S1_001_4A	305
-2.76367	Auto	loc_S1_001_4A	305
8.53933	Auto	loc_S1_001_4A	305
12.6245	Auto	loc_S1_001_4A	305
-30.3862	Auto	loc_S1_001_4A	305
2.655	Auto	loc_S1_001_4A	305
-29.9205	Auto	loc_S1_001_4A	305
-25.1368	Auto	loc_S1_001_4A	305
-28.6505	Auto	loc_S1_001_4A	305
-1.64183	Auto	loc_S1_001_4A	305
6.74017	Auto	loc_S1_001_4A	305
8.83567	Auto	loc_S1_001_4A	305
4.6235	Auto	loc_S1_001_4A	305
13.3865	Auto	loc_S1_001_4A	305
20.7948	Auto	loc_S1_001_4A	305
0.326667	Auto	loc_S1_001_4A	305
29.1557	Auto	loc_S1_001_4A	305
26.2558	Auto	loc_S1_001_4A	305
30.0447	Auto	loc_S1_001_4A	305
-7.97067	Auto	loc_S1_001_4A	305
31.4417	Auto	loc_S1_001_4A	305
20.2022	Auto	loc_S1_001_4A	305
18.2125	Auto	loc_S1_001_4A	305
27.5682	Auto	loc_S1_001_4A	305
-2.4885	Auto	loc_S1_001_4A	305
0.0726667	Auto	loc_S1_001_4A	305
15.5243	Auto	loc_S1_001_4A	305
-1.70533	Auto	loc_S1_001_4A	305
-4.2665	Auto	loc_S1_001_4A	305
-8.18233	Auto	loc_S1_001_4A	305
-25.2215	Auto	loc_S1_001_4A	305
17.006	Auto	loc_S1_001_4A	305
14.7623	Auto	loc_S1_001_4A	305
7.39633	Auto	loc_S1_001_4A	305
28.9228	Auto	loc_S1_001_4A	305
25.5362	Auto	loc_S1_001_4A	305
14.0638	Auto	loc_S1_001_4A	305
-29.73	Auto	loc_S1_001_4A	305
9.30133	Auto	loc_S1_001_4A	305
-24.65	Auto	loc_S1_001_4A	305
-1.028	Auto	loc_S1_001_4A	305
-10.7012	Auto	loc_S1_001_4A	305
-15.5272	Auto	loc_S1_001_4A	305
-5.95983	Auto	loc_S1_001_4A	305
-17.7708	Auto	loc_S1_001_4A	305
31.7592	Auto	loc_S1_001_4A	305
20.1598	Auto	loc_S1_001_4A	305
-10.0662	Auto	loc_S1_001_4A	305
10.6348	Auto	loc_S1_001_4A	305
5.72417	Auto	loc_S1_001_4A	305
11.3333	Auto	loc_S1_001_4A	305
21.451	Auto	loc_S1_001_4A	305
18.3818	Auto	loc_S1_001_4A	305
-3.90667	Auto	loc_S1_001_4A	305
-0.625833	Auto	loc_S1_001_4A	305
-23.5705	Auto	loc_S1_001_4A	305
2.44333	Auto	loc_S1_001_4A	305
16.9425	Auto	loc_S1_001_4A	305
19.6307	Auto	loc_S1_001_4A	305
-12.3733	Auto	loc_S1_001_4A	305
-3.6315	Auto	loc_S1_001_4A	305
13.9368	Auto	loc_S1_001_4A	305
-16.0352	Auto	loc_S1_001_4A	305
4.60233	Auto	loc_S1_001_4A	305
-22.9143	Auto	loc_S1_001_4A	305
21.4298	Auto	loc_S1_001_4A	305
23.356	Auto	loc_S1_001_4A	305
22.5305	Auto	loc_S1_001_4A	305
27.0602	Auto	loc_S1_001_4A	305
-2.298	Auto	loc_S1_001_4A	305
2.69733	Auto	loc_S1_001_4A	305
16.1382	Auto	loc_S1_001_4A	305
-26.3645	Auto	loc_S1_001_4A	305
5.87233	Auto	loc_S1_001_4A	305
20.1387	Auto	loc_S1_001_4A	305
27.42	Auto	loc_S1_001_4A	305
24.7107	Auto	loc_S1_001_4A	305
21.5992	Auto	loc_S1_001_4A	305
-27.2747	Auto	loc_S1_001_4A	305
-5.219	Auto	loc_S1_001_4A	305
4.51767	Auto	loc_S1_001_4A	305
1.53317	Auto	loc_S1_001_4A	305
28.0973	Auto	loc_S1_001_4A	305
-2.9965	Auto	loc_S1_001_4A	305
24.5413	Auto	loc_S1_001_4A	305
10.9523	Auto	loc_S1_001_4A	305
23.3983	Auto	loc_S1_001_4A	305
26.4463	Auto	loc_S1_001_4A	305
0.411333	Auto	loc_S1_001_4A	305
5.78767	Auto	loc_S1_001_4A	305
21.1758	Auto	loc_S1_001_4A	305
12.3917	Auto	loc_S1_001_4A	305
10.7407	Auto	loc_S1_001_4A	305
-3.20817	Auto	loc_S1_001_4A	305
-1.89583	Auto	loc_S1_001_4A	305
16.117	Auto	loc_S1_001_4A	305
1.15217	Auto	loc_S1_001_4A	305
13.069	Auto	loc_S1_001_4A	305
21.705	Auto	loc_S1_001_4A	305
-19.7393	Auto	loc_S1_001_4A	305
16.5403	Auto	loc_S1_001_4A	305
2.528	Auto	loc_S1_001_4A	305
3.39583	Auto	loc_S1_001_4A	305
28.4572	Auto	loc_S1_001_4A	305
17.768	Auto	loc_S1_001_4A	305
27.3353	Auto	loc_S1_001_4A	305
25.2187	Auto	loc_S1_001_4A	305
-6.08683	Auto	loc_S1_001_4A	305
18.9322	Auto	loc_S1_001_4A	305
-4.9015	Auto	loc_S1_001_4A	305
10.2115	Auto	loc_S1_001_4A	305
0.855833	Auto	loc_S1_001_4A	305
26.15	Auto	loc_S1_001_4A	305
0.347833	Auto	loc_S1_001_4A	305
-23.761	Auto	loc_S1_001_4A	305
-11.2938	Auto	loc_S1_001_4A	305
15.8842	Auto	loc_S1_001_4A	305
17.5563	Auto	loc_S1_001_4A	305
9.513	Auto	loc_S1_001_4A	305
1.97767	Auto	loc_S1_001_4A	305
1.59667	Auto	loc_S1_001_4A	305
15.355	Auto	loc_S1_001_4A	305
-3.39867	Auto	loc_S1_001_4A	305
23.864	Auto	loc_S1_001_4A	305
12.1377	Auto	loc_S1_001_4A	305
16.0747	Auto	loc_S1_001_4A	305
26.6792	Auto	loc_S1_001_4A	305
-4.49933	Auto	loc_S1_001_4A	305
-8.22467	Auto	loc_S1_001_4A	305
1.02517	Auto	loc_S1_001_4A	305
18.8263	Auto	loc_S1_001_4A	305
-22.8297	Auto	loc_S1_001_4A	305
22.1072	Auto	loc_S1_001_4A	305
-25.8777	Auto	loc_S1_001_4A	305
15.863	Auto	loc_S1_001_4A	305
10.1692	Auto	loc_S1_001_4A	305
23.3137	Auto	loc_S1_001_4A	305
-4.54167	Auto	loc_S1_001_4A	305
-3.41983	Auto	loc_S1_001_4A	305
27.42	Auto	loc_S1_001_4A	305
25.7902	Auto	loc_S1_001_4A	305
16.752	Auto	loc_S1_001_4A	305
6.63433	Auto	loc_S1_001_4A	305
2.88783	Auto	loc_S1_001_4A	305
-15.7177	Auto	loc_S1_001_4A	305
13.0902	Auto	loc_S1_001_4A	305
-5.62117	Auto	loc_S1_001_4A	305
-21.4115	Auto	loc_S1_001_4A	305
-7.01817	Auto	loc_S1_001_4A	305
21.5568	Auto	loc_S1_001_4A	305
0.707667	Auto	loc_S1_001_4A	305
-17.4533	Auto	loc_S1_001_4A	305
7.69267	Auto	loc_S1_001_4A	305
-1.51483	Auto	loc_S1_001_4A	305
-18.808	Auto	loc_S1_001_4A	305
15.0375	Auto	loc_S1_001_4A	305
2.02	Auto	loc_S1_001_4A	305
-20.2897	Auto	loc_S1_001_4A	305
23.6312	Auto	loc_S1_001_4A	305
13.7675	Auto	loc_S1_001_4A	305
24.6895	Auto	loc_S1_001_4A	305
16.3922	Auto	loc_S1_001_4A	305
22.8903	Auto	loc_S1_001_4A	305
-18.6387	Auto	loc_S1_001_4A	305
-7.90717	Auto	loc_S1_001_4A	305
4.941	Auto	loc_S1_001_4A	305
21.0912	Auto	loc_S1_001_4A	305
2.82433	Auto	loc_S1_001_4A	305
22.0013	Auto	loc_S1_001_4A	305
18.3607	Auto	loc_S1_001_4A	305
24.9012	Auto	loc_S1_001_4A	305
10.9947	Auto	loc_S1_001_4A	305
11.9472	Auto	loc_S1_001_4A	305
0.517167	Auto	loc_S1_001_4A	305
15.2703	Auto	loc_S1_001_4A	305
22.7422	H1	loc_S1_001_4A	305
21.451	H1	loc_S1_001_4A	305
22.2977	H1	loc_S1_001_4A	305
25.5573	H1	loc_S1_001_4A	305
25.4727	H1	loc_S1_001_4A	305
26.0653	H1	loc_S1_001_4A	305
27.7587	H1	loc_S1_001_4A	305
26.9967	H1	loc_S1_001_4A	305
25.3457	H1	loc_S1_001_4A	305
24.88	H1	loc_S1_001_4A	305
24.2027	H1	loc_S1_001_4A	305
24.626	H1	loc_S1_001_4A	305
23.1443	H1	loc_S1_001_4A	305
22.34	H1	loc_S1_001_4A	305
21.4087	H1	loc_S1_001_4A	305
20.3927	H1	loc_S1_001_4A	305
20.5197	H1	loc_S1_001_4A	305
20.2657	H1	loc_S1_001_4A	305
19.7153	H1	loc_S1_001_4A	305
18.4453	H1	loc_S1_001_4A	305
18.7417	H1	loc_S1_001_4A	305
18.8687	H1	loc_S1_001_4A	305
19.3767	H1	loc_S1_001_4A	305
21.1547	H1	loc_S1_001_4A	305
20.562	H1	loc_S1_001_4A	305
19.673	H1	loc_S1_001_4A	305
19.2073	H1	loc_S1_001_4A	305
21.0277	H1	loc_S1_001_4A	305
19.0803	H1	loc_S1_001_4A	305
17.7257	H1	loc_S1_001_4A	305
17.8527	H1	loc_S1_001_4A	305
16.1593	H1	loc_S1_001_4A	305
15.5243	H1	loc_S1_001_4A	305
14.1273	H1	loc_S1_001_4A	305
17.1753	H1	loc_S1_001_4A	305
0.453667	H1	loc_S1_001_4A	305
29.5367	H1	loc_S1_001_4A	305
29.7907	H1	loc_S1_001_4A	305
29.4097	H1	loc_S1_001_4A	305
28.944	H1	loc_S1_001_4A	305
28.6477	H1	loc_S1_001_4A	305
30.6162	H1	loc_S1_001_4A	305
31.1242	H1	loc_S1_001_4A	305
30.2987	H1	loc_S1_001_4A	305
31.4628	H1	loc_S1_001_4A	305
31.5263	H1	loc_S1_001_4A	305
31.8227	H1	loc_S1_001_4A	305
32.246	H1	loc_S1_001_4A	305
31.5263	H1	loc_S1_001_4A	305
31.738	H1	loc_S1_001_4A	305
29.5367	H1	loc_S1_001_4A	305
31.3993	H1	loc_S1_001_4A	305
30.849	H1	loc_S1_001_4A	305
29.4308	H1	loc_S1_001_4A	305
28.9017	H1	loc_S1_001_4A	305
29.579	H1	loc_S1_001_4A	305
28.8382	H1	loc_S1_001_4A	305
28.9863	H1	loc_S1_001_4A	305
28.309	H1	loc_S1_001_4A	305
27.7375	H1	loc_S1_001_4A	305
27.2083	H1	loc_S1_001_4A	305
26.7427	H1	loc_S1_001_4A	305
26.2135	H1	loc_S1_001_4A	305
26.2135	H1	loc_S1_001_4A	305
25.769	H1	loc_S1_001_4A	305
25.8113	H1	loc_S1_001_4A	305
26.15	H1	loc_S1_001_4A	305
26.3828	H1	loc_S1_001_4A	305
26.277	H1	loc_S1_001_4A	305
26.658	H1	loc_S1_001_4A	305
26.2982	H1	loc_S1_001_4A	305
25.769	H1	loc_S1_001_4A	305
25.5997	H1	loc_S1_001_4A	305
25.5362	H1	loc_S1_001_4A	305
25.388	H1	loc_S1_001_4A	305
25.7267	H1	loc_S1_001_4A	305
26.15	H1	loc_S1_001_4A	305
26.0653	H1	loc_S1_001_4A	305
27.2507	H1	loc_S1_001_4A	305
25.261	H1	loc_S1_001_4A	305
24.3508	H1	loc_S1_001_4A	305
24.753	H1	loc_S1_001_4A	305
24.372	H1	loc_S1_001_4A	305
24.7953	H1	loc_S1_001_4A	305
24.6895	H1	loc_S1_001_4A	305
23.6947	H1	loc_S1_001_4A	305
23.4407	H1	loc_S1_001_4A	305
30.1082	H1	loc_S1_001_4A	305
29.6637	H1	loc_S1_001_4A	305
29.4732	H1	loc_S1_001_4A	305
28.9017	H1	loc_S1_001_4A	305
28.3937	H1	loc_S1_001_4A	305
27.8857	H1	loc_S1_001_4A	305
27.3777	H1	loc_S1_001_4A	305
27.1237	H1	loc_S1_001_4A	305
26.3828	H1	loc_S1_001_4A	305
26.5522	H1	loc_S1_001_4A	305
27.4623	H1	loc_S1_001_4A	305
28.3302	H1	loc_S1_001_4A	305
28.5842	H1	loc_S1_001_4A	305
29.325	H1	loc_S1_001_4A	305
29.5578	H1	loc_S1_001_4A	305
28.817	H1	loc_S1_001_4A	305
28.4995	H1	loc_S1_001_4A	305
28.1397	H1	loc_S1_001_4A	305
26.277	H1	loc_S1_001_4A	305
26.8697	H1	loc_S1_001_4A	305
26.3405	H1	loc_S1_001_4A	305
27.0178	H1	loc_S1_001_4A	305
27.6952	H1	loc_S1_001_4A	305
27.1237	H1	loc_S1_001_4A	305
27.3565	H1	loc_S1_001_4A	305
27.1025	H1	loc_S1_001_4A	305
26.4463	H1	loc_S1_001_4A	305
26.2558	H1	loc_S1_001_4A	305
25.8325	H1	loc_S1_001_4A	305
25.8325	H1	loc_S1_001_4A	305
26.0442	H1	loc_S1_001_4A	305
26.5945	H1	loc_S1_001_4A	305
25.7902	H1	loc_S1_001_4A	305
25.5362	H1	loc_S1_001_4A	305
25.1552	H1	loc_S1_001_4A	305
24.7742	H1	loc_S1_001_4A	305
23.9698	H1	loc_S1_001_4A	305
22.8903	H1	loc_S1_001_4A	305
23.9063	H1	loc_S1_001_4A	305
23.483	H1	loc_S1_001_4A	305
23.9063	H1	loc_S1_001_4A	305
25.3457	H1	loc_S1_001_4A	305
24.6895	H1	loc_S1_001_4A	305
24.7742	H1	loc_S1_001_4A	305
23.4618	H1	loc_S1_001_4A	305
23.3983	H1	loc_S1_001_4A	305
25.3245	H1	loc_S1_001_4A	305
24.9435	H1	loc_S1_001_4A	305
24.8588	H1	loc_S1_001_4A	305
24.4355	H1	loc_S1_001_4A	305
24.4778	H1	loc_S1_001_4A	305
24.0545	H1	loc_S1_001_4A	305
24.4143	H1	loc_S1_001_4A	305
23.6312	H1	loc_S1_001_4A	305
23.8005	H1	loc_S1_001_4A	305
23.2925	H1	loc_S1_001_4A	305
23.3348	H1	loc_S1_001_4A	305
23.3348	H1	loc_S1_001_4A	305
22.9538	H1	loc_S1_001_4A	305
22.7845	H1	loc_S1_001_4A	305
22.6575	H1	loc_S1_001_4A	305
22.2765	H1	loc_S1_001_4A	305
23.229	H1	loc_S1_001_4A	305
23.9063	H1	loc_S1_001_4A	305
24.6472	H1	loc_S1_001_4A	305
23.3348	H1	loc_S1_001_4A	305
23.483	H1	loc_S1_001_4A	305
23.5042	H1	loc_S1_001_4A	305
22.975	H1	loc_S1_001_4A	305
23.4618	H1	loc_S1_001_4A	305
23.2078	H1	loc_S1_001_4A	305
23.5465	H1	loc_S1_001_4A	305
22.9962	H1	loc_S1_001_4A	305
22.7845	H1	loc_S1_001_4A	305
22.9538	H1	loc_S1_001_4A	305
23.1655	H1	loc_S1_001_4A	305
23.3348	H1	loc_S1_001_4A	305
24.0757	H1	loc_S1_001_4A	305
24.2662	H1	loc_S1_001_4A	305
23.5888	H1	loc_S1_001_4A	305
23.6735	H1	loc_S1_001_4A	305
22.5728	H1	loc_S1_001_4A	305
22.5517	H1	loc_S1_001_4A	305
22.1495	H1	loc_S1_001_4A	305
22.721	H1	loc_S1_001_4A	305
22.8057	H1	loc_S1_001_4A	305
23.0597	H1	loc_S1_001_4A	305
21.5992	H1	loc_S1_001_4A	305
22.6575	H1	loc_S1_001_4A	305
21.8743	H1	loc_S1_001_4A	305
21.2182	H1	loc_S1_001_4A	305
22.2977	H1	loc_S1_001_4A	305
21.8108	H1	loc_S1_001_4A	305
21.2605	H1	loc_S1_001_4A	305
21.0912	H1	loc_S1_001_4A	305
21.7685	H1	loc_S1_001_4A	305
22.4458	H1	loc_S1_001_4A	305
22.0225	H1	loc_S1_001_4A	305
21.8108	H1	loc_S1_001_4A	305
21.5145	H1	loc_S1_001_4A	305
20.9218	H1	loc_S1_001_4A	305
20.8795	H1	loc_S1_001_4A	305
22.8903	H1	loc_S1_001_4A	305
22.1918	H1	loc_S1_001_4A	305
18.657	H1	loc_S1_001_4A	305
19.2285	H1	loc_S1_001_4A	305
18.8263	H1	loc_S1_001_4A	305
19.1015	H1	loc_S1_001_4A	305
17.8103	H1	loc_S1_001_4A	305
17.3658	H1	loc_S1_001_4A	305
20.2868	H1	loc_S1_001_4A	305
19.8423	H1	loc_S1_001_4A	305
19.3343	H1	loc_S1_001_4A	305
20.2657	H1	loc_S1_001_4A	305
20.2445	H1	loc_S1_001_4A	305
20.8583	H1	loc_S1_001_4A	305
19.5037	H1	loc_S1_001_4A	305
18.6147	H1	loc_S1_001_4A	305
18.1913	H1	loc_S1_001_4A	305
17.2388	H1	loc_S1_001_4A	305
16.9425	H1	loc_S1_001_4A	305
18.3607	H1	loc_S1_001_4A	305
16.1593	H1	loc_S1_001_4A	305
16.0747	H1	loc_S1_001_4A	305
16.7308	H1	loc_S1_001_4A	305
16.6038	H1	loc_S1_001_4A	305
17.0272	H1	loc_S1_001_4A	305
16.5615	H1	loc_S1_001_4A	305
15.7148	H1	loc_S1_001_4A	305
15.9688	H1	loc_S1_001_4A	305
16.4345	H1	loc_S1_001_4A	305
16.0535	H1	loc_S1_001_4A	305
15.99	H1	loc_S1_001_4A	305
15.3762	H1	loc_S1_001_4A	305
14.9105	H1	loc_S1_001_4A	305
14.0427	H1	loc_S1_001_4A	305
13.3018	H1	loc_S1_001_4A	305
12.7727	H1	loc_S1_001_4A	305
12.1165	H1	loc_S1_001_4A	305
10.91	H1	loc_S1_001_4A	305
10.3385	H1	loc_S1_001_4A	305
8.9415	H1	loc_S1_001_4A	305
10.2962	H1	loc_S1_001_4A	305
12.0107	H1	loc_S1_001_4A	305
12.2647	H1	loc_S1_001_4A	305
12.942	H1	loc_S1_001_4A	305
14.212	H1	loc_S1_001_4A	305
13.7887	H1	loc_S1_001_4A	305
15.8207	H1	loc_S1_001_4A	305
15.7572	H1	loc_S1_001_4A	305
14.5718	H1	loc_S1_001_4A	305
13.8522	H1	loc_S1_001_4A	305
13.3865	H1	loc_S1_001_4A	305
10.91	H1	loc_S1_001_4A	305
10.8042	H1	loc_S1_001_4A	305
10.3385	H1	loc_S1_001_4A	305
9.386	H1	loc_S1_001_4A	305
7.75617	H1	loc_S1_001_4A	305
6.846	H1	loc_S1_001_4A	305
11.6085	H1	loc_S1_001_4A	305
10.8253	H1	loc_S1_001_4A	305
9.47067	H1	loc_S1_001_4A	305
15.3338	H1	loc_S1_001_4A	305
14.6565	H1	loc_S1_001_4A	305
13.5558	H1	loc_S1_001_4A	305
12.6033	H1	loc_S1_001_4A	305
12.6245	H1	loc_S1_001_4A	305
9.02617	H1	loc_S1_001_4A	305
8.64517	H1	loc_S1_001_4A	305
7.88317	H1	loc_S1_001_4A	305
10.0633	H1	loc_S1_001_4A	305
10.5713	H1	loc_S1_001_4A	305
9.21667	H1	loc_S1_001_4A	305
8.53933	H1	loc_S1_001_4A	305
6.4015	H1	loc_S1_001_4A	305
6.67667	H1	loc_S1_001_4A	305
6.846	H1	loc_S1_001_4A	305
7.50217	H1	loc_S1_001_4A	305
5.66067	H1	loc_S1_001_4A	305
5.68183	H1	loc_S1_001_4A	305
6.1475	H1	loc_S1_001_4A	305
6.23217	H1	loc_S1_001_4A	305
5.40667	H1	loc_S1_001_4A	305
4.34833	H1	loc_S1_001_4A	305
4.433	H1	loc_S1_001_4A	305
4.814	H1	loc_S1_001_4A	305
4.70817	H1	loc_S1_001_4A	305
5.15267	H1	loc_S1_001_4A	305
4.179	H1	loc_S1_001_4A	305
2.06233	H1	loc_S1_001_4A	305
2.73967	H1	loc_S1_001_4A	305
2.95133	H1	loc_S1_001_4A	305
1.93533	H1	loc_S1_001_4A	305
1.55433	H1	loc_S1_001_4A	305
1.68133	H1	loc_S1_001_4A	305
0.75	H1	loc_S1_001_4A	305
0.242	H1	loc_S1_001_4A	305
1.04633	H1	loc_S1_001_4A	305
1.04633	H1	loc_S1_001_4A	305
0.326667	H1	loc_S1_001_4A	305
1.21567	H1	loc_S1_001_4A	305
1.59667	H1	loc_S1_001_4A	305
2.82433	H1	loc_S1_001_4A	305
3.52283	H1	loc_S1_001_4A	305
3.58633	H1	loc_S1_001_4A	305
2.50683	H1	loc_S1_001_4A	305
0.3055	H1	loc_S1_001_4A	305
-1.45133	H1	loc_S1_001_4A	305
-3.33517	H1	loc_S1_001_4A	305
11.6508	H1	loc_S1_001_4A	305
10.6772	H1	loc_S1_001_4A	305
9.5765	H1	loc_S1_001_4A	305
8.4335	H1	loc_S1_001_4A	305
8.243	H1	loc_S1_001_4A	305
6.0205	H1	loc_S1_001_4A	305
4.7505	H1	loc_S1_001_4A	305
4.6235	H1	loc_S1_001_4A	305
3.64983	H1	loc_S1_001_4A	305
2.4645	H1	loc_S1_001_4A	305
2.63383	H1	loc_S1_001_4A	305
1.4485	H1	loc_S1_001_4A	305
1.3215	H1	loc_S1_001_4A	305
0.390167	H1	loc_S1_001_4A	305
0.898167	H1	loc_S1_001_4A	305
-0.223667	H1	loc_S1_001_4A	305
0.115	H1	loc_S1_001_4A	305
-0.647	H1	loc_S1_001_4A	305
-2.57317	H1	loc_S1_001_4A	305
-2.34033	H1	loc_S1_001_4A	305
-1.49367	H1	loc_S1_001_4A	305
-0.879833	H1	loc_S1_001_4A	305
-0.139	H1	loc_S1_001_4A	305
0.982833	H1	loc_S1_001_4A	305
0.771167	H1	loc_S1_001_4A	305
2.82433	H1	loc_S1_001_4A	305
3.24767	H1	loc_S1_001_4A	305
5.17383	H1	loc_S1_001_4A	305
3.31117	H1	loc_S1_001_4A	305
2.93017	H1	loc_S1_001_4A	305
3.8615	H1	loc_S1_001_4A	305
4.2425	H1	loc_S1_001_4A	305
4.77167	H1	loc_S1_001_4A	305
5.04683	H1	loc_S1_001_4A	305
4.8775	H1	loc_S1_001_4A	305
5.80883	H1	loc_S1_001_4A	305
4.20017	H1	loc_S1_001_4A	305
4.179	H1	loc_S1_001_4A	305
3.64983	H1	loc_S1_001_4A	305
1.385	H1	loc_S1_001_4A	305
1.15217	H1	loc_S1_001_4A	305
3.163	H1	loc_S1_001_4A	305
3.01483	H1	loc_S1_001_4A	305
2.3375	H1	loc_S1_001_4A	305
2.06233	H1	loc_S1_001_4A	305
1.639	H1	loc_S1_001_4A	305
0.538333	H1	loc_S1_001_4A	305
0.474833	H1	loc_S1_001_4A	305
-0.2025	H1	loc_S1_001_4A	305
0.538333	H1	loc_S1_001_4A	305
0.347833	H1	loc_S1_001_4A	305
0.3055	H1	loc_S1_001_4A	305
0.3055	H1	loc_S1_001_4A	305
-0.7105	H1	loc_S1_001_4A	305
-1.64183	H1	loc_S1_001_4A	305
-1.43017	H1	loc_S1_001_4A	305
-2.679	H1	loc_S1_001_4A	305
-2.78483	H1	loc_S1_001_4A	305
-2.3615	H1	loc_S1_001_4A	305
-1.76883	H1	loc_S1_001_4A	305
-1.57833	H1	loc_S1_001_4A	305
-1.43017	H1	loc_S1_001_4A	305
-0.477667	H1	loc_S1_001_4A	305
-0.562333	H1	loc_S1_001_4A	305
-0.435333	H1	loc_S1_001_4A	305
-1.028	H1	loc_S1_001_4A	305
-0.668167	H1	loc_S1_001_4A	305
-2.25567	H1	loc_S1_001_4A	305
-2.53083	H1	loc_S1_001_4A	305
-2.97533	H1	loc_S1_001_4A	305
-3.48333	H1	loc_S1_001_4A	305
-3.97017	H1	loc_S1_001_4A	305
-3.52567	H1	loc_S1_001_4A	305
-3.10233	H1	loc_S1_001_4A	305
-2.933	H1	loc_S1_001_4A	305
-2.76367	H1	loc_S1_001_4A	305
-3.314	H1	loc_S1_001_4A	305
-4.28767	H1	loc_S1_001_4A	305
-4.33	H1	loc_S1_001_4A	305
-4.73217	H1	loc_S1_001_4A	305
-5.89633	H1	loc_S1_001_4A	305
-5.30367	H1	loc_S1_001_4A	305
-6.78533	H1	loc_S1_001_4A	305
-5.83283	H1	loc_S1_001_4A	305
-8.03417	H1	loc_S1_001_4A	305
-8.22467	H1	loc_S1_001_4A	305
-11.2515	H1	loc_S1_001_4A	305
-11.0187	H1	loc_S1_001_4A	305
-9.96033	H1	loc_S1_001_4A	305
-10.8493	H1	loc_S1_001_4A	305
-7.80133	H1	loc_S1_001_4A	305
-4.076	H1	loc_S1_001_4A	305
-4.47817	H1	loc_S1_001_4A	305
-4.60517	H1	loc_S1_001_4A	305
-4.60517	H1	loc_S1_001_4A	305
-4.7745	H1	loc_S1_001_4A	305
-5.51533	H1	loc_S1_001_4A	305
-5.95983	H1	loc_S1_001_4A	305
-2.9965	H1	loc_S1_001_4A	305
-6.27733	H1	loc_S1_001_4A	305
-6.2985	H1	loc_S1_001_4A	305
-6.0445	H1	loc_S1_001_4A	305
-6.9335	H1	loc_S1_001_4A	305
-7.4415	H1	loc_S1_001_4A	305
-7.99183	H1	loc_S1_001_4A	305
-8.902	H1	loc_S1_001_4A	305
-9.49467	H1	loc_S1_001_4A	305
-10.5107	H1	loc_S1_001_4A	305
-9.49467	H1	loc_S1_001_4A	305
-11.3362	H1	loc_S1_001_4A	305
-12.0558	H1	loc_S1_001_4A	305
-12.3522	H1	loc_S1_001_4A	305
-15.2732	H1	loc_S1_001_4A	305
-15.8447	H1	loc_S1_001_4A	305
-5.2825	H1	loc_S1_001_4A	305
-6.00217	H1	loc_S1_001_4A	305
-5.83283	H1	loc_S1_001_4A	305
-3.99133	H1	loc_S1_001_4A	305
-3.822	H1	loc_S1_001_4A	305
-3.822	H1	loc_S1_001_4A	305
-2.6155	H1	loc_S1_001_4A	305
-3.6315	H1	loc_S1_001_4A	305
-4.73217	H1	loc_S1_001_4A	305
-9.13483	H1	loc_S1_001_4A	305
-8.28817	H1	loc_S1_001_4A	305
-7.65317	H1	loc_S1_001_4A	305
-7.78017	H1	loc_S1_001_4A	305
-8.8385	H1	loc_S1_001_4A	305
-11.442	H1	loc_S1_001_4A	305
-11.7807	H1	loc_S1_001_4A	305
-14.6593	H1	loc_S1_001_4A	305
-15.2732	H1	loc_S1_001_4A	305
-26.301	H1	loc_S1_001_4A	305
-25.8565	H1	loc_S1_001_4A	305
-22.4063	H1	loc_S1_001_4A	305
-21.8348	H1	loc_S1_001_4A	305
-19.2948	H1	loc_S1_001_4A	305
-18.9562	H1	loc_S1_001_4A	305
-19.7182	H1	loc_S1_001_4A	305
-20.6495	H1	loc_S1_001_4A	305
-24.0362	H1	loc_S1_001_4A	305
-25.2215	H1	loc_S1_001_4A	305
-27.4228	H1	loc_S1_001_4A	305
-26.9783	H1	loc_S1_001_4A	305
-29.5183	H1	loc_S1_001_4A	305
-31.0635	H1	loc_S1_001_4A	305
-30.1957	H1	loc_S1_001_4A	305
-29.7935	H1	loc_S1_001_4A	305
-28.6717	H1	loc_S1_001_4A	305
-29.7512	H1	loc_S1_001_4A	305
-24.8828	H1	loc_S1_001_4A	305
-25.5178	H1	loc_S1_001_4A	305
-24.5865	H1	loc_S1_001_4A	305
-23.6763	H1	loc_S1_001_4A	305
-22.6815	H1	loc_S1_001_4A	305
-17.5803	H1	loc_S1_001_4A	305
-26.1952	H1	loc_S1_001_4A	305
-27.317	H1	loc_S1_001_4A	305
-19.6758	H1	loc_S1_001_4A	305
-21.1152	H1	loc_S1_001_4A	305
-22.6603	H1	loc_S1_001_4A	305
-23.6128	H1	loc_S1_001_4A	305
-26.047	H1	loc_S1_001_4A	305
-27.4652	H1	loc_S1_001_4A	305
-24.6288	H1	loc_S1_001_4A	305
-21.5808	H1	loc_S1_001_4A	305
-20.2897	H1	loc_S1_001_4A	305
-18.8503	H1	loc_S1_001_4A	305
-16.7972	H1	loc_S1_001_4A	305
32.3942	H2	loc_S1_001_4A	305
32.2672	H2	loc_S1_001_4A	305
31.992	H2	loc_S1_001_4A	305
32.0343	H2	loc_S1_001_4A	305
31.611	H2	loc_S1_001_4A	305
31.5898	H2	loc_S1_001_4A	305
31.2723	H2	loc_S1_001_4A	305
31.5052	H2	loc_S1_001_4A	305
31.3993	H2	loc_S1_001_4A	305
30.8702	H2	loc_S1_001_4A	305
31.8015	H2	loc_S1_001_4A	305
30.1293	H2	loc_S1_001_4A	305
30.2563	H2	loc_S1_001_4A	305
30.8702	H2	loc_S1_001_4A	305
30.8067	H2	loc_S1_001_4A	305
30.4468	H2	loc_S1_001_4A	305
29.6425	H2	loc_S1_001_4A	305
29.4097	H2	loc_S1_001_4A	305
29.4943	H2	loc_S1_001_4A	305
29.6002	H2	loc_S1_001_4A	305
29.7272	H2	loc_S1_001_4A	305
29.0075	H2	loc_S1_001_4A	305
28.7958	H2	loc_S1_001_4A	305
27.3777	H2	loc_S1_001_4A	305
27.1448	H2	loc_S1_001_4A	305
25.8537	H2	loc_S1_001_4A	305
25.8325	H2	loc_S1_001_4A	305
25.0705	H2	loc_S1_001_4A	305
24.5837	H2	loc_S1_001_4A	305
24.1603	H2	loc_S1_001_4A	305
25.896	H2	loc_S1_001_4A	305
25.3668	H2	loc_S1_001_4A	305
25.3668	H2	loc_S1_001_4A	305
25.2187	H2	loc_S1_001_4A	305
26.7215	H2	loc_S1_001_4A	305
26.3617	H2	loc_S1_001_4A	305
25.8537	H2	loc_S1_001_4A	305
25.3033	H2	loc_S1_001_4A	305
23.483	H2	loc_S1_001_4A	305
23.2078	H2	loc_S1_001_4A	305
22.9115	H2	loc_S1_001_4A	305
22.9538	H2	loc_S1_001_4A	305
22.4882	H2	loc_S1_001_4A	305
21.832	H2	loc_S1_001_4A	305
20.4562	H2	loc_S1_001_4A	305
20.0117	H2	loc_S1_001_4A	305
20.4773	H2	loc_S1_001_4A	305
21.3663	H2	loc_S1_001_4A	305
22.1283	H2	loc_S1_001_4A	305
23.6312	H2	loc_S1_001_4A	305
24.5837	H2	loc_S1_001_4A	305
24.7107	H2	loc_S1_001_4A	305
24.1603	H2	loc_S1_001_4A	305
24.3085	H2	loc_S1_001_4A	305
24.6472	H2	loc_S1_001_4A	305
25.261	H2	loc_S1_001_4A	305
23.1867	H2	loc_S1_001_4A	305
26.1712	H2	loc_S1_001_4A	305
28.8382	H2	loc_S1_001_4A	305
28.9652	H2	loc_S1_001_4A	305
29.452	H2	loc_S1_001_4A	305
28.9652	H2	loc_S1_001_4A	305
28.9863	H2	loc_S1_001_4A	305
27.5893	H2	loc_S1_001_4A	305
27.0178	H2	loc_S1_001_4A	305
26.6157	H2	loc_S1_001_4A	305
26.5733	H2	loc_S1_001_4A	305
26.3193	H2	loc_S1_001_4A	305
26.277	H2	loc_S1_001_4A	305
26.1712	H2	loc_S1_001_4A	305
26.2558	H2	loc_S1_001_4A	305
25.9807	H2	loc_S1_001_4A	305
25.5997	H2	loc_S1_001_4A	305
25.6632	H2	loc_S1_001_4A	305
25.7902	H2	loc_S1_001_4A	305
25.5362	H2	loc_S1_001_4A	305
24.118	H2	loc_S1_001_4A	305
23.7582	H2	loc_S1_001_4A	305
23.3348	H2	loc_S1_001_4A	305
22.9115	H2	loc_S1_001_4A	305
22.975	H2	loc_S1_001_4A	305
23.229	H2	loc_S1_001_4A	305
23.1867	H2	loc_S1_001_4A	305
23.0385	H2	loc_S1_001_4A	305
23.2925	H2	loc_S1_001_4A	305
23.4407	H2	loc_S1_001_4A	305
22.6787	H2	loc_S1_001_4A	305
22.1495	H2	loc_S1_001_4A	305
22.6363	H2	loc_S1_001_4A	305
20.8372	H2	loc_S1_001_4A	305
20.435	H2	loc_S1_001_4A	305
21.0065	H2	loc_S1_001_4A	305
18.8475	H2	loc_S1_001_4A	305
17.7468	H2	loc_S1_001_4A	305
19.2073	H2	loc_S1_001_4A	305
19.3132	H2	loc_S1_001_4A	305
19.7153	H2	loc_S1_001_4A	305
17.8315	H2	loc_S1_001_4A	305
18.9957	H2	loc_S1_001_4A	305
20.2868	H2	loc_S1_001_4A	305
20.8795	H2	loc_S1_001_4A	305
20.2445	H2	loc_S1_001_4A	305
21.4087	H2	loc_S1_001_4A	305
22.5093	H2	loc_S1_001_4A	305
23.3137	H2	loc_S1_001_4A	305
21.4087	H2	loc_S1_001_4A	305
21.8955	H2	loc_S1_001_4A	305
18.4242	H2	loc_S1_001_4A	305
19.3767	H2	loc_S1_001_4A	305
19.8212	H2	loc_S1_001_4A	305
20.2233	H2	loc_S1_001_4A	305
21.1335	H2	loc_S1_001_4A	305
21.1547	H2	loc_S1_001_4A	305
21.832	H2	loc_S1_001_4A	305
18.5512	H2	loc_S1_001_4A	305
18.0855	H2	loc_S1_001_4A	305
17.4928	H2	loc_S1_001_4A	305
16.9848	H2	loc_S1_001_4A	305
15.6302	H2	loc_S1_001_4A	305
15.5455	H2	loc_S1_001_4A	305
14.8682	H2	loc_S1_001_4A	305
14.0215	H2	loc_S1_001_4A	305
13.4712	H2	loc_S1_001_4A	305
12.7938	H2	loc_S1_001_4A	305
13.5558	H2	loc_S1_001_4A	305
14.0427	H2	loc_S1_001_4A	305
16.9425	H2	loc_S1_001_4A	305
16.0323	H2	loc_S1_001_4A	305
16.117	H2	loc_S1_001_4A	305
16.5192	H2	loc_S1_001_4A	305
17.7045	H2	loc_S1_001_4A	305
19.0168	H2	loc_S1_001_4A	305
16.5827	H2	loc_S1_001_4A	305
13.0267	H2	loc_S1_001_4A	305
12.4975	H2	loc_S1_001_4A	305
10.9523	H2	loc_S1_001_4A	305
11.3333	H2	loc_S1_001_4A	305
12.307	H2	loc_S1_001_4A	305
13.3653	H2	loc_S1_001_4A	305
14.466	H2	loc_S1_001_4A	305
15.0798	H2	loc_S1_001_4A	305
16.1382	H2	loc_S1_001_4A	305
15.6725	H2	loc_S1_001_4A	305
14.3813	H2	loc_S1_001_4A	305
16.3498	H2	loc_S1_001_4A	305
17.3023	H2	loc_S1_001_4A	305
18.4665	H2	loc_S1_001_4A	305
18.6147	H2	loc_S1_001_4A	305
20.2445	H2	loc_S1_001_4A	305
19.7153	H2	loc_S1_001_4A	305
15.0163	H2	loc_S1_001_4A	305
13.7675	H2	loc_S1_001_4A	305
11.5873	H2	loc_S1_001_4A	305
10.656	H2	loc_S1_001_4A	305
10.4443	H2	loc_S1_001_4A	305
8.83567	H2	loc_S1_001_4A	305
8.45467	H2	loc_S1_001_4A	305
9.66117	H2	loc_S1_001_4A	305
8.624	H2	loc_S1_001_4A	305
10.0633	H2	loc_S1_001_4A	305
10.3173	H2	loc_S1_001_4A	305
10.021	H2	loc_S1_001_4A	305
8.89917	H2	loc_S1_001_4A	305
9.34367	H2	loc_S1_001_4A	305
6.18983	H2	loc_S1_001_4A	305
8.13717	H2	loc_S1_001_4A	305
8.60283	H2	loc_S1_001_4A	305
8.92033	H2	loc_S1_001_4A	305
9.4495	H2	loc_S1_001_4A	305
9.132	H2	loc_S1_001_4A	305
7.481	H2	loc_S1_001_4A	305
6.846	H2	loc_S1_001_4A	305
5.703	H2	loc_S1_001_4A	305
4.83517	H2	loc_S1_001_4A	305
5.068	H2	loc_S1_001_4A	305
4.56	H2	loc_S1_001_4A	305
3.94617	H2	loc_S1_001_4A	305
4.052	H2	loc_S1_001_4A	305
3.62867	H2	loc_S1_001_4A	305
4.179	H2	loc_S1_001_4A	305
3.88267	H2	loc_S1_001_4A	305
3.64983	H2	loc_S1_001_4A	305
2.99367	H2	loc_S1_001_4A	305
2.25283	H2	loc_S1_001_4A	305
1.3215	H2	loc_S1_001_4A	305
1.04633	H2	loc_S1_001_4A	305
2.93017	H2	loc_S1_001_4A	305
3.20533	H2	loc_S1_001_4A	305
3.58633	H2	loc_S1_001_4A	305
4.56	H2	loc_S1_001_4A	305
4.91983	H2	loc_S1_001_4A	305
5.957	H2	loc_S1_001_4A	305
4.28483	H2	loc_S1_001_4A	305
3.64983	H2	loc_S1_001_4A	305
2.37983	H2	loc_S1_001_4A	305
2.528	H2	loc_S1_001_4A	305
1.36383	H2	loc_S1_001_4A	305
1.34267	H2	loc_S1_001_4A	305
0.157333	H2	loc_S1_001_4A	305
0.728833	H2	loc_S1_001_4A	305
-0.181333	H2	loc_S1_001_4A	305
-0.5835	H2	loc_S1_001_4A	305
-0.0966667	H2	loc_S1_001_4A	305
-0.4565	H2	loc_S1_001_4A	305
-1.55717	H2	loc_S1_001_4A	305
-1.49367	H2	loc_S1_001_4A	305
-0.901	H2	loc_S1_001_4A	305
-1.57833	H2	loc_S1_001_4A	305
-0.266	H2	loc_S1_001_4A	305
0.242	H2	loc_S1_001_4A	305
0.474833	H2	loc_S1_001_4A	305
-1.68417	H2	loc_S1_001_4A	305
0.644167	H2	loc_S1_001_4A	305
1.46967	H2	loc_S1_001_4A	305
1.91417	H2	loc_S1_001_4A	305
2.29517	H2	loc_S1_001_4A	305
2.93017	H2	loc_S1_001_4A	305
3.05717	H2	loc_S1_001_4A	305
2.48567	H2	loc_S1_001_4A	305
4.66583	H2	loc_S1_001_4A	305
5.74533	H2	loc_S1_001_4A	305
4.6235	H2	loc_S1_001_4A	305
6.35917	H2	loc_S1_001_4A	305
5.59717	H2	loc_S1_001_4A	305
4.56	H2	loc_S1_001_4A	305
5.42783	H2	loc_S1_001_4A	305
6.084	H2	loc_S1_001_4A	305
3.39583	H2	loc_S1_001_4A	305
3.26883	H2	loc_S1_001_4A	305
2.54917	H2	loc_S1_001_4A	305
1.08867	H2	loc_S1_001_4A	305
0.3055	H2	loc_S1_001_4A	305
1.55433	H2	loc_S1_001_4A	305
2.7185	H2	loc_S1_001_4A	305
2.48567	H2	loc_S1_001_4A	305
-0.498833	H2	loc_S1_001_4A	305
-0.625833	H2	loc_S1_001_4A	305
0.0938333	H2	loc_S1_001_4A	305
0.326667	H2	loc_S1_001_4A	305
0.136167	H2	loc_S1_001_4A	305
0.538333	H2	loc_S1_001_4A	305
-0.9645	H2	loc_S1_001_4A	305
-1.62067	H2	loc_S1_001_4A	305
-1.64183	H2	loc_S1_001_4A	305
-2.76367	H2	loc_S1_001_4A	305
-2.21333	H2	loc_S1_001_4A	305
-2.425	H2	loc_S1_001_4A	305
-2.97533	H2	loc_S1_001_4A	305
-3.90667	H2	loc_S1_001_4A	305
-3.99133	H2	loc_S1_001_4A	305
-2.38267	H2	loc_S1_001_4A	305
-2.679	H2	loc_S1_001_4A	305
-2.171	H2	loc_S1_001_4A	305
-2.95417	H2	loc_S1_001_4A	305
-2.552	H2	loc_S1_001_4A	305
-3.6315	H2	loc_S1_001_4A	305
-3.90667	H2	loc_S1_001_4A	305
-4.203	H2	loc_S1_001_4A	305
-2.4885	H2	loc_S1_001_4A	305
-2.4885	H2	loc_S1_001_4A	305
-4.49933	H2	loc_S1_001_4A	305
-2.72133	H2	loc_S1_001_4A	305
-4.7745	H2	loc_S1_001_4A	305
-3.949	H2	loc_S1_001_4A	305
-4.076	H2	loc_S1_001_4A	305
-3.71617	H2	loc_S1_001_4A	305
-4.66867	H2	loc_S1_001_4A	305
-4.73217	H2	loc_S1_001_4A	305
-4.85917	H2	loc_S1_001_4A	305
-5.24017	H2	loc_S1_001_4A	305
-5.981	H2	loc_S1_001_4A	305
-6.616	H2	loc_S1_001_4A	305
-6.0445	H2	loc_S1_001_4A	305
-6.25617	H2	loc_S1_001_4A	305
-6.4255	H2	loc_S1_001_4A	305
-6.97583	H2	loc_S1_001_4A	305
-7.52617	H2	loc_S1_001_4A	305
-7.84367	H2	loc_S1_001_4A	305
-5.83283	H2	loc_S1_001_4A	305
-6.0445	H2	loc_S1_001_4A	305
-5.9175	H2	loc_S1_001_4A	305
-5.346	H2	loc_S1_001_4A	305
-7.97067	H2	loc_S1_001_4A	305
-8.03417	H2	loc_S1_001_4A	305
-7.73783	H2	loc_S1_001_4A	305
-5.981	H2	loc_S1_001_4A	305
-5.55767	H2	loc_S1_001_4A	305
-5.89633	H2	loc_S1_001_4A	305
-8.28817	H2	loc_S1_001_4A	305
-11.5902	H2	loc_S1_001_4A	305
-11.8653	H2	loc_S1_001_4A	305
-9.55817	H2	loc_S1_001_4A	305
-9.05017	H2	loc_S1_001_4A	305
-8.79617	H2	loc_S1_001_4A	305
-11.823	H2	loc_S1_001_4A	305
-12.1405	H2	loc_S1_001_4A	305
-10.5318	H2	loc_S1_001_4A	305
-8.73267	H2	loc_S1_001_4A	305
-9.45233	H2	loc_S1_001_4A	305
-10.0238	H2	loc_S1_001_4A	305
-10.7223	H2	loc_S1_001_4A	305
-12.3733	H2	loc_S1_001_4A	305
-15.3155	H2	loc_S1_001_4A	305
-16.0352	H2	loc_S1_001_4A	305
-17.792	H2	loc_S1_001_4A	305
-18.9985	H2	loc_S1_001_4A	305
-19.4853	H2	loc_S1_001_4A	305
-20.5437	H2	loc_S1_001_4A	305
-21.7925	H2	loc_S1_001_4A	305
-22.4698	H2	loc_S1_001_4A	305
-19.9087	H2	loc_S1_001_4A	305
-14.8498	H2	loc_S1_001_4A	305
-15.0615	H2	loc_S1_001_4A	305
-23.6128	H2	loc_S1_001_4A	305
-22.9778	H2	loc_S1_001_4A	305
-24.65	H2	loc_S1_001_4A	305
-23.9727	H2	loc_S1_001_4A	305
-26.2375	H2	loc_S1_001_4A	305
-27.2112	H2	loc_S1_001_4A	305
-29.7935	H2	loc_S1_001_4A	305
-28.5658	H2	loc_S1_001_4A	305
-25.2215	H2	loc_S1_001_4A	305
-25.031	H2	loc_S1_001_4A	305
-25.2638	H2	loc_S1_001_4A	305
-25.9412	H2	loc_S1_001_4A	305
-26.301	H2	loc_S1_001_4A	305
-27.2112	H2	loc_S1_001_4A	305
-27.3805	H2	loc_S1_001_4A	305
-27.9943	H2	loc_S1_001_4A	305
-30.1322	H2	loc_S1_001_4A	305
-29.8993	H2	loc_S1_001_4A	305
-30.873	H2	loc_S1_001_4A	305
-29.7723	H2	loc_S1_001_4A	305
-27.6133	H2	loc_S1_001_4A	305
-25.8565	H2	loc_S1_001_4A	305
-24.5653	H2	loc_S1_001_4A	305
-22.7662	H2	loc_S1_001_4A	305
-23.634	H2	loc_S1_001_4A	305
-22.0042	H2	loc_S1_001_4A	305
-21.3692	H2	loc_S1_001_4A	305
-20.1415	H2	loc_S1_001_4A	305
-18.7022	H2	loc_S1_001_4A	305
-15.76	H2	loc_S1_001_4A	305
-19.824	H2	loc_S1_001_4A	305
-11.4843	H2	loc_S1_001_4A	305
-11.0398	H2	loc_S1_001_4A	305
-7.99183	H2	loc_S1_001_4A	305
-7.78017	H2	loc_S1_001_4A	305
-6.08683	H2	loc_S1_001_4A	305
-5.74817	H2	loc_S1_001_4A	305
-3.20817	H2	loc_S1_001_4A	305
-4.43583	H2	loc_S1_001_4A	305
-5.5365	H2	loc_S1_001_4A	305
-6.97583	H2	loc_S1_001_4A	305
-6.108	H2	loc_S1_001_4A	305
-4.81683	H2	loc_S1_001_4A	305
-4.54167	H2	loc_S1_001_4A	305
-2.806	H2	loc_S1_001_4A	305
-3.568	H2	loc_S1_001_4A	305
-3.2505	H2	loc_S1_001_4A	305
-3.06	H2	loc_S1_001_4A	305
-1.83233	H2	loc_S1_001_4A	305
0.369	H2	loc_S1_001_4A	305
0.877	H2	loc_S1_001_4A	305
1.5755	H2	loc_S1_001_4A	305
1.639	H2	loc_S1_001_4A	305
2.04117	H2	loc_S1_001_4A	305
2.76083	H2	loc_S1_001_4A	305
2.99367	H2	loc_S1_001_4A	305
2.04117	H2	loc_S1_001_4A	305
2.7185	H2	loc_S1_001_4A	305
3.75567	H2	loc_S1_001_4A	305
4.98333	H2	loc_S1_001_4A	305
6.7825	H2	loc_S1_001_4A	305
6.5285	H2	loc_S1_001_4A	305
7.77733	H2	loc_S1_001_4A	305
4.6235	H2	loc_S1_001_4A	305
1.04633	H2	loc_S1_001_4A	305
0.326667	H2	loc_S1_001_4A	305
0.961667	H2	loc_S1_001_4A	305
1.08867	H2	loc_S1_001_4A	305
-1.45133	H2	loc_S1_001_4A	305
7.07883	H2	loc_S1_001_4A	305
8.9415	H2	loc_S1_001_4A	305
10.4655	H2	loc_S1_001_4A	305
10.8465	H2	loc_S1_001_4A	305
11.3545	H2	loc_S1_001_4A	305
11.926	H2	loc_S1_001_4A	305
15.355	H2	loc_S1_001_4A	305
16.498	H2	loc_S1_001_4A	305
14.974	H2	loc_S1_001_4A	305
13.7463	H2	loc_S1_001_4A	305
13.1537	H2	loc_S1_001_4A	305
12.2012	H2	loc_S1_001_4A	305
10.148	H2	loc_S1_001_4A	305
9.59767	H2	loc_S1_001_4A	305
10.1903	H2	loc_S1_001_4A	305
10.8042	H2	loc_S1_001_4A	305
15.4397	H2	loc_S1_001_4A	305
15.9053	H2	loc_S1_001_4A	305
15.9688	H2	loc_S1_001_4A	305
16.1593	H2	loc_S1_001_4A	305
15.8207	H2	loc_S1_001_4A	305
16.7732	H2	loc_S1_001_4A	305
18.4665	H2	loc_S1_001_4A	305
20.7102	H2	loc_S1_001_4A	305
19.8423	H2	loc_S1_001_4A	305
18.7417	H2	loc_S1_001_4A	305
18.9745	H2	loc_S1_001_4A	305
21.0488	H2	loc_S1_001_4A	305
22.8268	H2	loc_S1_001_4A	305
23.9275	H2	loc_S1_001_4A	305
22.9962	H2	loc_S1_001_4A	305
23.6947	H2	loc_S1_001_4A	305
24.7742	H2	loc_S1_001_4A	305
23.3772	H2	loc_S1_001_4A	305
23.8428	H2	loc_S1_001_4A	305
22.2553	H2	loc_S1_001_4A	305
21.9167	H2	loc_S1_001_4A	305
21.6203	H2	loc_S1_001_4A	305
21.451	H2	loc_S1_001_4A	305
25.2822	H2	loc_S1_001_4A	305
25.3457	H2	loc_S1_001_4A	305
25.8537	H2	loc_S1_001_4A	305
25.9595	H2	loc_S1_001_4A	305
25.3033	H2	loc_S1_001_4A	305
26.5522	H2	loc_S1_001_4A	305
26.15	H2	loc_S1_001_4A	305
26.1712	H2	loc_S1_001_4A	305
25.8537	H2	loc_S1_001_4A	305
25.896	H2	loc_S1_001_4A	305
26.3405	H2	loc_S1_001_4A	305
26.7215	H2	loc_S1_001_4A	305
27.2718	H2	loc_S1_001_4A	305
27.2295	H2	loc_S1_001_4A	305
27.5893	H2	loc_S1_001_4A	305
26.8697	H2	loc_S1_001_4A	305
26.7215	H2	loc_S1_001_4A	305
26.3828	H2	loc_S1_001_4A	305
26.0865	H2	loc_S1_001_4A	305
26.2558	H2	loc_S1_001_4A	305
25.1975	H2	loc_S1_001_4A	305
24.6048	H2	loc_S1_001_4A	305
24.7318	H2	loc_S1_001_4A	305
23.4618	H2	loc_S1_001_4A	305
26.3405	H2	loc_S1_001_4A	305
26.5733	H2	loc_S1_001_4A	305
27.4412	H2	loc_S1_001_4A	305
28.0338	H2	loc_S1_001_4A	305
27.3777	H2	loc_S1_001_4A	305
27.1025	H2	loc_S1_001_4A	305
24.9858	H2	loc_S1_001_4A	305
25.3245	H2	loc_S1_001_4A	305
24.8165	H2	loc_S1_001_4A	305
24.753	H2	loc_S1_001_4A	305
24.5202	H2	loc_S1_001_4A	305
24.1815	H2	loc_S1_001_4A	305
23.8005	H2	loc_S1_001_4A	305
23.7158	H2	loc_S1_001_4A	305
23.1443	H2	loc_S1_001_4A	305
23.3348	H2	loc_S1_001_4A	305
22.8268	H2	loc_S1_001_4A	305
23.102	H2	loc_S1_001_4A	305
22.3188	H2	loc_S1_001_4A	305
28.2032	H2	loc_S1_001_4A	305
28.4572	H2	loc_S1_001_4A	305
28.2455	H2	loc_S1_001_4A	305
28.6053	H2	loc_S1_001_4A	305
28.7323	H2	loc_S1_001_4A	305
29.0287	H2	loc_S1_001_4A	305
28.9652	H2	loc_S1_001_4A	305
29.3462	H2	loc_S1_001_4A	305
29.4943	H2	loc_S1_001_4A	305
29.1557	H2	loc_S1_001_4A	305
28.4783	H2	loc_S1_001_4A	305
28.1397	H2	loc_S1_001_4A	305
28.7112	H2	loc_S1_001_4A	305
29.3038	H2	loc_S1_001_4A	305
29.6213	H2	loc_S1_001_4A	305
30.0658	H2	loc_S1_001_4A	305
7.90433	Auto	loc_S1_003_2A	242
20.308	Auto	loc_S1_003_2A	242
9.30133	Auto	loc_S1_003_2A	242
7.01533	Auto	loc_S1_003_2A	242
-9.83333	Auto	loc_S1_003_2A	242
24.3085	Auto	loc_S1_003_2A	242
13.1325	Auto	loc_S1_003_2A	242
12.3705	Auto	loc_S1_003_2A	242
9.91517	Auto	loc_S1_003_2A	242
11.5027	Auto	loc_S1_003_2A	242
18.403	Auto	loc_S1_003_2A	242
4.07317	Auto	loc_S1_003_2A	242
15.5667	Auto	loc_S1_003_2A	242
14.2543	Auto	loc_S1_003_2A	242
8.751	Auto	loc_S1_003_2A	242
-1.95933	Auto	loc_S1_003_2A	242
-9.13483	Auto	loc_S1_003_2A	242
21.1335	Auto	loc_S1_003_2A	242
2.528	Auto	loc_S1_003_2A	242
-10.8917	Auto	loc_S1_003_2A	242
14.0427	Auto	loc_S1_003_2A	242
18.3607	Auto	loc_S1_003_2A	242
5.27967	Auto	loc_S1_003_2A	242
3.20533	Auto	loc_S1_003_2A	242
25.2822	Auto	loc_S1_003_2A	242
18.4242	Auto	loc_S1_003_2A	242
4.03083	Auto	loc_S1_003_2A	242
1.08867	Auto	loc_S1_003_2A	242
10.9523	Auto	loc_S1_003_2A	242
-9.6005	Auto	loc_S1_003_2A	242
25.642	Auto	loc_S1_003_2A	242
10.0633	Auto	loc_S1_003_2A	242
-1.13383	Auto	loc_S1_003_2A	242
27.4412	Auto	loc_S1_003_2A	242
1.7025	Auto	loc_S1_003_2A	242
-9.4735	Auto	loc_S1_003_2A	242
-0.435333	Auto	loc_S1_003_2A	242
18.6782	Auto	loc_S1_003_2A	242
24.1815	Auto	loc_S1_003_2A	242
-7.22983	Auto	loc_S1_003_2A	242
6.23217	Auto	loc_S1_003_2A	242
20.435	Auto	loc_S1_003_2A	242
14.72	Auto	loc_S1_003_2A	242
16.879	Auto	loc_S1_003_2A	242
-1.55717	Auto	loc_S1_003_2A	242
6.74017	Auto	loc_S1_003_2A	242
0.75	Auto	loc_S1_003_2A	242
-5.07083	Auto	loc_S1_003_2A	242
22.9327	Auto	loc_S1_003_2A	242
3.8615	Auto	loc_S1_003_2A	242
27.1025	Auto	loc_S1_003_2A	242
6.38033	Auto	loc_S1_003_2A	242
7.4175	Auto	loc_S1_003_2A	242
-3.86433	Auto	loc_S1_003_2A	242
15.1857	Auto	loc_S1_003_2A	242
4.91983	Auto	loc_S1_003_2A	242
26.3193	Auto	loc_S1_003_2A	242
7.65033	Auto	loc_S1_003_2A	242
8.8145	Auto	loc_S1_003_2A	242
1.46967	Auto	loc_S1_003_2A	242
-1.409	Auto	loc_S1_003_2A	242
25.8113	Auto	loc_S1_003_2A	242
3.4805	Auto	loc_S1_003_2A	242
1.74483	Auto	loc_S1_003_2A	242
28.5418	Auto	loc_S1_003_2A	242
12.9843	Auto	loc_S1_003_2A	242
-4.7745	Auto	loc_S1_003_2A	242
23.737	Auto	loc_S1_003_2A	242
6.592	Auto	loc_S1_003_2A	242
-2.38267	Auto	loc_S1_003_2A	242
27.0178	Auto	loc_S1_003_2A	242
25.1975	Auto	loc_S1_003_2A	242
1.55433	Auto	loc_S1_003_2A	242
-5.30367	Auto	loc_S1_003_2A	242
1.40617	Auto	loc_S1_003_2A	242
-0.477667	Auto	loc_S1_003_2A	242
2.10467	Auto	loc_S1_003_2A	242
14.8682	Auto	loc_S1_003_2A	242
13.2383	Auto	loc_S1_003_2A	242
3.01483	Auto	loc_S1_003_2A	242
-3.33517	Auto	loc_S1_003_2A	242
4.98333	Auto	loc_S1_003_2A	242
20.7102	Auto	loc_S1_003_2A	242
-1.79	Auto	loc_S1_003_2A	242
3.33233	Auto	loc_S1_003_2A	242
18.3183	Auto	loc_S1_003_2A	242
28.9228	Auto	loc_S1_003_2A	242
-15.6542	Auto	loc_S1_003_2A	242
24.4143	Auto	loc_S1_003_2A	242
21.7262	Auto	loc_S1_003_2A	242
-23.4647	Auto	loc_S1_003_2A	242
13.069	Auto	loc_S1_003_2A	242
-0.7105	Auto	loc_S1_003_2A	242
-10.6165	Auto	loc_S1_003_2A	242
10.91	Auto	loc_S1_003_2A	242
-0.0755	Auto	loc_S1_003_2A	242
-6.9335	Auto	loc_S1_003_2A	242
3.69217	Auto	loc_S1_003_2A	242
5.72417	Auto	loc_S1_003_2A	242
30.4045	Auto	loc_S1_003_2A	242
29.7272	Auto	loc_S1_003_2A	242
25.134	Auto	loc_S1_003_2A	242
7.4175	Auto	loc_S1_003_2A	242
27.9703	Auto	loc_S1_003_2A	242
23.0385	Auto	loc_S1_003_2A	242
-5.45183	Auto	loc_S1_003_2A	242
9.47067	Auto	loc_S1_003_2A	242
11.037	Auto	loc_S1_003_2A	242
-3.08117	Auto	loc_S1_003_2A	242
4.20017	Auto	loc_S1_003_2A	242
3.39583	Auto	loc_S1_003_2A	242
16.7097	Auto	loc_S1_003_2A	242
-0.223667	Auto	loc_S1_003_2A	242
7.735	Auto	loc_S1_003_2A	242
18.7205	Auto	loc_S1_003_2A	242
-3.84317	Auto	loc_S1_003_2A	242
26.6368	Auto	loc_S1_003_2A	242
20.7525	Auto	loc_S1_003_2A	242
24.499	Auto	loc_S1_003_2A	242
19.3132	Auto	loc_S1_003_2A	242
27.5047	Auto	loc_S1_003_2A	242
3.4805	Auto	loc_S1_003_2A	242
14.847	Auto	loc_S1_003_2A	242
13.5135	Auto	loc_S1_003_2A	242
2.99367	Auto	loc_S1_003_2A	242
0.00916667	Auto	loc_S1_003_2A	242
22.4882	Auto	loc_S1_003_2A	242
30.722	Auto	loc_S1_003_2A	242
15.3762	Auto	loc_S1_003_2A	242
31.3147	Auto	loc_S1_003_2A	242
24.0545	Auto	loc_S1_003_2A	242
9.132	Auto	loc_S1_003_2A	242
22.1707	Auto	loc_S1_003_2A	242
25.3457	Auto	loc_S1_003_2A	242
1.97767	Auto	loc_S1_003_2A	242
21.7473	Auto	loc_S1_003_2A	242
5.27967	Auto	loc_S1_003_2A	242
-3.77967	Auto	loc_S1_003_2A	242
4.79283	Auto	loc_S1_003_2A	242
28.1397	Auto	loc_S1_003_2A	242
-0.414167	Auto	loc_S1_003_2A	242
1.34267	Auto	loc_S1_003_2A	242
19.165	Auto	loc_S1_003_2A	242
-9.918	Auto	loc_S1_003_2A	242
0.411333	Auto	loc_S1_003_2A	242
18.2125	Auto	loc_S1_003_2A	242
-1.70533	Auto	loc_S1_003_2A	242
10.1903	Auto	loc_S1_003_2A	242
20.4773	Auto	loc_S1_003_2A	242
30.214	Auto	loc_S1_003_2A	242
4.03083	Auto	loc_S1_003_2A	242
-0.477667	Auto	loc_S1_003_2A	242
16.0958	Auto	loc_S1_003_2A	242
4.96217	Auto	loc_S1_003_2A	242
2.50683	Auto	loc_S1_003_2A	242
24.1392	Auto	loc_S1_003_2A	242
5.91467	Auto	loc_S1_003_2A	242
23.7793	Auto	loc_S1_003_2A	242
-14.5323	Auto	loc_S1_003_2A	242
-3.7585	Auto	loc_S1_003_2A	242
25.4938	Auto	loc_S1_003_2A	242
9.80933	Auto	loc_S1_003_2A	242
1.72367	Auto	loc_S1_003_2A	242
11.7567	Auto	loc_S1_003_2A	242
12.6668	Auto	loc_S1_003_2A	242
24.7742	Auto	loc_S1_003_2A	242
-2.425	Auto	loc_S1_003_2A	242
9.87283	Auto	loc_S1_003_2A	242
5.7665	Auto	loc_S1_003_2A	242
8.92033	Auto	loc_S1_003_2A	242
11.6085	Auto	loc_S1_003_2A	242
29.2192	Auto	loc_S1_003_2A	242
3.544	Auto	loc_S1_003_2A	242
6.06283	Auto	loc_S1_003_2A	242
-2.27683	Auto	loc_S1_003_2A	242
3.84033	Auto	loc_S1_003_2A	242
17.2177	Auto	loc_S1_003_2A	242
23.229	Auto	loc_S1_003_2A	242
4.20017	Auto	loc_S1_003_2A	242
-19.6335	Auto	loc_S1_003_2A	242
10.4443	Auto	loc_S1_003_2A	242
17.8103	Auto	loc_S1_003_2A	242
12.0953	Auto	loc_S1_003_2A	242
3.8615	Auto	loc_S1_003_2A	242
3.01483	Auto	loc_S1_003_2A	242
22.0437	Auto	loc_S1_003_2A	242
20.4138	Auto	loc_S1_003_2A	242
6.10517	Auto	loc_S1_003_2A	242
14.4025	Auto	loc_S1_003_2A	242
-2.1075	Auto	loc_S1_003_2A	242
-3.58917	Auto	loc_S1_003_2A	242
8.39117	Auto	loc_S1_003_2A	242
17.5775	Auto	loc_S1_003_2A	242
22.7633	Auto	loc_S1_003_2A	242
21.5145	Auto	loc_S1_003_2A	242
6.69783	Auto	loc_S1_003_2A	242
1.91417	Auto	loc_S1_003_2A	242
-21.9195	Auto	loc_S1_003_2A	242
25.6208	Auto	loc_S1_003_2A	242
15.5032	Auto	loc_S1_003_2A	242
27.7798	Auto	loc_S1_003_2A	242
23.6312	Auto	loc_S1_003_2A	242
27.2507	Auto	loc_S1_003_2A	242
-19.6547	Auto	loc_S1_003_2A	242
1.0675	Auto	loc_S1_003_2A	242
-0.604667	Auto	loc_S1_003_2A	242
19.8635	Auto	loc_S1_003_2A	242
-22.4063	Auto	loc_S1_003_2A	242
-23.3377	Auto	loc_S1_003_2A	242
-26.1528	Auto	loc_S1_003_2A	242
22.5517	Auto	loc_S1_003_2A	242
3.20533	Auto	loc_S1_003_2A	242
27.3565	Auto	loc_S1_003_2A	242
26.404	Auto	loc_S1_003_2A	242
24.9223	Auto	loc_S1_003_2A	242
6.76133	Auto	loc_S1_003_2A	242
-19.7182	Auto	loc_S1_003_2A	242
23.2925	Auto	loc_S1_003_2A	242
2.12583	Auto	loc_S1_003_2A	242
25.3245	Auto	loc_S1_003_2A	242
4.70817	Auto	loc_S1_003_2A	242
2.909	Auto	loc_S1_003_2A	242
3.45933	Auto	loc_S1_003_2A	242
14.0003	Auto	loc_S1_003_2A	242
21.9167	Auto	loc_S1_003_2A	242
9.93633	Auto	loc_S1_003_2A	242
20.4138	Auto	loc_S1_003_2A	242
26.5733	Auto	loc_S1_003_2A	242
-1.00683	Auto	loc_S1_003_2A	242
3.52283	Auto	loc_S1_003_2A	242
19.1438	Auto	loc_S1_003_2A	242
23.9063	Auto	loc_S1_003_2A	242
2.73967	Auto	loc_S1_003_2A	242
4.8775	Auto	loc_S1_003_2A	242
-2.19217	Auto	loc_S1_003_2A	242
8.47583	Auto	loc_S1_003_2A	242
3.01483	Auto	loc_S1_003_2A	242
6.23217	Auto	loc_S1_003_2A	242
2.0835	Auto	loc_S1_003_2A	242
24.4778	Auto	loc_S1_003_2A	242
14.0638	Auto	loc_S1_003_2A	242
8.45467	Auto	loc_S1_003_2A	242
24.3932	H1	loc_S1_003_2A	242
25.4515	H1	loc_S1_003_2A	242
25.769	H1	loc_S1_003_2A	242
27.293	H1	loc_S1_003_2A	242
27.6317	H1	loc_S1_003_2A	242
27.3565	H1	loc_S1_003_2A	242
26.4252	H1	loc_S1_003_2A	242
25.7902	H1	loc_S1_003_2A	242
24.3932	H1	loc_S1_003_2A	242
22.8692	H1	loc_S1_003_2A	242
21.7262	H1	loc_S1_003_2A	242
21.7262	H1	loc_S1_003_2A	242
21.0488	H1	loc_S1_003_2A	242
20.4562	H1	loc_S1_003_2A	242
18.403	H1	loc_S1_003_2A	242
18.5935	H1	loc_S1_003_2A	242
18.5935	H1	loc_S1_003_2A	242
18.4665	H1	loc_S1_003_2A	242
18.5723	H1	loc_S1_003_2A	242
20.435	H1	loc_S1_003_2A	242
20.8583	H1	loc_S1_003_2A	242
21.5145	H1	loc_S1_003_2A	242
23.8852	H1	loc_S1_003_2A	242
24.499	H1	loc_S1_003_2A	242
25.1763	H1	loc_S1_003_2A	242
26.6792	H1	loc_S1_003_2A	242
27.3565	H1	loc_S1_003_2A	242
27.9492	H1	loc_S1_003_2A	242
28.4995	H1	loc_S1_003_2A	242
29.3885	H1	loc_S1_003_2A	242
28.9863	H1	loc_S1_003_2A	242
28.8382	H1	loc_S1_003_2A	242
28.055	H1	loc_S1_003_2A	242
27.7163	H1	loc_S1_003_2A	242
26.6792	H1	loc_S1_003_2A	242
27.4623	H1	loc_S1_003_2A	242
27.9703	H1	loc_S1_003_2A	242
28.4572	H1	loc_S1_003_2A	242
28.6265	H1	loc_S1_003_2A	242
29.1768	H1	loc_S1_003_2A	242
29.4732	H1	loc_S1_003_2A	242
29.7483	H1	loc_S1_003_2A	242
29.7483	H1	loc_S1_003_2A	242
30.595	H1	loc_S1_003_2A	242
30.9972	H1	loc_S1_003_2A	242
30.0235	H1	loc_S1_003_2A	242
30.6797	H1	loc_S1_003_2A	242
31.5052	H1	loc_S1_003_2A	242
31.6322	H1	loc_S1_003_2A	242
30.1505	H1	loc_S1_003_2A	242
29.7272	H1	loc_S1_003_2A	242
30.7008	H1	loc_S1_003_2A	242
28.6477	H1	loc_S1_003_2A	242
29.3462	H1	loc_S1_003_2A	242
28.0762	H1	loc_S1_003_2A	242
28.4783	H1	loc_S1_003_2A	242
28.0762	H1	loc_S1_003_2A	242
28.0762	H1	loc_S1_003_2A	242
27.801	H1	loc_S1_003_2A	242
27.674	H1	loc_S1_003_2A	242
28.1397	H1	loc_S1_003_2A	242
27.3142	H1	loc_S1_003_2A	242
27.2083	H1	loc_S1_003_2A	242
27.547	H1	loc_S1_003_2A	242
26.9967	H1	loc_S1_003_2A	242
28.0762	H1	loc_S1_003_2A	242
26.8062	H1	loc_S1_003_2A	242
27.2295	H1	loc_S1_003_2A	242
27.4623	H1	loc_S1_003_2A	242
27.293	H1	loc_S1_003_2A	242
26.3828	H1	loc_S1_003_2A	242
26.5733	H1	loc_S1_003_2A	242
26.9543	H1	loc_S1_003_2A	242
26.4887	H1	loc_S1_003_2A	242
25.7055	H1	loc_S1_003_2A	242
24.9223	H1	loc_S1_003_2A	242
25.3668	H1	loc_S1_003_2A	242
25.515	H1	loc_S1_003_2A	242
25.642	H1	loc_S1_003_2A	242
25.3033	H1	loc_S1_003_2A	242
24.372	H1	loc_S1_003_2A	242
24.0968	H1	loc_S1_003_2A	242
24.245	H1	loc_S1_003_2A	242
24.0122	H1	loc_S1_003_2A	242
23.3983	H1	loc_S1_003_2A	242
23.229	H1	loc_S1_003_2A	242
23.6735	H1	loc_S1_003_2A	242
22.8057	H1	loc_S1_003_2A	242
22.0437	H1	loc_S1_003_2A	242
21.4722	H1	loc_S1_003_2A	242
20.3927	H1	loc_S1_003_2A	242
20.3927	H1	loc_S1_003_2A	242
19.8635	H1	loc_S1_003_2A	242
22.594	H1	loc_S1_003_2A	242
23.4407	H1	loc_S1_003_2A	242
23.737	H1	loc_S1_003_2A	242
24.3508	H1	loc_S1_003_2A	242
21.9802	H1	loc_S1_003_2A	242
20.308	H1	loc_S1_003_2A	242
19.038	H1	loc_S1_003_2A	242
23.0597	H1	loc_S1_003_2A	242
22.594	H1	loc_S1_003_2A	242
22.213	H1	loc_S1_003_2A	242
21.4087	H1	loc_S1_003_2A	242
20.7313	H1	loc_S1_003_2A	242
21.197	H1	loc_S1_003_2A	242
20.2233	H1	loc_S1_003_2A	242
19.2708	H1	loc_S1_003_2A	242
18.3183	H1	loc_S1_003_2A	242
18.3607	H1	loc_S1_003_2A	242
18.8475	H1	loc_S1_003_2A	242
18.911	H1	loc_S1_003_2A	242
19.3343	H1	loc_S1_003_2A	242
18.9957	H1	loc_S1_003_2A	242
18.3183	H1	loc_S1_003_2A	242
16.7308	H1	loc_S1_003_2A	242
16.117	H1	loc_S1_003_2A	242
17.2388	H1	loc_S1_003_2A	242
17.895	H1	loc_S1_003_2A	242
17.3023	H1	loc_S1_003_2A	242
15.482	H1	loc_S1_003_2A	242
14.339	H1	loc_S1_003_2A	242
24.4567	H1	loc_S1_003_2A	242
21.9378	H1	loc_S1_003_2A	242
21.2605	H1	loc_S1_003_2A	242
21.2817	H1	loc_S1_003_2A	242
21.3663	H1	loc_S1_003_2A	242
14.0427	H1	loc_S1_003_2A	242
14.085	H1	loc_S1_003_2A	242
12.1165	H1	loc_S1_003_2A	242
12.1377	H1	loc_S1_003_2A	242
15.6937	H1	loc_S1_003_2A	242
14.2967	H1	loc_S1_003_2A	242
13.958	H1	loc_S1_003_2A	242
14.6988	H1	loc_S1_003_2A	242
15.1857	H1	loc_S1_003_2A	242
17.133	H1	loc_S1_003_2A	242
14.847	H1	loc_S1_003_2A	242
15.5667	H1	loc_S1_003_2A	242
14.9317	H1	loc_S1_003_2A	242
13.5982	H1	loc_S1_003_2A	242
12.8997	H1	loc_S1_003_2A	242
13.45	H1	loc_S1_003_2A	242
13.1748	H1	loc_S1_003_2A	242
11.5027	H1	loc_S1_003_2A	242
13.2595	H1	loc_S1_003_2A	242
12.4975	H1	loc_S1_003_2A	242
12.4975	H1	loc_S1_003_2A	242
11.3122	H1	loc_S1_003_2A	242
9.85167	H1	loc_S1_003_2A	242
9.28017	H1	loc_S1_003_2A	242
8.83567	H1	loc_S1_003_2A	242
9.9575	H1	loc_S1_003_2A	242
11.2487	H1	loc_S1_003_2A	242
7.735	H1	loc_S1_003_2A	242
8.6875	H1	loc_S1_003_2A	242
11.2063	H1	loc_S1_003_2A	242
11.0582	H1	loc_S1_003_2A	242
12.6668	H1	loc_S1_003_2A	242
11.9048	H1	loc_S1_003_2A	242
11.6932	H1	loc_S1_003_2A	242
10.6348	H1	loc_S1_003_2A	242
10.3385	H1	loc_S1_003_2A	242
9.49183	H1	loc_S1_003_2A	242
9.99983	H1	loc_S1_003_2A	242
8.92033	H1	loc_S1_003_2A	242
10.3597	H1	loc_S1_003_2A	242
9.59767	H1	loc_S1_003_2A	242
9.02617	H1	loc_S1_003_2A	242
9.36483	H1	loc_S1_003_2A	242
9.53417	H1	loc_S1_003_2A	242
8.85683	H1	loc_S1_003_2A	242
7.75617	H1	loc_S1_003_2A	242
7.56567	H1	loc_S1_003_2A	242
9.513	H1	loc_S1_003_2A	242
8.77217	H1	loc_S1_003_2A	242
8.07367	H1	loc_S1_003_2A	242
10.2115	H1	loc_S1_003_2A	242
8.58167	H1	loc_S1_003_2A	242
8.39117	H1	loc_S1_003_2A	242
6.44383	H1	loc_S1_003_2A	242
5.7665	H1	loc_S1_003_2A	242
5.47017	H1	loc_S1_003_2A	242
4.8775	H1	loc_S1_003_2A	242
7.0365	H1	loc_S1_003_2A	242
6.48617	H1	loc_S1_003_2A	242
6.88833	H1	loc_S1_003_2A	242
7.227	H1	loc_S1_003_2A	242
6.61317	H1	loc_S1_003_2A	242
6.1475	H1	loc_S1_003_2A	242
6.23217	H1	loc_S1_003_2A	242
5.703	H1	loc_S1_003_2A	242
7.12117	H1	loc_S1_003_2A	242
7.45983	H1	loc_S1_003_2A	242
7.50217	H1	loc_S1_003_2A	242
6.465	H1	loc_S1_003_2A	242
6.5285	H1	loc_S1_003_2A	242
6.973	H1	loc_S1_003_2A	242
6.0205	H1	loc_S1_003_2A	242
5.27967	H1	loc_S1_003_2A	242
3.94617	H1	loc_S1_003_2A	242
4.15783	H1	loc_S1_003_2A	242
3.417	H1	loc_S1_003_2A	242
2.29517	H1	loc_S1_003_2A	242
4.941	H1	loc_S1_003_2A	242
3.925	H1	loc_S1_003_2A	242
4.85633	H1	loc_S1_003_2A	242
6.0205	H1	loc_S1_003_2A	242
3.925	H1	loc_S1_003_2A	242
3.4805	H1	loc_S1_003_2A	242
2.3375	H1	loc_S1_003_2A	242
1.8295	H1	loc_S1_003_2A	242
1.10983	H1	loc_S1_003_2A	242
1.131	H1	loc_S1_003_2A	242
0.199667	H1	loc_S1_003_2A	242
1.36383	H1	loc_S1_003_2A	242
1.72367	H1	loc_S1_003_2A	242
-0.160167	H1	loc_S1_003_2A	242
-0.498833	H1	loc_S1_003_2A	242
-1.07033	H1	loc_S1_003_2A	242
-2.171	H1	loc_S1_003_2A	242
-2.171	H1	loc_S1_003_2A	242
-1.76883	H1	loc_S1_003_2A	242
-1.32433	H1	loc_S1_003_2A	242
-3.6315	H1	loc_S1_003_2A	242
-5.04967	H1	loc_S1_003_2A	242
-7.14517	H1	loc_S1_003_2A	242
-4.711	H1	loc_S1_003_2A	242
-5.13433	H1	loc_S1_003_2A	242
-5.74817	H1	loc_S1_003_2A	242
-3.54683	H1	loc_S1_003_2A	242
-6.9335	H1	loc_S1_003_2A	242
-3.84317	H1	loc_S1_003_2A	242
-3.10233	H1	loc_S1_003_2A	242
-3.27167	H1	loc_S1_003_2A	242
-4.09717	H1	loc_S1_003_2A	242
-3.54683	H1	loc_S1_003_2A	242
-2.27683	H1	loc_S1_003_2A	242
-1.93817	H1	loc_S1_003_2A	242
-3.54683	H1	loc_S1_003_2A	242
-1.49367	H1	loc_S1_003_2A	242
-0.985667	H1	loc_S1_003_2A	242
-0.0755	H1	loc_S1_003_2A	242
-0.752833	H1	loc_S1_003_2A	242
-0.5835	H1	loc_S1_003_2A	242
-0.879833	H1	loc_S1_003_2A	242
-0.2025	H1	loc_S1_003_2A	242
1.8295	H1	loc_S1_003_2A	242
1.4485	H1	loc_S1_003_2A	242
2.16817	H1	loc_S1_003_2A	242
2.8455	H1	loc_S1_003_2A	242
3.31117	H1	loc_S1_003_2A	242
3.69217	H1	loc_S1_003_2A	242
4.07317	H1	loc_S1_003_2A	242
4.32717	H1	loc_S1_003_2A	242
5.53367	H1	loc_S1_003_2A	242
4.79283	H1	loc_S1_003_2A	242
6.06283	H1	loc_S1_003_2A	242
5.0045	H1	loc_S1_003_2A	242
4.26367	H1	loc_S1_003_2A	242
3.56517	H1	loc_S1_003_2A	242
3.58633	H1	loc_S1_003_2A	242
2.80317	H1	loc_S1_003_2A	242
3.01483	H1	loc_S1_003_2A	242
1.99883	H1	loc_S1_003_2A	242
1.3215	H1	loc_S1_003_2A	242
2.29517	H1	loc_S1_003_2A	242
0.369	H1	loc_S1_003_2A	242
0.1785	H1	loc_S1_003_2A	242
-0.393	H1	loc_S1_003_2A	242
-0.7105	H1	loc_S1_003_2A	242
-0.0331667	H1	loc_S1_003_2A	242
0.199667	H1	loc_S1_003_2A	242
1.8295	H1	loc_S1_003_2A	242
4.26367	H1	loc_S1_003_2A	242
3.8615	H1	loc_S1_003_2A	242
3.39583	H1	loc_S1_003_2A	242
2.9725	H1	loc_S1_003_2A	242
1.80833	H1	loc_S1_003_2A	242
0.538333	H1	loc_S1_003_2A	242
-0.0331667	H1	loc_S1_003_2A	242
-0.5835	H1	loc_S1_003_2A	242
-0.879833	H1	loc_S1_003_2A	242
-0.901	H1	loc_S1_003_2A	242
-1.3455	H1	loc_S1_003_2A	242
-1.7265	H1	loc_S1_003_2A	242
4.51767	H1	loc_S1_003_2A	242
3.798	H1	loc_S1_003_2A	242
3.544	H1	loc_S1_003_2A	242
2.86667	H1	loc_S1_003_2A	242
3.39583	H1	loc_S1_003_2A	242
2.02	H1	loc_S1_003_2A	242
2.147	H1	loc_S1_003_2A	242
1.004	H1	loc_S1_003_2A	242
-0.435333	H1	loc_S1_003_2A	242
-1.028	H1	loc_S1_003_2A	242
-2.1075	H1	loc_S1_003_2A	242
3.37467	H1	loc_S1_003_2A	242
3.39583	H1	loc_S1_003_2A	242
2.48567	H1	loc_S1_003_2A	242
-8.902	H1	loc_S1_003_2A	242
-9.57933	H1	loc_S1_003_2A	242
-9.24067	H1	loc_S1_003_2A	242
-10.553	H1	loc_S1_003_2A	242
-10.3413	H1	loc_S1_003_2A	242
-9.74867	H1	loc_S1_003_2A	242
-15.5483	H1	loc_S1_003_2A	242
-23.4647	H1	loc_S1_003_2A	242
-19.5277	H1	loc_S1_003_2A	242
-19.697	H1	loc_S1_003_2A	242
-19.7817	H1	loc_S1_003_2A	242
-21.6443	H1	loc_S1_003_2A	242
-22.364	H1	loc_S1_003_2A	242
-23.7187	H1	loc_S1_003_2A	242
-26.5973	H1	loc_S1_003_2A	242
-20.586	H1	loc_S1_003_2A	242
-23.4012	H1	loc_S1_003_2A	242
2.0835	H1	loc_S1_003_2A	242
32.0978	H2	loc_S1_003_2A	242
31.6957	H2	loc_S1_003_2A	242
31.3782	H2	loc_S1_003_2A	242
30.722	H2	loc_S1_003_2A	242
31.103	H2	loc_S1_003_2A	242
30.722	H2	loc_S1_003_2A	242
30.0235	H2	loc_S1_003_2A	242
29.3462	H2	loc_S1_003_2A	242
29.4308	H2	loc_S1_003_2A	242
29.4308	H2	loc_S1_003_2A	242
29.6425	H2	loc_S1_003_2A	242
30.2352	H2	loc_S1_003_2A	242
30.595	H2	loc_S1_003_2A	242
30.5103	H2	loc_S1_003_2A	242
29.8965	H2	loc_S1_003_2A	242
30.4892	H2	loc_S1_003_2A	242
29.5578	H2	loc_S1_003_2A	242
28.8593	H2	loc_S1_003_2A	242
29.1345	H2	loc_S1_003_2A	242
29.3673	H2	loc_S1_003_2A	242
27.7163	H2	loc_S1_003_2A	242
27.6528	H2	loc_S1_003_2A	242
26.8485	H2	loc_S1_003_2A	242
27.3988	H2	loc_S1_003_2A	242
26.4675	H2	loc_S1_003_2A	242
25.261	H2	loc_S1_003_2A	242
24.9647	H2	loc_S1_003_2A	242
25.5785	H2	loc_S1_003_2A	242
26.7638	H2	loc_S1_003_2A	242
27.5682	H2	loc_S1_003_2A	242
28.182	H2	loc_S1_003_2A	242
27.6952	H2	loc_S1_003_2A	242
28.055	H2	loc_S1_003_2A	242
27.9068	H2	loc_S1_003_2A	242
27.6952	H2	loc_S1_003_2A	242
28.2455	H2	loc_S1_003_2A	242
28.4783	H2	loc_S1_003_2A	242
28.4995	H2	loc_S1_003_2A	242
28.563	H2	loc_S1_003_2A	242
28.182	H2	loc_S1_003_2A	242
27.5682	H2	loc_S1_003_2A	242
27.7163	H2	loc_S1_003_2A	242
28.0762	H2	loc_S1_003_2A	242
28.6477	H2	loc_S1_003_2A	242
28.944	H2	loc_S1_003_2A	242
29.0498	H2	loc_S1_003_2A	242
29.3885	H2	loc_S1_003_2A	242
28.5842	H2	loc_S1_003_2A	242
27.674	H2	loc_S1_003_2A	242
26.8273	H2	loc_S1_003_2A	242
26.5945	H2	loc_S1_003_2A	242
27.0602	H2	loc_S1_003_2A	242
27.293	H2	loc_S1_003_2A	242
27.6528	H2	loc_S1_003_2A	242
25.5573	H2	loc_S1_003_2A	242
25.3245	H2	loc_S1_003_2A	242
24.372	H2	loc_S1_003_2A	242
24.1815	H2	loc_S1_003_2A	242
26.2982	H2	loc_S1_003_2A	242
25.7267	H2	loc_S1_003_2A	242
25.2398	H2	loc_S1_003_2A	242
24.4143	H2	loc_S1_003_2A	242
24.2238	H2	loc_S1_003_2A	242
23.6947	H2	loc_S1_003_2A	242
22.9538	H2	loc_S1_003_2A	242
21.4087	H2	loc_S1_003_2A	242
20.8583	H2	loc_S1_003_2A	242
26.6157	H2	loc_S1_003_2A	242
25.5362	H2	loc_S1_003_2A	242
24.6048	H2	loc_S1_003_2A	242
24.0333	H2	loc_S1_003_2A	242
25.3668	H2	loc_S1_003_2A	242
24.6683	H2	loc_S1_003_2A	242
24.1815	H2	loc_S1_003_2A	242
24.118	H2	loc_S1_003_2A	242
23.3137	H2	loc_S1_003_2A	242
21.7473	H2	loc_S1_003_2A	242
22.1283	H2	loc_S1_003_2A	242
22.5093	H2	loc_S1_003_2A	242
22.9538	H2	loc_S1_003_2A	242
21.8108	H2	loc_S1_003_2A	242
20.816	H2	loc_S1_003_2A	242
20.435	H2	loc_S1_003_2A	242
18.7417	H2	loc_S1_003_2A	242
18.4242	H2	loc_S1_003_2A	242
18.3818	H2	loc_S1_003_2A	242
18.3607	H2	loc_S1_003_2A	242
18.276	H2	loc_S1_003_2A	242
18.0643	H2	loc_S1_003_2A	242
20.1598	H2	loc_S1_003_2A	242
21.1335	H2	loc_S1_003_2A	242
20.689	H2	loc_S1_003_2A	242
16.879	H2	loc_S1_003_2A	242
18.2337	H2	loc_S1_003_2A	242
18.1913	H2	loc_S1_003_2A	242
18.5723	H2	loc_S1_003_2A	242
18.9322	H2	loc_S1_003_2A	242
19.292	H2	loc_S1_003_2A	242
20.7737	H2	loc_S1_003_2A	242
21.0277	H2	loc_S1_003_2A	242
20.5408	H2	loc_S1_003_2A	242
19.292	H2	loc_S1_003_2A	242
18.8687	H2	loc_S1_003_2A	242
18.2548	H2	loc_S1_003_2A	242
16.0747	H2	loc_S1_003_2A	242
15.355	H2	loc_S1_003_2A	242
14.8893	H2	loc_S1_003_2A	242
16.7097	H2	loc_S1_003_2A	242
14.8258	H2	loc_S1_003_2A	242
15.228	H2	loc_S1_003_2A	242
14.6353	H2	loc_S1_003_2A	242
14.0003	H2	loc_S1_003_2A	242
14.339	H2	loc_S1_003_2A	242
15.8842	H2	loc_S1_003_2A	242
13.0902	H2	loc_S1_003_2A	242
12.307	H2	loc_S1_003_2A	242
12.3705	H2	loc_S1_003_2A	242
11.9472	H2	loc_S1_003_2A	242
11.6297	H2	loc_S1_003_2A	242
11.3122	H2	loc_S1_003_2A	242
9.894	H2	loc_S1_003_2A	242
9.30133	H2	loc_S1_003_2A	242
8.8145	H2	loc_S1_003_2A	242
10.0633	H2	loc_S1_003_2A	242
10.9735	H2	loc_S1_003_2A	242
12.9843	H2	loc_S1_003_2A	242
13.1537	H2	loc_S1_003_2A	242
13.0267	H2	loc_S1_003_2A	242
13.577	H2	loc_S1_003_2A	242
13.958	H2	loc_S1_003_2A	242
13.069	H2	loc_S1_003_2A	242
17.1118	H2	loc_S1_003_2A	242
12.6457	H2	loc_S1_003_2A	242
11.6297	H2	loc_S1_003_2A	242
11.6085	H2	loc_S1_003_2A	242
10.3597	H2	loc_S1_003_2A	242
9.85167	H2	loc_S1_003_2A	242
9.513	H2	loc_S1_003_2A	242
9.80933	H2	loc_S1_003_2A	242
10.1268	H2	loc_S1_003_2A	242
9.17433	H2	loc_S1_003_2A	242
9.04733	H2	loc_S1_003_2A	242
9.34367	H2	loc_S1_003_2A	242
9.4495	H2	loc_S1_003_2A	242
10.9735	H2	loc_S1_003_2A	242
10.91	H2	loc_S1_003_2A	242
11.2275	H2	loc_S1_003_2A	242
8.89917	H2	loc_S1_003_2A	242
7.65033	H2	loc_S1_003_2A	242
7.2905	H2	loc_S1_003_2A	242
7.354	H2	loc_S1_003_2A	242
7.608	H2	loc_S1_003_2A	242
7.81967	H2	loc_S1_003_2A	242
7.01533	H2	loc_S1_003_2A	242
7.33283	H2	loc_S1_003_2A	242
7.6715	H2	loc_S1_003_2A	242
8.83567	H2	loc_S1_003_2A	242
8.83567	H2	loc_S1_003_2A	242
4.89867	H2	loc_S1_003_2A	242
3.62867	H2	loc_S1_003_2A	242
3.036	H2	loc_S1_003_2A	242
4.20017	H2	loc_S1_003_2A	242
5.23733	H2	loc_S1_003_2A	242
4.07317	H2	loc_S1_003_2A	242
3.90383	H2	loc_S1_003_2A	242
3.29	H2	loc_S1_003_2A	242
2.31633	H2	loc_S1_003_2A	242
1.08867	H2	loc_S1_003_2A	242
1.639	H2	loc_S1_003_2A	242
0.961667	H2	loc_S1_003_2A	242
0.834667	H2	loc_S1_003_2A	242
0.580667	H2	loc_S1_003_2A	242
1.53317	H2	loc_S1_003_2A	242
2.274	H2	loc_S1_003_2A	242
1.639	H2	loc_S1_003_2A	242
1.5755	H2	loc_S1_003_2A	242
1.385	H2	loc_S1_003_2A	242
2.25283	H2	loc_S1_003_2A	242
3.07833	H2	loc_S1_003_2A	242
3.69217	H2	loc_S1_003_2A	242
3.8615	H2	loc_S1_003_2A	242
4.941	H2	loc_S1_003_2A	242
6.29567	H2	loc_S1_003_2A	242
6.38033	H2	loc_S1_003_2A	242
6.69783	H2	loc_S1_003_2A	242
6.48617	H2	loc_S1_003_2A	242
5.703	H2	loc_S1_003_2A	242
4.941	H2	loc_S1_003_2A	242
4.13667	H2	loc_S1_003_2A	242
[truncated: 19,441 more rows]

## Sheet: Fig4A, 4B Summary Data
Compound	Image ID	Scanner location	Well	Strain	OWL count	Person1 count	Person2 count	Person1	Person2
Diacetyl	S1_001	4	A	N2	305	465	480	Lucero	Tessa
Diacetyl	S1_003	2	A	N2	242	318	350	Lucero	Tessa
Diacetyl	S1_007	4	A	N2	249	431	492	Lucero	Tessa
Diacetyl	S1_018	2	A	N2	137	173	218	Lucero	Tessa
1-Octanol	S1_005	4	D	N2	276	549	482	Lucero	Emily
1-Octanol	S1_010	2	D	N2	198	280	276	Lucero	Emily
1-Octanol	S1_013	2	D	N2	178	222	245	Lucero	Emily
Isoamyl Alcohol	S1_005	1	C	N2	313	513	570	Emily	Tessa
Isoamyl Alcohol	S1_009	3	C	N2	189	348	462	Emily	Tessa
Isoamyl Alcohol	S1_014	3	C	N2	83	137	194	Emily	Tessa
2-nonanone	S1_004	1	D	N2	353	602	458	Chandni	Tessa
2-nonanone	S1_008	3	D	N2	264	647	524	Chandni	Tessa
2-nonanone	S1_015	3	D	N2	250	428	408	Chandni	Tessa
Water	S1_004	2	B	N2	366	532	508	Ehsan	Tessa
Water	S1_008	4	B	N2	366	627	584	Ehsan	Tessa
Water	S1_015	4	B	N2	183	268	261	Ehsan	Tessa
DMSO	S1_004	2	D	N2	451	666	745	Ehsan	Chandni
DMSO	S1_008	4	D	N2	372	577	679	Ehsan	Chandni
DMSO	S1_015	4	D	N2	245	345	359	Ehsan	Chandni
