# Supplementary material for: A high-throughput behavioral screening platform for measuring chemotaxis by C. elegans
Source: PLoS Biol. 2024 Jun 27;22(6):e3002672. doi: 10.1371/journal.pbio.3002672 (PMC11210793; doi:10.1371/journal.pbio.3002672)
Supplement: S4 Data — (XLSX) [file pbio.3002672.s010.xlsx]

## Sheet: Key
This Supplemental Data file contains the positions of animals exposed to chemoactive chemicals
It constitutes intermediary data underlying the values plotted in Figures 5, 6A, 6B, 7B, and 7C
Numerical values plotted in Figure 5 are shared in S2 Table
Numerical values plotted in Figure 6A and 6B are shared in S3 Table (mean position ± confidence intervals) and S4 Table (delta-delta, mean ± confidence intervals)
Numerical values plotted in Figure 7 are shared in S4 Table
RRID	Strain	Genotype	Phenotype
RRID:WB-STRAIN:WBStrain00000001	N2 (Bristol)		wild-type
RRID:WB-STRAIN:WBStrain00030785	PR678	tax-4(p678)	defective in thermotaxis and chemotaxis
RRID:WB-STRAIN:WBStrain00005214	CX10	osm-9(ky10)	defective is osmosensation, noxious chemical avoidance, and nose touch avoidance
N/A	GN1077	tax-4(p678) III; osm-9(ky10) IV	defective for all chemotaxis behaviors

## Sheet: N2 Positions
(+)-Carvone	(-)-Borneol	(-)-Cedrene	HuperzineA	1-octanol	2,3-Dihydrobenzofuran	2,5-Dihydroxybenzoic acid	2-Methyl-1-butanol	2-Nonylquinolin-4(1H)-one	2-nonanone	4-Methoxybenzaldehyde	5-Aminolevulinic acid (hydrochloride)	Acetophenone	Agmatine	Ajmalicine	Alyssin	Anethole trithione	Anisole	Apigenin	Bergapten	Beta caryophyllene	Cadaverine	Cafestol	Caffeine	Camphor	Carnosic acid	Carnosol	Carvacrol	Cinnamyl Alcohol	Citronellol	Coumaran	Curcumenol	DMSO	Daucosterol	Deguelin	Diacetyl	Ellagic acid	Ethyl p-methoxycinnamate	Ethyl palmitate	Eucalyptol	Furfural	Galanthamine	Geranyl Acetate	Germacrene D	Guaiazulene	H2O	Isoamyl alcohol	Isoquinoline	Kaempferol	L-Citrulline
-24.478	-16.6675	16.1832	-10.5926	22.512	-7.92564	-4.66597	18.4692	5.04953	5.9597	-10.5926	10.2142	-0.22097	-16.9215	-6.9308	-24.7743	23.782	-19.6943	20.4165	-21.0066	-13.4713	9.05003	-22.6365	-23.5255	-24.5203	-12.1166	-25.367	18.575	-18.5513	-23.2715	-21.4088	-2.25297	-1.89314	23.7609	-24.7743	-23.2503	-22.1496	25.0944	3.75836	-15.5245	-15.4186	-12.2013	-9.80947	-16.3288	-17.0485	-6.02064	-0.47497	18.4057	-10.4868	-24.7531
-12.4553	-23.97	8.7537	10.6587	11.4419	3.08103	-21.8321	11.5689	8.73253	3.7372	-17.2601	-22.4248	9.21936	8.16103	-15.1011	-20.1176	21.242	-14.064	24.5864	-15.5668	20.0144	12.5849	-7.33297	-13.5771	-19.398	-20.3293	3.3562	9.02886	-9.99997	-19.7578	-25.748	-13.556	-11.6721	6.80636	-11.3123	0.47753	-25.1553	16.0774	2.86936	-10.6138	-23.2715	-18.8053	-18.7206	-23.2926	-4.8353	-11.8626	2.9117	9.55803	19.1677	-9.5343
-14.6778	-6.08414	9.7697	2.4037	8.92303	-9.0263	-7.3118	17.4955	24.8615	14.5534	-13.1115	-0.559637	13.2834	10.5529	-24.3933	-12.5611	14.765	-18.4455	0.98553	-19.2498	1.47236	-18.8265	-0.390304	-0.41147	-21.7475	17.0722	1.3242	11.4842	-16.477	-10.889	-5.68197	-25.2823	-14.4238	14.1512	-3.07847	-7.14247	-21.1971	8.4362	-0.305637	-4.91997	-6.25347	-23.9488	-3.1843	-3.20547	-11.0371	-19.6731	-2.88797	24.3959	-1.9143	-15.2705
-5.5973	2.2767	-2.65514	5.24003	5.91736	10.5317	0.0541964	1.4512	-22.0438	20.2472	-23.1021	-18.1703	16.6912	-0.305637	-25.7056	-10.508	22.4062	-7.10014	22.6814	-17.0273	-18.4455	-20.6468	-14.3603	-9.74597	-6.5498	-10.7196	-13.3866	16.8394	-7.5023	-1.30047	-8.8993	-24.1393	-9.04747	22.1099	-6.18997	11.3995	-8.24314	21.1997	-1.3428	-22.5306	6.04436	-8.92047	-6.02064	-10.9948	-19.6308	2.99636	5.21886	6.2772	6.70053	-19.1228
-22.1073	8.41503	-15.2281	-2.12597	10.0449	8.5632	2.5307	13.0294	-8.75114	-1.06764	0.646863	19.21	-7.1848	13.6009	-17.747	-4.68714	14.1089	-21.2183	8.45736	-19.5461	-7.10014	-19.7155	-4.11564	-7.03664	-14.2756	-22.2343	-14.9106	0.265863	-2.02014	2.1497	0.392863	3.2292	-2.6763	-3.92514	-20.2023	6.1502	-25.7691	1.66286	-2.6128	-2.31647	9.1982	-14.8895	-23.208	-11.8626	1.8957	-9.80947	-1.4698	19.1254	17.9189	5.3247
-5.74547	10.1295	8.92303	9.66386	-0.877137	-1.51214	-14.7836	23.0624	-15.5033	-9.7883	-13.1115	6.42536	9.68503	17.178	-1.93547	-6.5498	8.64786	-25.7268	-14.9741	-18.2126	-2.65514	16.5219	-24.1816	7.33553	-10.1481	16.3737	-14.2968	15.5905	-10.1905	-21.9803	-0.453804	10.2777	9.02886	19.337	-0.60197	-0.940637	-6.63447	20.8822	23.0835	-4.0098	2.99636	-19.9271	3.8007	1.43003	-1.51214	-19.5461	13.1987	5.1977	-2.6763	-6.31697
-7.41764	22.2369	-9.2168	5.85386	7.3567	-2.2953	-15.7361	0.371696	-17.4083	-24.5838	7.14503	17.8765	-17.1755	15.1037	3.71603	-6.06297	11.8652	4.6897	25.2637	-22.0438	18.8925	21.9829	-16.3076	11.8017	3.1022	21.4325	23.7185	24.8404	4.6897	-21.0066	3.52553	-3.73464	-3.86164	-5.00464	4.28753	0.47753	-26.0866	-3.90397	8.03403	6.74286	4.58386	-26.5946	18.7232	-6.14764	-9.13214	-7.07897	6.51003	14.1089	-6.4228	-0.0939703
-6.2323	19.6757	-19.9906	3.44086	-5.23747	20.3742	-3.22664	16.0774	16.9875	-9.57664	-2.9303	19.972	-8.15847	-20.2446	-1.51214	1.59936	15.0614	-9.19564	10.7857	-2.57047	14.9555	-11.4181	-9.36497	9.85436	-26.2136	13.0082	-12.8151	-0.60197	-19.525	-24.4356	-2.71864	-14.9953	-18.3396	20.9457	-22.4036	2.06503	14.7015	-6.40164	6.76403	9.43103	-8.75114	-8.43364	16.797	-21.3241	-25.3035	2.80586	8.01286	10.3624	-8.22197	15.6964
-13.0691	-20.4563	-1.1523	11.3784	24.7345	12.8389	-1.42747	-1.13114	-25.5363	-15.5245	18.0882	-1.61797	-20.8796	-1.0888	-4.2003	-0.91947	4.20286	-0.559637	-22.3613	3.14453	-21.0066	-11.8626	-11.4816	8.64786	-23.5466	-1.2158	10.4259	19.2735	14.2994	18.0035	9.7062	13.2834	12.6484	2.5942	-23.7583	10.2565	13.2834	9.30403	1.5782	-22.0015	-13.3231	-5.23747	-10.2116	-3.98864	0.0965297	1.04903	21.2209	1.04903	7.27203	9.0077
-3.03614	5.91736	-12.7305	0.0330297	8.52086	-2.88797	9.5792	-21.3241	-16.096	17.178	-16.8791	3.12336	18.2364	11.9075	-9.51314	-17.9375	18.0247	-23.97	15.3154	-13.937	17.8977	19.6545	1.91686	22.2792	-20.1811	20.3742	1.78986	7.9917	7.84353	-22.8058	-19.5038	-26.0443	15.0614	-5.8513	8.22453	4.77436	-19.3133	22.0887	-7.98914	3.3562	-17.1755	-13.5983	11.9075	16.6912	19.2312	13.749	-0.877137	-19.4191	-7.65047	1.3877
1.7052	-5.04697	-9.70364	3.90653	-1.30047	5.59986	1.7052	-22.6788	-19.8425	-7.16364	4.0547	17.4744	4.4992	12.8389	-18.5936	7.5472	7.14503	-5.32214	-13.6195	-1.89314	-3.01497	-4.81414	9.21936	15.8657	2.19203	-8.47597	2.23436	-3.77697	4.07586	-14.1486	-6.12647	8.0552	-5.32214	-2.0413	11.3572	22.5544	20.6494	-11.4181	-12.8998	16.1832	5.1342	-16.4346	24.5017	-9.19564	-6.71914	10.447	7.39903	-17.0485	-17.5565	-12.6035
4.96486	-19.3133	-2.37997	-25.367	-4.41197	10.0872	-7.26947	24.8615	-0.496137	14.765	18.7867	-19.652	-1.95664	21.9829	-14.191	-2.95147	3.1022	-20.3081	3.94886	9.4522	-9.23797	9.5792	-6.18997	-12.5823	19.21	-26.6158	13.8972	11.6324	2.44603	20.2049	-2.59164	4.39336	-25.5998	-10.5291	14.13	-9.57664	-22.573	-10.7408	-14.1698	-15.4398	4.1182	1.72636	24.8192	13.4739	22.5544	-1.32164	14.7862	10.5952	9.85436	4.83786
-8.6453	-16.0325	16.4795	-8.28547	5.47286	7.08153	-12.9633	-4.8353	-7.96797	14.1724	-4.17914	-8.6453	7.84353	14.0242	4.9437	-20.2023	11.1879	-1.93547	13.622	-7.07897	6.70053	6.51003	-1.80847	-4.85647	-22.2555	25.7505	12.606	-22.6365	12.0345	-21.4511	-6.90964	16.6489	23.9514	-12.4341	9.6427	19.8874	-20.9008	17.2627	-21.7051	21.4114	17.686	-3.98864	10.5105	17.8342	8.3727	7.01803	-9.95764	3.8007	-22.573	8.01286
11.5689	-12.0531	-25.6633	21.5595	-2.33764	12.4155	-5.30097	12.6907	11.2514	11.3149	-19.3768	-16.6886	9.87553	-0.326804	1.74753	8.4362	9.3252	21.2844	-24.4568	-19.5885	5.55753	-8.17964	20.6494	-25.5151	-13.1538	25.0097	4.8167	13.0929	-0.263304	19.6545	-10.2328	7.88586	-12.6458	-24.7955	15.6964	3.9912	6.06553	-9.68247	-16.0325	-9.0263	-25.9385	-7.3118	5.30353	0.0330297	2.9117	-22.0226	17.9824	23.5069	17.0087	-7.29064
4.3087	13.1987	-23.843	3.46203	16.6912	-1.61797	5.43053	20.1202	25.3272	5.66336	9.24053	-9.5978	15.8234	1.17603	-11.9473	1.40886	-3.39597	16.9029	8.39386	-22.0861	-0.623137	13.749	-17.8528	0.117696	1.87453	3.82186	-2.1683	0.181196	-14.8048	-5.2798	1.40886	-2.0413	3.9277	21.5595	-10.5715	3.39853	3.97003	-4.87764	-4.2638	25.1367	-23.5043	18.8925	18.0247	-15.4186	-7.77747	15.2307	10.6799	-7.52347	-1.38514	11.717
-20.668	24.7345	7.12386	19.5487	2.74236	19.2312	-15.7573	15.6752	-0.432637	-8.09497	1.1337	-25.5363	2.70003	-14.2333	2.86936	-0.136304	13.3045	4.35103	23.782	-23.7583	-10.7408	-17.1755	-24.9225	10.9762	-24.4145	-19.144	-12.8786	22.6179	23.0624	9.1982	2.99636	12.3944	18.8079	16.7335	16.2255	25.0309	-9.13214	-14.826	5.53636	0.16003	-6.8673	25.1155	11.3995	4.9437	18.321	-26.9968	8.9442	2.70003	-11.7568	-16.3288
-24.9225	-18.5513	-20.0541	-1.2158	16.0985	-26.2771	-4.7718	21.0092	21.9829	11.9922	-23.716	4.09703	-23.9276	5.28236	11.6535	9.0077	6.2137	-4.09447	26.5125	18.3845	24.3535	-1.2158	-24.224	2.95403	-25.1765	22.893	-5.6608	5.7057	-3.41714	4.52036	-26.383	7.1027	-26.2983	26.1104	1.21836	9.43103	18.8925	15.908	-13.8311	-19.5461	-26.5735	5.62103	-11.9473	-6.06297	-20.6468	-20.0965	18.5327	-12.3071	-7.01547	-2.82447
-3.73464	-15.715	0.900863	20.0779	3.37736	24.798	-14.7413	22.4274	2.80586	10.0025	-6.2323	24.3112	-23.7583	-11.4393	-0.813637	9.53686	-2.0413	23.8244	-16.4135	5.8327	-17.6623	24.6287	-17.4295	11.4207	-26.3618	-7.20597	22.9565	20.7552	-4.22147	-5.83014	-0.369137	4.1817	-20.0965	0.54103	-16.8156	18.2999	1.36653	-17.62	7.14503	9.34636	25.7505	8.90186	25.56	7.2297	-3.6288	-25.9596	12.6695	6.70053	9.1347	3.6737
19.5064	-25.1765	-7.41764	2.17086	-25.367	18.0459	15.2307	6.89103	24.2477	-5.00464	2.44603	2.0227	17.8554	-12.2436	16.6277	0.900863	-6.14764	-5.74547	22.4697	-2.6763	-16.0536	-17.9586	5.59986	10.2142	-3.86164	-27.4625	21.4325	2.2132	-0.47497	-3.39597	-1.55447	13.8337	21.1574	-11.0795	-4.6448	16.035	-22.7	0.202363	9.7062	5.53636	7.97053	3.46203	5.0707	-12.9845	-6.1053	-20.8161	8.39386	0.308196	18.2152	-22.6576
14.4475	-5.4068	19.4217	24.0995	-5.1528	1.21836	22.258	19.3794	17.5167	-26.1078	13.3892	-16.0325	14.9555	11.209	4.2452	-1.61797	-8.05264	-10.9948	-19.2075	23.5069	-5.38564	-13.5136	2.38253	-12.2225	19.0619	20.1625	-7.10014	-4.43314	1.74753	-8.34897	-2.63397	-11.4816	0.41403	-15.3975	-19.0805	7.37786	-23.589	-2.52814	8.20336	7.12386	4.20286	10.9974	-16.3288	-13.683	-7.22714	-13.683	19.083	20.6494	-24.0335	-1.36397
-5.76664	-20.287	-0.644304	-2.5493	-21.7898	18.5327	-11.7356	15.1672	-5.4068	19.8239	-5.4703	-26.1078	1.09136	-23.5466	-23.6313	12.352	-5.19514	-9.2168	19.7604	-21.1548	-20.6045	-14.5508	-18.7206	-13.3866	22.4697	13.2834	-18.2338	5.28236	-24.9648	17.3897	-4.8353	-24.7743	-7.9468	3.31386	15.273	5.59986	20.9457	-5.9148	4.60503	8.39386	1.0067	-8.30664	-18.7841	-16.3076	-18.6148	17.3897	20.3319	7.8647	22.6814	20.9457
-2.2953	6.3407	-4.6448	8.8172	-5.4703	9.5792	-10.2751	-18.636	-12.6458	14.3205	4.4357	11.6959	5.53636	-2.1048	-26.4676	-13.2808	13.8125	1.09136	11.082	-1.13114	-9.76714	-24.5203	-10.2963	7.78003	-5.4068	25.6659	13.622	-23.5043	15.1037	-9.19564	5.6422	-12.032	5.68453	22.8084	3.25036	-4.3273	-18.636	-22.573	24.036	-25.367	12.5002	-27.5683	-18.1703	-8.2008	-13.429	-5.83014	14.3417	-3.8193	-22.7423	-19.6308
25.0097	25.814	16.0139	14.2147	-2.2318	4.0547	20.1202	12.6272	0.22353	14.892	-4.49664	-4.47547	0.202363	-10.3386	13.9184	5.55753	-0.496137	-3.03614	21.623	-19.6308	-25.6421	-22.9328	-22.3613	3.65253	-22.9963	25.0944	-3.14197	-14.1486	12.5002	1.68403	-3.6288	20.9457	-23.6948	19.845	22.4274	21.6442	25.0944	-11.5451	20.6917	26.2585	5.0072	7.18736	-9.51314	-1.76614	19.3582	19.3582	0.498696	19.2947	-16.9426	-20.9008
-21.684	-13.6406	2.74236	24.7769	-6.27464	8.60553	4.09703	22.7449	-24.9225	-12.1166	6.5312	-6.12647	3.8642	20.1414	24.7769	-18.8688	-7.3753	14.6804	16.543	17.9824	8.41503	-1.82964	-16.7098	-27.653	18.2999	9.6427	19.6122	21.2844	0.752696	-5.19514	-10.4021	10.0237	13.7067	4.01236	19.7604	14.9132	-4.60247	24.2689	-12.286	-8.28547	16.7124	11.971	6.4042	9.53686	5.62103	4.5627	7.31436	13.3045	-23.6313	-9.06864
5.34586	25.8987	2.19203	-24.3086	2.5942	15.8869	-0.750137	4.16053	2.25553	-25.8961	20.7129	20.1414	-6.90964	13.6644	-27.2296	1.68403	10.193	5.0072	-20.7103	-24.224	0.0541964	-19.1016	-26.5311	26.2585	10.2142	22.1945	17.8765	3.27153	-19.0381	-26.4676	-18.6148	10.5317	-5.8513	4.8802	21.0092	-1.19464	-1.36397	13.5162	-13.048	0.22353	24.925	1.40886	-6.88847	6.9122	-25.24	15.3789	23.4222	-4.56014	-27.145	2.3402
-8.41247	23.0624	10.828	5.43053	-7.86214	2.80586	-22.6365	-25.7903	-2.21064	-24.4991	2.4672	26.6184	10.4894	-20.7103	-25.0495	4.8167	0.625696	1.93803	0.138863	-7.26947	0.710363	-18.3185	-4.3273	10.8915	-13.8735	24.6287	-8.41247	0.98553	9.0077	3.05986	22.7237	-26.2771	-20.9855	-16.1806	1.8957	8.64786	-21.303	6.10786	23.147	1.3242	13.5585	19.8874	1.2607	8.3727	22.3215	-3.96747	11.2937	2.19203	-18.5301	-14.3603
-4.47547	13.3257	-14.3603	-7.92564	-1.2793	7.9917	24.544	14.4052	-11.8838	-22.3401	12.606	-0.34797	7.6742	23.1682	-10.3175	-5.42797	-11.778	-27.2508	0.710363	-2.95147	14.3417	-25.4516	15.8445	0.28703	-5.0258	-4.8988	-2.21064	0.329363	6.06553	19.1677	-4.56014	17.305	3.44086	-2.25297	22.3427	8.28803	9.4522	-9.36497	5.0707	-0.79247	-10.5503	23.9302	24.0784	-6.8038	19.9932	24.798	13.2199	-1.06764	18.702	9.1347
-2.78214	15.2942	0.646863	-0.686637	-9.89414	16.6489	4.0547	2.63653	13.0082	-0.898304	-1.4698	-7.96797	12.0345	5.24003	-17.1543	4.83786	-10.8043	-1.6603	-6.95197	25.8564	-2.97264	20.1837	8.1822	7.9917	0.22353	-3.1843	26.5549	-3.16314	20.8187	8.52086	0.85853	3.50436	-24.5203	-20.7103	5.49403	-11.8838	-19.9483	-14.8683	17.9612	-21.176	-20.7103	-17.2813	21.0092	-25.5363	16.8394	-7.65047	25.7929	9.79086	-14.9741	-9.76714
8.71136	5.4517	-19.398	26.9359	14.6592	7.33553	-18.9111	10.32	7.52603	0.329363	25.8564	24.5864	6.17136	-11.2911	-11.8626	-1.80847	18.2364	-24.2451	-0.85597	-4.6448	-0.707804	12.606	6.63703	22.4062	-24.1816	22.893	6.5947	-8.09497	3.63136	22.4485	18.448	-20.9431	1.5782	-22.1285	7.65303	17.8977	-24.859	-19.1016	9.85436	2.6577	23.528	-15.5033	12.5002	16.6489	0.625696	20.988	24.417	24.5652	-18.3396	13.4315
-26.7005	0.562196	10.193	-10.8466	-3.64997	9.7697	23.4645	-6.97314	-1.06764	16.67	0.816196	-2.02014	26.6395	19.0195	16.0139	25.433	3.3562	13.876	-10.0423	-23.1445	-12.2013	5.0072	0.60453	9.7697	-21.684	-1.0253	12.5214	9.47336	-13.683	12.8389	2.2132	8.3727	10.574	12.2885	17.7072	15.273	8.0552	8.9442	24.3112	25.8775	24.7345	5.87503	-0.326804	-22.5518	-23.5043	2.61536	22.2157	10.2565	8.33036	-21.0278
5.53636	-20.3505	25.306	18.9984	-24.0758	24.4805	7.01803	15.9715	-18.9746	9.24053	-1.87197	-24.097	3.6102	-14.9741	22.004	21.6019	9.1982	22.4485	7.63186	15.4424	10.447	-21.2395	-20.9431	10.2777	-13.4501	-21.0066	-2.3588	7.50486	5.55753	24.5864	-8.37014	6.5947	25.6024	0.0965297	-3.35364	-1.82964	-4.8353	16.6277	25.2002	-26.7005	23.1894	-22.2131	9.15586	14.638	-12.3283	-5.7878	-10.9101	18.2787	6.00203	20.9457
9.72736	-4.11564	21.9829	2.9752	-8.8993	10.5529	-8.98397	19.8874	-17.239	15.527	-5.9148	-4.28497	-15.8631	-19.2921	-24.2451	1.59936	5.30353	23.2317	-21.8956	-5.0893	20.6494	9.49453	3.9277	16.3314	23.5492	11.3995	21.3055	-7.33297	21.4114	-25.0071	-17.4295	-6.08414	-18.1703	17.94	-10.3175	-26.4888	-20.9855	14.9132	22.4062	-25.24	22.2369	-20.4563	0.66803	2.93286	16.162	-28.288	16.8817	-15.6303	25.433	-2.50697
-18.9746	15.8657	-10.889	-20.6045	-4.3908	-15.1646	-25.8326	12.2462	-11.143	3.56786	21.5172	25.0097	24.8615	-3.90397	-20.5621	-6.7403	16.9664	-6.90964	6.3407	26.3009	21.5807	22.7025	9.81203	-26.7216	-9.80947	23.8879	15.9927	-4.3908	-20.3505	-10.4445	-5.87247	-7.8198	-1.23697	-4.28497	-18.4031	4.26636	-27.6741	1.85336	-2.06247	-2.2318	23.528	9.3252	17.2415	19.1042	-3.8828	26.449	8.92303	6.93336	4.39336	-1.4698
24.3747	6.5947	23.0835	22.131	16.8394	22.3004	12.7119	25.2849	27.1264	-25.4305	15.9292	13.4527	20.353	17.0722	17.2627	-22.5518	2.61536	-8.60297	-22.192	3.69486	11.7594	-5.51264	-3.48064	6.4677	-24.8378	-4.60247	23.6127	25.2002	25.6659	-11.9896	2.76353	3.27153	5.0072	6.95453	-1.1523	0.964363	-1.61797	4.71086	-12.8998	3.31386	-19.7366	-4.03097	10.8915	-12.8786	7.2297	-11.1853	25.3272	-6.38047	-1.42747	-13.2173
3.52553	13.9607	-16.1806	2.5307	5.98086	4.13936	25.9834	5.3882	2.89053	10.574	-0.115137	-25.9596	22.258	2.25553	-14.1698	-26.4676	-9.2168	26.8935	-6.97314	-20.4775	1.15486	-7.77747	0.202363	7.71653	4.58386	-8.68764	19.3159	-19.7366	-9.5343	-23.1445	7.9917	13.7914	-16.9426	12.7754	21.9194	14.0454	-9.55547	5.02836	21.8135	-9.36497	-25.6633	25.7717	2.31903	-8.98397	-27.3566	-10.635	10.3624	-5.17397	-8.22197	3.88536
20.7129	-9.17447	16.9452	-25.0495	4.90136	-2.2318	-27.2508	11.59	6.95453	5.0707	14.9344	-0.813637	19.464	12.1615	1.74753	26.068	27.4015	-5.04697	8.98653	23.3375	12.86	13.8337	-15.7361	21.0304	-3.14197	-21.1971	3.97003	5.2612	7.8012	-22.4036	5.98086	2.5942	24.2265	6.19253	15.8234	3.2292	2.7847	3.4832	2.3402	-18.6995	9.98136	12.86	5.02836	-7.35414	-4.81414	25.4754	6.95453	-21.7263	-22.0015	-6.08414
10.7645	5.3247	-12.0743	17.3685	0.0330297	16.3737	-11.4181	17.432	-6.1688	-21.557	22.3004	1.5782	21.5384	19.1254	0.60453	3.2292	7.8012	20.1414	4.77436	-21.5358	3.37736	-24.3933	-2.02014	23.9725	-2.0413	-7.16364	11.1455	-12.794	5.04953	3.90653	-12.8151	13.0082	-14.1275	8.41503	22.9354	20.226	-15.715	7.5472	-6.97314	-27.3566	-18.5936	-5.6608	15.146	20.4589	-1.51214	6.51003	24.2054	11.6112	21.5172	-7.90447
1.2607	16.3737	19.337	-10.3386	10.1507	23.9302	10.7434	23.782	-26.8275	-2.33764	-10.1481	-26.7428	13.0929	-26.6158	-4.3908	25.3907	26.5549	15.9292	-15.1646	-27.4413	19.8027	16.9875	-5.89364	9.79086	-9.57664	-26.637	-0.877137	-15.9055	-24.8378	-11.397	0.28703	-0.0939703	-13.1538	-12.1166	3.65253	8.39386	10.2777	25.4754	-15.9478	-23.8641	22.0464	8.71136	9.98136	-16.4558	2.63653	9.98136	22.3639	8.85953	19.0195	27.1899
-0.813637	-23.3138	14.3205	-2.63397	11.0185	8.39386	25.56	20.9669	-27.526	4.52036	17.7284	15.9504	4.6262	11.2725	-0.79247	2.00153	1.55703	-6.25347	-1.32164	-19.271	5.17653	-14.8471	-25.1765	-3.3748	-25.0283	26.2374	19.8239	-6.50747	20.7975	-26.2348	21.3267	26.3855	14.4475	16.4795	5.72686	-0.41147	-3.54414	-2.63397	25.9199	22.7449	4.26636	-26.0655	13.4739	5.2612	20.9034	-4.5178	18.067	4.64736	10.1719	4.64736
5.15536	11.3784	20.2472	25.3907	-0.178637	7.4837	-10.6561	9.8967	11.0397	-0.813637	-8.15847	-4.4543	17.5167	14.8497	22.639	-16.5193	-6.59214	-1.9778	-13.7888	1.17603	-26.4041	9.60036	-12.794	-5.55497	20.2684	-23.5678	-7.5023	19.8874	12.733	5.43053	8.20336	-10.0846	-21.3876	-14.3603	-7.41764	-15.4186	21.7077	19.1254	-9.7883	-0.369137	-8.5818	-10.1693	-13.81	-10.9948	22.5544	14.0665	-12.0743	-7.10014	1.0067	-10.1905
-7.58697	-3.96747	12.225	-26.5523	5.59986	-1.44864	19.2312	24.671	-23.0386	8.22453	-13.9158	-25.875	8.3727	24.5229	8.41503	0.435196	-23.843	25.7294	-16.9003	23.8879	-4.2003	-0.707804	-0.623137	-6.9943	4.47803	27.0417	-13.7676	6.2772	16.4372	6.57353	-1.9143	8.47853	8.66903	-21.5358	-26.2983	22.6179	15.527	-25.2611	11.8229	-26.6793	14.1089	-27.5683	-23.208	-12.5611	1.04903	-9.89414	24.6499	15.654	20.2684	11.1244
-22.4248	-12.0743	-2.37997	-2.21064	-22.2978	13.7702	-4.72947	22.7449	24.1842	-26.7216	19.6334	-0.242137	-23.2715	-6.33814	-13.7676	19.972	23.2952	19.6757	25.9199	12.479	9.43103	-14.1275	-22.5518	-9.89414	-20.5621	13.876	0.625696	15.8869	-10.508	-17.0696	-4.49664	5.8962	21.5384	7.56836	24.2265	15.8445	2.50953	22.5967	20.5224	24.9462	-23.2291	6.4677	-2.76097	-15.0588	0.16003	-2.2318	22.5967	27.084	-9.68247	23.3164
-10.2751	-5.8513	7.6107	-20.4563	4.90136	20.0779	-9.2168	14.5745	-26.002	-1.80847	21.7712	-13.5136	23.5069	25.7929	-27.2931	10.1507	-2.14714	-2.95147	-12.7305	-8.85697	4.16053	12.1192	14.3205	20.5647	-8.49714	21.6019	-17.366	26.9782	-13.0268	17.8554	-6.69797	18.2152	23.2529	-17.3236	13.7914	-1.55447	-18.382	2.38253	3.8642	-26.1925	9.3887	-2.2953	20.2049	8.6902	-3.09964	-22.3401	8.58436	5.3882	-18.6783	-1.80847
15.146	20.8187	-25.8115	17.9612	1.91686	22.5332	13.8549	-3.90397	17.7072	-25.113	7.78003	-23.462	24.4594	-4.9623	23.7185	7.06036	10.7857	-22.4036	17.7072	-19.9695	-3.5653	-16.7945	-26.2983	-14.953	-16.6886	23.909	-25.7056	1.91686	6.10786	2.9752	-20.2446	3.7372	4.1817	-9.17447	-2.1683	-26.2771	-7.4388	-2.02014	26.3644	-13.7253	7.39903	-8.03147	22.5967	-21.303	16.4372	5.0707	-5.87247	2.36136	-2.21064	25.0097
16.289	-14.826	10.5317	7.8012	10.6164	1.2607	-22.5306	16.5854	-25.494	2.82703	13.9819	2.86936	20.7129	11.5477	12.9447	-0.85597	14.892	-19.3345	-5.74547	-21.5781	17.0934	4.79553	0.498696	25.687	2.93286	-2.4858	8.66903	26.2585	25.0309	2.17086	27.5285	-5.06814	-21.8956	27.5709	-8.62414	2.63653	12.4579	12.8177	6.57353	22.4909	-25.8538	12.1827	-8.3278	17.559	-22.3401	-6.88847	25.2637	-17.8105	23.4857	-26.0866
-9.87297	-23.8853	-14.2121	0.35053	-26.6793	25.179	-3.33247	14.8285	-21.0278	-22.9328	8.47853	5.0072	16.1832	0.54103	22.004	-6.2323	20.1837	27.2745	-2.02014	-26.7851	13.1775	25.2849	16.2467	12.2462	25.9622	25.7505	21.4537	12.6484	11.5689	-18.8053	0.879696	-13.302	25.3907	-1.82964	1.78986	-15.1858	5.55753	-15.4186	16.2044	-7.45997	13.9184	16.289	17.8342	13.2834	-21.7475	-14.4238	20.4165	-20.0753	-3.8828	9.8332
-23.1021	-10.0423	25.9834	6.82753	-3.96747	20.6705	24.1207	18.6809	25.0097	11.9922	-10.635	-26.637	-3.3748	20.7129	-25.875	5.40936	11.5054	7.65303	-23.1868	-23.6525	17.9189	25.9622	-18.5513	-1.32164	-17.62	-9.6613	25.2214	-18.4243	-13.9581	21.4325	7.06036	-12.794	4.73203	14.384	-10.0846	0.456363	-1.06764	19.2524	20.9669	23.782	22.3639	14.2147	10.5105	-17.493	-25.1976	-16.2441	27.3804	-10.8043	24.3535	-9.51314
6.9122	-24.8166	-9.51314	24.0149	-2.8033	26.6607	26.6819	-2.57047	-11.4393	-2.76097	-16.1171	-1.6603	5.91736	-25.875	-11.6086	17.4109	-3.58647	5.8327	27.2322	-25.3881	-25.2188	19.1254	-20.3081	26.0892	-27.1661	-1.57564	20.6705	-11.1641	21.8982	15.1249	12.86	8.22453	-10.254	13.2622	-5.9783	-8.11614	25.7929	14.5534	22.1099	-9.95764	13.0505	11.463	-17.0061	8.20336	4.03353	22.6602	21.242	25.3907	-27.8223	10.6799
18.1305	-9.70364	18.5115	-19.6731	-10.7408	17.9612	5.49403	16.4584	-2.95147	-20.7738	13.368	14.4475	-11.1641	-13.0056	2.8482	-20.3928	-7.52347	-17.1543	-8.0738	23.0624	-5.11047	11.717	-16.35	20.4165	-26.4676	5.8327	23.4645	-1.80847	19.2524	11.1244	6.4677	22.512	-16.5616	26.5125	0.075363	-12.2648	1.0702	10.1507	25.2425	-27.4836	-13.4925	-4.30614	-3.0573	-19.6731	7.6742	-2.78214	24.417	16.035	17.9824	-25.2188
-25.748	-23.2291	6.9757	3.1022	0.244696	5.5787	16.7124	22.8507	16.7547	0.0330297	-2.8033	4.54153	-6.4228	-21.6205	9.28286	0.752696	22.6602	-9.42847	-19.4191	21.4114	18.8714	27.9307	-3.16314	-4.3908	2.4672	25.6447	-4.47547	-22.4248	12.3097	-0.390304	5.28236	23.9937	13.0082	-23.3138	23.5069	-4.2638	-21.2395	-27.5683	12.3732	-4.43314	8.22453	24.3112	7.33553	23.528	1.49353	-24.224	7.50486	0.816196	-19.1228	13.622
-4.2003	-4.43314	8.4997	2.48836	9.17703	-0.961804	17.94	-16.8156	-6.1688	-8.24314	-17.9163	-28.3515	24.1419	-7.26947	-2.69747	-25.113	-0.60197	-21.049	-1.38514	-26.3618	-1.38514	6.00203	-23.6101	24.3535	-0.72897	23.528	27.6132	3.71603	15.0402	-3.5653	9.7697	-8.43364	6.9757	-22.0015	25.0732	20.3319	7.9917	4.1182	17.9824	25.2425	-27.1026	-19.4826	-21.3241	-8.22197	13.749	-19.0805	25.7717	-26.637	4.13936	-6.50747
17.686	3.39853	1.11253	-13.2173	6.3407	23.782	9.47336	-11.7356	14.7862	13.622	7.06036	17.5167	6.44653	25.1579	-29.2828	1.1337	20.5435	-28.0551	16.4372	25.5389	-25.9385	-10.9948	-5.2163	27.973	-13.2173	21.623	19.6969	6.99686	-23.1445	20.3742	2.12853	-8.09497	5.17653	8.7537	25.5389	-10.2328	7.0392	12.6272	-2.57047	-22.9963	-23.2503	23.4222	20.861	15.3154	20.6494	-26.0866	16.5007	-6.3593	2.89053	4.28753
-21.2183	8.45736	9.0712	-9.6613	9.5792	-2.18947	-26.8698	17.7495	-18.4243	-22.3401	5.85386	3.7372	-26.5311	9.98136	26.9147	18.1729	16.035	-23.7795	-15.1011	9.3887	8.09753	26.2585	-12.9633	16.0139	10.3835	-20.8796	-7.29064	17.051	1.62053	18.956	-21.7051	-27.272	14.3205	19.8874	20.2049	-9.25914	-5.76664	22.9354	-6.18997	-21.176	-15.7785	2.82703	22.258	11.3572	6.4677	20.607	17.9824	23.1682	-3.54414	-7.1213
-24.5626	26.83	4.28753	-5.89364	18.7232	-12.8151	5.9597	14.0665	-27.8858	15.8869	18.7444	12.1827	16.9029	-4.09447	22.5544	7.1027	12.5637	15.8234	8.9442	7.46253	18.0882	17.4109	-6.65564	5.68453	-3.14197	-28.6901	5.91736	-4.66597	25.052	-27.4201	-28.6478	4.85903	1.81103	23.0835	-5.1528	-20.2658	-2.4223	-23.97	6.0232	-8.1373	-13.0903	-14.3603	16.9452	-17.112	-13.6406	11.336	17.4955	-7.45997	10.8915	2.23436
6.42536	16.3737	2.9117	18.1517	-18.5513	25.4119	-12.3706	-0.623137	26.8724	25.2425	1.47236	-7.0578	-5.1528	-4.75064	-29.0711	-5.76664	-26.0866	-2.97264	-3.6288	-7.3118	9.0712	-16.2018	-24.7955	13.8549	-6.78264	-25.5575	4.66853	16.0562	-9.32264	-20.7103	25.7505	9.05003	-2.46464	-17.6411	-0.15747	25.0732	-24.4991	3.3562	10.7222	-5.83014	6.89103	18.956	25.8352	14.1089	-3.0573	-12.6035	6.31953	10.2354	-10.4656	17.305
3.84303	2.19203	-13.2385	22.0464	-26.0655	-4.94114	-20.3081	17.0934	-5.19514	2.57303	-27.3566	9.1347	26.4067	6.04436	-16.4558	7.84353	-20.1176	-19.5461	-9.95764	-7.90447	13.6644	-20.033	-25.7268	4.9437	-18.0856	25.4119	-2.33764	25.3484	-18.0856	23.8879	4.8167	7.0392	22.4697	6.95453	20.2684	-2.95147	-24.0758	3.71603	8.6267	-18.2126	8.1822	13.6855	-20.5198	20.8187	4.54153	-1.23697	23.8032	-26.4888	-25.748	3.6102
18.0247	6.44653	-21.4723	11.082	14.384	14.3417	20.2895	12.606	-25.7056	-20.2446	5.0707	-20.414	-20.9008	3.20803	-1.5968	19.464	2.36136	-24.7955	-26.3618	-22.827	1.49353	22.1099	-16.0325	-23.0386	-21.557	22.0464	23.2952	24.544	9.47336	16.7335	6.0867	2.31903	5.9597	-1.32164	-21.1336	-5.11047	-6.9308	-3.33247	17.0299	-26.9968	15.146	25.9834	15.4847	-27.5048	8.1822	-16.9003	27.9095	24.163	0.519863	0.54103
-8.3278	10.32	16.6065	22.7237	-12.4976	22.7449	8.26686	22.0464	3.05986	-25.367	-7.48114	-22.1073	18.8079	-13.5136	-25.0283	21.8347	-3.5018	11.1667	-17.1755	-2.1048	20.6705	14.0242	-21.2818	14.4687	-23.4196	-16.604	-6.6133	19.9932	8.5632	-11.2065	13.622	-14.7625	23.8879	-21.2183	23.909	-8.3278	-3.41714	7.39903	-9.3438	-24.9648	-25.5151	-25.367	-14.318	-7.98914	-6.27464	-24.7743	-8.92047	3.8007	-8.24314	15.527
3.08103	-21.0913	-9.25914	14.511	11.2514	7.58953	0.879696	12.987	-7.67164	10.574	-10.5715	2.1497	23.8667	1.15486	26.4702	4.92253	-17.7258	-0.72897	8.3727	27.3592	7.33553	8.4997	-14.826	1.66286	23.02	24.0995	-19.2498	-21.4935	24.1842	-6.27464	3.75836	-26.5311	-7.54464	-8.3278	-9.8518	4.58386	-22.1285	4.45686	-7.9468	17.94	21.7077	7.25086	23.1894	7.82236	2.4037	-23.0598	17.0087	17.7919	-9.4073	12.7754
0.138863	12.9659	-24.5203	-14.191	8.8172	19.6545	4.83786	20.6494	5.1342	-10.2963	-2.40114	-5.23747	20.1837	-23.208	24.4594	-0.051637	26.83	-20.6256	1.53586	8.07636	-10.508	-22.7635	-11.6721	6.86986	-16.9426	19.7604	-18.8476	-26.1078	-2.76097	-4.53897	-8.0103	1.36653	18.4904	5.5152	-14.6355	-1.9143	-3.92514	-2.88797	-14.0851	6.0867	18.1729	-4.34847	-16.1383	8.66903	12.4367	-18.4666	14.4264	6.63703	-4.30614	20.607
10.7857	-24.1393	0.28703	24.8404	-8.3913	15.8022	6.70053	8.6902	-6.31697	-16.3288	15.9504	-10.2116	15.7387	0.710363	21.2844	24.0572	5.1342	27.1475	-20.9008	2.9752	2.7212	-0.707804	0.498696	25.306	-21.3453	-11.1218	22.766	-6.65564	7.56836	-25.1976	-8.75114	-10.1693	-27.3143	27.465	-23.0598	9.91786	2.0862	24.6922	-1.82964	6.42536	4.3722	3.6102	3.1022	-6.57097	7.8647	-15.6938	17.4955	14.9979	16.797	5.9597
-24.0546	-15.9266	-4.28497	4.8802	-9.32264	6.76403	-27.399	7.14503	-14.3391	-23.9065	-11.9685	21.0515	-12.6035	26.0892	-28.6901	6.06553	-5.9783	6.06553	-26.2771	-4.98347	19.718	-18.3185	-17.1966	2.4672	-9.5978	28.5657	14.8497	26.1104	-17.8105	20.2895	-6.6768	24.5017	20.8822	-10.4445	7.8012	24.2054	-27.0603	6.10786	26.0257	4.39336	20.1414	4.1817	4.1182	-7.67164	-24.2451	15.1884	25.433	0.35053	-23.1445	9.98136
18.6385	-22.5095	5.74803	-26.256	-25.367	18.5115	-3.77697	3.05986	14.0665	-25.8326	10.193	-7.03664	11.082	15.1884	-26.1713	26.5125	17.559	-2.52814	-1.38514	-14.318	-26.2983	0.456363	24.4805	18.575	14.2359	20.9034	-2.27414	-22.5095	-22.5941	13.9184	15.9504	-23.1021	-19.2498	-17.7893	-10.635	3.0387	7.39903	-10.1905	-6.9308	-0.961804	17.3897	-29.431	-4.03097	9.72736	-14.5296	26.6607	20.3742	14.2359	14.5534	22.4697
7.94936	5.9597	-20.2658	28.2905	0.435196	10.5952	-24.351	24.0995	6.1502	-6.38047	26.3644	3.5467	3.05986	-6.08414	-11.651	-4.34847	-0.707804	13.2199	25.8352	22.3004	-4.2638	20.6494	-28.288	5.3882	0.92203	-25.621	-1.9143	11.1455	18.6809	-29.0923	8.0552	-2.33764	21.3267	-9.06864	5.02836	18.5115	5.4517	-18.4455	28.608	28.7562	5.28236	-27.0603	-27.399	1.59936	13.4104	-25.8538	22.4697	-9.55547	5.28236	16.289
5.1977	-22.0861	-8.7088	-2.37997	4.47803	12.225	-11.016	-2.12597	-23.1656	12.9024	4.96486	-16.3923	26.2374	22.7237	-17.1331	-20.3505	7.90703	-10.6561	20.4165	13.8549	-9.00514	14.4687	12.2462	-5.13164	-15.4398	22.385	-16.4346	3.9277	20.6917	1.04903	-4.75064	-5.9783	-10.3175	-22.3825	22.5332	0.73153	-22.9963	20.226	19.1889	-9.0263	-27.9705	-4.8353	-25.9173	1.15486	26.195	-29.8331	18.0035	-12.5188	12.3944	-1.13114
-7.90447	-5.93597	-21.4723	-24.0335	1.4512	13.241	13.0082	29.0314	-2.95147	-1.51214	6.25603	-19.9271	-17.0273	8.9442	25.2002	14.7862	23.3375	27.2957	11.7382	-12.3283	-20.4775	12.0557	6.25603	21.4114	-1.89314	-23.1021	14.1935	-2.1683	10.3835	-24.224	21.2209	4.1182	6.8487	28.5869	-6.18997	25.6659	-19.5461	-24.732	-10.9101	-19.9695	-12.3283	-10.4021	14.2994	10.9339	-28.2456	4.35103	18.5962	7.44136	9.0712	4.03353
-9.13214	-8.28547	-24.605	-23.1868	2.93286	9.74853	-2.50697	2.76353	-26.7005	26.449	-4.17914	-26.6581	14.5957	-24.605	13.4527	5.0707	-24.478	-12.6458	4.9437	-8.87814	-14.7836	3.90653	8.26686	-21.176	-23.9911	-9.9788	5.04953	-21.8956	16.5642	-19.4826	25.3907	7.31436	4.4357	-24.6685	-24.6473	6.10786	19.6757	8.73253	13.5374	1.66286	12.4579	-17.0696	-5.70314	11.6747	-28.923	-3.58647	22.6602	3.08103	-25.0283	8.66903
-23.081	15.9292	-12.794	19.718	-19.8425	21.7077	-15.2916	13.9607	25.0309	6.51003	-17.7893	-3.45947	20.8822	-28.3091	-5.74547	21.4537	-9.38614	23.5704	6.17136	19.6334	15.7387	25.5812	-5.68197	-28.6901	17.9824	-11.397	8.77486	18.1729	-24.5203	17.2415	23.5704	-18.0433	-25.494	-7.14247	21.5384	21.8347	27.5709	3.88536	29.116	21.1574	-26.9121	0.181196	-15.7996	-22.319	-5.17397	23.1682	19.8874	1.55703	-1.00414	19.972
15.1037	3.33503	7.39903	-3.41714	-17.366	2.4672	24.798	19.845	-20.4563	-26.5311	14.384	-6.44397	-25.875	-27.3143	17.051	-22.9963	-12.0743	-8.3913	25.1579	-17.8316	-6.57097	-9.38614	-8.5183	-6.84614	5.17653	26.1739	-0.41147	-8.5818	14.5534	-6.31697	-9.83064	22.9354	19.1465	-19.1863	-2.52814	1.02786	10.066	-6.52864	24.0149	-6.57097	27.0629	-11.4816	8.13986	-24.4356	0.16003	-29.8966	21.0515	4.92253	-22.3401	-16.4558
-16.5193	-26.3406	-5.06814	7.1662	5.7057	4.28753	-25.5575	20.5435	-1.5333	27.2957	-1.17347	22.8719	18.3845	-13.2596	-0.813637	-12.667	-17.1331	14.7227	-8.56064	2.42486	21.7924	7.06036	2.9752	-4.05214	-21.9591	-24.0335	-9.0898	20.4165	-9.11097	21.1574	-25.3458	-9.57664	-6.27464	8.1822	3.05986	14.2359	4.85903	-12.54	28.3117	21.8982	22.2792	25.1367	3.65253	24.2477	-9.7883	27.4227	24.7557	-6.25347	28.1	14.9132
0.752696	-14.2545	-5.89364	28.9679	16.8394	17.2204	-4.72947	17.3474	-21.5358	-12.2013	25.1155	24.4594	-21.5781	26.9147	-20.6256	15.1884	-15.6091	-24.7531	25.9834	28.2059	-21.0066	-6.2323	-0.517304	-25.875	-28.6266	22.7872	-22.2978	-22.9328	-2.46464	-19.9483	-0.326804	12.86	8.60553	12.5637	24.036	26.9147	-28.034	-16.4558	24.9039	-4.72947	3.75836	-22.4883	-6.57097	0.329363	-16.7945	-11.5663	13.8337	11.971	12.987	6.67936
-2.18947	-20.3293	-20.7738	20.4589	-27.7376	-6.12647	-2.31647	26.7242	13.495	13.4104	-8.6453	20.6282	-7.71397	12.6695	-22.4883	-24.8801	0.181196	3.2927	8.52086	-18.7841	-25.3458	6.42536	9.24053	15.6329	23.9725	-26.2348	6.2772	-24.1181	13.0505	2.4672	-29.8331	16.924	-14.1275	16.2467	18.702	17.5167	-2.31647	16.0774	21.9829	-11.2488	25.6447	-21.6628	-1.9143	-25.1765	-20.3716	-28.3938	-5.0258	-4.81414	5.55753	-23.0598
2.5307	14.9344	27.1264	0.837363	-23.2715	26.6184	27.084	16.5219	3.39853	-3.54414	9.0077	-0.644304	-4.81414	22.4697	23.909	17.6437	1.7052	-24.6685	27.8884	24.8192	-7.1848	-0.644304	-27.7376	4.60503	6.1502	-7.65047	-11.016	-24.9436	4.32986	4.07586	-6.4863	25.0309	-4.2638	-14.5296	-18.9323	24.3959	-21.1125	-7.45997	20.2472	-13.2173	-3.52297	15.3365	21.4749	-10.4445	-3.16314	13.495	16.5007	-17.5565	28.608	-9.17447
-2.84564	11.1667	15.4424	-1.36397	3.9912	-24.4568	14.0665	7.44136	-28.3938	3.69486	23.8244	16.7547	15.019	12.733	4.28753	2.50953	-3.4383	7.12386	-4.53897	-24.7955	-0.707804	-20.1388	4.71086	1.85336	8.98653	-27.4413	21.1997	2.17086	-20.7315	3.69486	3.4197	15.781	-11.8203	9.79086	26.5125	9.6427	-24.5838	21.6442	-15.5245	-17.7046	-19.8001	4.90136	7.25086	5.62103	19.4852	5.66336	28.608	20.5435	-3.48064	2.17086
-15.8208	25.4754	-22.0226	-24.8378	27.2322	23.8879	-6.8673	4.85903	-6.2323	25.814	17.2204	4.16053	-9.4073	-26.1925	-17.7046	-3.8193	9.60036	-5.5973	17.051	15.2942	-28.4996	9.7062	-11.5028	0.837363	-26.7851	-4.8988	-6.33814	-7.52347	-28.1186	2.70003	-6.78264	12.098	23.0412	1.23953	-10.8466	3.6102	-8.03147	9.79086	18.5539	-2.2953	24.9885	-23.1445	-26.8063	17.2627	-22.6153	-5.7878	17.559	-18.7841	-23.6948	-12.159
9.87553	10.3835	21.7712	27.084	-13.9581	22.3004	-0.517304	29.5182	-27.0815	28.3329	-18.2761	-1.95664	2.70003	-28.2456	-11.7356	-9.99997	13.2834	3.05986	15.2095	-12.6881	26.2585	-7.3118	18.0882	-15.08	2.50953	-16.8156	-17.6835	-11.0371	-0.580804	22.3215	-4.28497	-28.796	9.55803	4.58386	13.0929	-3.29014	-14.4873	1.7052	-17.4295	3.01753	-2.97264	-27.8858	4.26636	7.4837	25.56	20.861	14.0877	-16.0325	28.9467	-26.002
-28.8171	-5.8513	-26.3618	-23.9276	-15.5245	17.7072	11.59	11.1879	24.6075	-20.287	-4.66597	-5.89364	3.56786	21.623	-18.4666	23.4434	3.31386	-12.286	9.98136	-28.9018	28.5869	0.075363	-20.3928	-8.5183	-2.95147	-14.1275	25.4965	22.9777	22.4274	-3.90397	-19.017	5.74803	-26.6793	3.20803	-14.1063	20.7129	-6.97314	-21.2818	-28.0551	-24.3298	26.449	-18.5725	6.12903	18.9349	22.5332	-8.98397	22.385	-11.524	-13.6618	7.97053
23.8879	-10.0211	14.0665	-12.7305	15.654	19.1042	12.3309	14.6804	-12.5611	-23.4408	17.3897	8.52086	19.9297	28.1424	-22.3401	-20.0118	-7.2483	0.837363	-23.4408	-3.48064	-22.4671	-13.0691	-16.6675	-25.9385	20.48	14.1089	8.73253	27.6555	-19.8848	12.5637	24.0784	11.0397	2.06503	17.9824	-23.0175	2.06503	18.6385	21.2209	20.48	2.44603	22.9354	7.56836	-8.15847	26.5972	3.18686	16.2467	5.5787	22.893	-30.0025	-21.9168
17.2415	-24.2028	14.6592	16.7547	28.735	14.7227	-14.6566	9.62153	4.45686	7.18736	-5.3433	4.47803	-1.32164	-26.002	-25.0071	26.8089	10.0872	-26.256	-25.0071	5.93853	24.9885	15.527	25.6235	-4.60247	-15.4398	18.4269	23.0835	6.2772	7.39903	-18.509	-3.7558	14.3417	-10.1481	-3.20547	14.7439	-27.5048	0.0330297	14.384	-4.79297	14.3417	12.1615	3.05986	-9.30147	-7.73514	-25.621	-21.6628	25.2425	10.9974	-6.4863	15.6752
-5.70314	0.22353	26.3432	2.10736	0.498696	-8.1373	-22.3401	29.0314	-10.6773	-9.19564	11.4419	-17.0908	0.22353	-4.03097	-8.79347	2.3402	-18.4455	-8.7723	-27.018	-21.3241	1.5782	13.4104	-7.52347	-21.1336	1.1972	19.3794	18.7232	-4.2638	27.2745	24.1419	-24.6685	23.7609	-22.9963	-7.90447	-22.0226	-9.89414	-8.6453	-22.9116	-9.44964	15.5694	-10.8466	-7.39647	-7.8833	27.8249	2.04386	19.4005	23.0412	-5.44914	-17.5141	12.6484
-4.30614	22.5967	-25.4516	27.8884	-18.9958	-5.80897	12.7542	24.0572	2.19203	-12.1166	26.5337	4.83786	-23.081	19.8874	14.8497	-17.239	-8.2008	-27.5048	-7.86214	19.0407	19.718	-18.6783	-26.9756	26.068	10.7434	-28.4361	-3.71347	11.8864	-2.9303	1.62053	2.70003	-18.6148	-20.795	-10.254	-20.9855	8.4362	-21.3241	19.0619	15.1037	-8.15847	-6.27464	-24.7743	20.6917	10.6799	17.2415	28.6504	16.8394	25.5177	-25.7056	26.449
-20.3081	-13.81	-23.0175	24.7134	-2.0413	27.211	-20.6468	20.3107	-7.60814	-2.84564	15.4424	-27.9916	12.6695	-22.319	0.900863	22.4697	12.2039	28.5234	12.8812	-0.199804	11.5265	17.7072	-6.88847	-23.4196	13.5797	27.1687	-24.4991	6.70053	28.0154	22.3427	-1.38514	-20.6891	-17.1543	2.6577	-8.4548	-0.0728036	-26.51	-7.79864	-19.3133	24.4382	-4.43314	28.0154	9.15586	22.4909	0.308196	-19.3768	9.17703	9.3252	-28.7536	-6.82497
7.3567	-24.4991	-6.50747	-14.1063	-24.986	8.98653	7.8012	25.306	14.003	-22.5518	-0.326804	22.3639	15.7175	27.7825	-2.21064	-2.1048	18.0247	11.3995	-24.6473	23.02	4.79553	14.4264	-24.9436	-0.326804	-19.1651	-22.9116	-5.0893	10.1507	13.8125	0.011863	-18.6571	-16.9638	-4.2638	-21.2818	23.9937	-7.8833	-22.6788	12.1192	28.8832	25.8987	-27.6953	0.92203	-26.3406	14.5322	19.4852	-7.7563	24.0572	-27.8646	-4.8988	10.5317
-6.9308	26.3644	0.879696	16.1409	6.4677	11.7805	-23.6313	23.1682	-18.7841	-21.557	9.7697	-3.09964	-20.4775	-25.3881	-22.065	9.8332	12.6484	-2.37997	0.138863	-5.3433	-3.6288	-8.28547	18.5962	-7.03664	27.1475	-5.44914	-26.9545	-6.3593	8.58436	9.0712	16.7547	-12.7305	-23.2503	11.8652	19.9085	-7.29064	-23.7371	-19.1651	29.8992	4.09703	27.5074	-1.89314	22.0675	-11.4605	-12.6246	-13.9158	8.2457	18.2364	11.3572	18.1094
-0.305637	24.7769	-20.16	5.30353	-6.4863	23.2317	-8.75114	9.72736	-8.41247	-8.56064	2.6577	-10.9948	-6.33814	-1.93547	-9.13214	4.47803	21.369	-6.63447	-1.13114	14.2782	-25.5363	-21.5358	12.5425	-7.58697	-4.1368	-20.795	-5.4068	13.6855	21.1574	0.73153	9.49453	-29.4945	24.2054	5.02836	-1.82964	-12.2436	-22.0438	7.56836	-24.5838	7.06036	-5.00464	-21.7475	-17.493	-21.9168	22.4274	22.385	28.8197	-4.5178	27.2957	-2.46464
-23.9911	-16.1171	-14.4026	2.04386	1.5147	16.5219	-2.52814	11.4842	24.6922	21.877	20.7975	-24.1181	13.9184	-5.2798	1.4512	3.8007	8.3727	-8.17964	21.0515	-30.8915	-5.7243	21.7712	23.5492	16.7547	18.6385	-22.319	15.6117	-1.36397	-17.3448	-1.42747	6.04436	-10.9101	-21.7475	-19.7366	-5.76664	-5.11047	0.879696	16.9029	-6.40164	6.44653	-23.589	-29.0923	23.8667	0.519863	18.2575	-18.9535	24.7557	-3.3113	-23.2926	16.0562
-22.9328	-6.52864	25.433	-24.4145	14.7439	-29.177	19.4429	28.1212	-13.81	12.352	-7.14247	-22.827	20.5012	-20.1388	-30.9338	20.1625	-13.429	-21.3876	29.3489	23.7609	19.2947	18.4692	20.9457	-19.7578	-6.52864	-29.9813	-19.1863	-11.0583	-13.5348	21.7924	4.83786	11.7805	-18.382	-2.57047	-27.3778	23.3164	-28.7536	3.88536	-26.4041	26.957	-9.00514	-23.7371	19.2312	1.47236	-6.82497	10.701	20.7129	-19.7366	2.23436	7.65303
22.1734	15.7175	-9.38614	0.964363	-10.7196	24.5017	-13.556	-13.0056	6.7852	17.3262	-23.8006	3.46203	22.9142	-26.4253	18.6174	14.511	5.6422	-17.0485	12.0134	9.15586	-13.8946	-6.57097	-17.874	6.19253	-8.2643	-10.5715	18.0882	7.2932	-6.12647	19.2312	15.6117	4.4992	14.8074	19.591	18.2575	12.0134	-19.1651	5.8327	-5.36447	24.8404	19.1889	-26.8063	-21.557	-2.21064	27.5497	-23.5043	15.5482	14.1935	-30.8068	13.8125
13.2622	-15.5245	24.7557	-25.6845	-22.954	14.7862	5.04953	16.8605	-5.3433	-26.891	28.9679	2.82703	29.2219	-14.8895	-17.0485	2.89053	-23.6736	-5.6608	-21.6416	10.7434	-2.84564	-22.5306	-6.5498	-28.7113	3.2927	0.28703	10.4682	26.8512	0.85853	8.13986	7.69536	8.2457	5.43053	27.9942	14.4264	25.2425	24.544	-9.49197	7.0392	-27.6318	-21.6205	11.8652	-25.9596	-27.0815	-12.0531	-27.9916	25.8987	-13.0691	8.52086	27.6767
-1.74497	13.622	21.1785	20.9669	4.22403	-27.1873	-17.2601	24.4382	-7.79864	-4.5813	-20.9008	-0.242137	-29.4733	-23.843	-11.8626	21.7289	-18.1915	-23.9488	22.4062	-8.15847	-8.92047	4.3087	-28.6055	-2.1683	-2.33764	-0.47497	-4.41197	-12.794	-4.6448	-8.75114	23.5069	-3.39597	17.0722	22.7025	-23.5255	-19.6308	-10.0423	22.1099	-18.1703	5.40936	27.9095	-31.1455	-5.76664	-19.779	23.655	-14.8471	-1.25814	-21.6205	-7.2483	-21.0701
-25.8961	0.244696	7.5472	-28.2668	-26.3618	28.608	10.0025	22.9989	16.6912	-7.90447	16.162	1.78986	15.7175	-27.7165	22.3639	-18.5513	4.96486	23.909	-27.4625	-30.6163	2.82703	18.2575	-13.4501	-3.3748	-5.70314	-6.50747	-16.1595	-2.2953	27.5709	-17.747	19.7604	-4.4543	26.4914	28.9255	8.47853	-2.0413	-28.2245	-5.0258	-10.6773	-18.0856	-22.4248	-19.9695	26.9359	-5.61847	-17.4295	-19.9695	9.5792	-23.6736	22.5967	-23.0386
7.2297	28.9679	17.4532	-4.8353	-9.23797	15.8022	25.3484	17.8765	-1.8508	9.28286	18.5327	-19.3556	7.3567	24.7345	-3.79814	-26.0655	2.61536	-1.80847	-0.60197	27.3592	-6.78264	26.5125	18.0035	11.4207	7.14503	29.2854	-14.0005	-15.8843	7.69536	-29.8755	-19.5885	-24.7955	-1.9143	1.04903	3.52553	24.1842	3.8007	-24.8166	25.3484	-23.6948	22.6602	-3.33247	29.5605	-4.1368	-3.77697	-6.21114	21.8347	0.92203	-27.399	-19.9271
4.66853	5.4517	16.0774	25.0944	13.2199	20.3107	5.85386	20.5859	6.0232	6.67936	-14.2968	14.8074	-7.92564	-22.0438	4.2452	-24.8801	23.6974	3.63136	29.3277	1.78986	-11.1853	-21.1125	13.7914	-27.8223	-0.961804	25.3907	3.05986	7.4202	1.9592	-4.53897	-4.94114	-25.9385	12.2462	-0.644304	0.646863	26.7877	-3.1208	6.99686	27.1264	13.876	-24.478	-17.493	5.17653	-24.6896	4.01236	21.2844	9.85436	3.58903	3.50436	-15.715
26.1739	24.3959	-14.2545	22.8507	5.04953	14.13	20.2684	19.5699	-8.53947	21.623	-6.2323	9.62153	12.3309	18.7867	-25.6845	10.2565	4.22403	11.7382	5.62103	15.0402	-5.13164	25.3484	-24.478	-29.431	25.179	22.2792	7.88586	-3.45947	-8.49714	-9.51314	3.0387	-20.414	-19.8848	-9.36497	-28.4996	-10.8466	-4.6448	18.8714	11.8017	-23.335	-26.637	27.1264	-23.335	-25.113	-19.1228	-26.6793	18.5539	21.1362	30.0685	9.55803
3.5467	-19.2286	28.1424	-7.79864	-2.46464	17.686	-27.8011	24.5864	17.1992	21.0092	-10.9525	4.35103	25.8987	-4.1368	-22.6153	-8.43364	-17.747	22.5967	-8.15847	4.58386	18.5115	20.8399	-1.70264	-5.9783	12.6695	11.2514	7.06036	11.7594	-10.9948	25.2637	28.3117	-12.9633	1.02786	21.7924	1.53586	14.7015	-26.2771	-7.3118	29.8357	28.7774	-1.4063	-14.2756	13.3045	6.0232	-11.4605	-17.5776	19.1042	19.7815	-1.13114	25.0944
6.61586	-9.8518	9.09236	-12.2013	-4.5813	-7.16364	24.2054	-6.38047	-3.98864	4.2452	9.53686	11.971	18.1729	-5.36447	27.1475	25.0097	-4.30614	1.5147	-12.2436	24.9462	-26.4253	27.719	-26.129	27.084	4.52036	-13.8735	-21.9803	-20.2235	-5.4068	-20.541	-0.0728036	-6.12647	-1.23697	2.00153	10.7857	-27.6953	-21.4511	2.12853	10.7222	-2.33764	-25.24	15.654	16.9452	-15.1646	-29.0711	8.39386	12.606	-7.52347	-3.6923	10.5105
21.4537	25.8564	19.5275	21.0515	-29.177	-22.7	-23.1656	25.4965	-24.5415	-0.559637	21.6865	-3.20547	21.4537	19.6757	26.068	-2.33764	25.306	-27.9916	-4.1368	0.816196	-23.6525	6.7217	-4.3908	-5.2798	-8.92047	-16.7098	20.4165	15.3577	26.2585	24.671	26.957	-19.2286	13.4315	19.3159	26.7877	-6.65564	-27.6106	11.5054	9.5792	24.5864	26.322	16.7759	11.2725	0.583363	21.1362	24.798	11.8017	-12.0743	-14.3815	-20.414
-28.8171	10.0449	-9.7883	-18.1068	-0.0728036	21.2209	-21.3241	14.9344	1.7052	25.7717	25.0309	-6.90964	-28.161	23.7185	29.1584	-18.509	26.5125	7.9917	27.2957	6.8487	10.0872	29.4124	4.60503	-19.9906	-18.2126	-28.6478	-7.98914	4.03353	-1.2158	26.1739	8.79603	11.8864	-15.1011	-21.7898	-15.0165	-22.7211	-7.22714	13.2199	-2.40114	-26.5523	19.9509	-20.922	-20.795	-23.6736	13.5797	-18.0221	24.163	14.9344	-11.6721	-28.3303
23.5492	-28.7325	24.417	-2.63397	-4.5813	-9.25914	2.17086	30.8729	4.22403	-11.6086	12.352	-0.834804	14.384	26.703	3.9912	-27.653	-25.1553	-17.2601	-21.1971	-0.136304	8.16103	-29.2616	8.20336	0.85853	-20.5621	-17.2601	-2.50697	-10.2751	5.66336	20.861	4.73203	2.4672	-21.9591	25.7929	-13.8311	-8.22197	18.448	17.4109	23.2952	29.1584	25.3272	-4.75064	1.34536	2.48836	27.211	6.48886	18.5115	-2.46464	11.463	6.80636
11.4419	-17.5353	20.0567	-0.517304	-29.0288	-13.8523	14.892	10.1507	3.56786	1.98036	-2.31647	-2.40114	19.4429	-29.4098	28.735	22.893	19.4429	-15.8631	18.956	-27.1873	-20.0541	-4.7718	-1.74497	5.74803	-26.7851	17.6437	11.844	28.9255	13.495	19.0619	-17.3871	-10.5926	21.8982	23.3164	10.2142	25.2002	-1.1523	-13.0691	4.98603	-22.3825	24.7134	20.9034	-2.8668	12.1827	-19.9695	25.8352	15.8869	-9.68247	-8.68764	3.37736
-14.2968	12.3097	-1.76614	-23.6313	1.43003	22.639	25.6024	30.1955	0.28703	-17.1331	4.41453	-17.1331	2.8482	19.4217	-23.6525	-1.44864	-0.369137	28.3752	-7.71397	-22.5941	-27.4201	20.2472	11.2725	6.5947	-3.3748	15.4	19.464	-7.1848	-21.7263	-8.2643	-19.8213	-0.00930365	21.1997	-14.6143	-3.96747	-22.0015	-31.082	-0.496137	19.4429	3.14453	18.575	14.2994	-28.288	3.9912	-29.5368	2.04386	4.6897	16.9664	26.9147	-19.398
-22.065	-20.9855	-19.1651	-3.39597	11.6112	0.0541964	0.0541964	28.735	16.7759	-20.16	10.9762	-8.0738	-22.0438	3.2292	-1.68147	-6.12647	-3.01497	-18.509	-15.8843	23.9725	-19.2921	-8.8993	-22.0861	4.41453	-4.1368	7.6742	-30.7645	-25.1976	12.352	23.6974	7.65303	-26.9333	-10.508	-20.8796	6.7852	-24.2451	-22.0226	4.8802	17.178	0.244696	-28.923	-10.6138	12.3944	-13.7253	-18.128	-25.0283	14.4687	10.0025	26.2797	-5.36447
26.5549	-14.318	-20.3081	7.5472	10.2354	20.1625	-14.2545	1.21836	29.3912	17.7707	7.88586	-10.762	-30.193	-28.6478	-30.5528	27.1052	-2.0413	-11.524	-11.651	-28.8595	-21.5993	-28.8595	26.5972	4.0547	18.5539	-4.7718	14.1935	0.0541964	3.37736	15.4212	-23.335	20.353	19.2947	-12.159	-9.0898	-25.5363	3.3562	18.2575	-10.508	24.9674	23.4222	-7.03664	-6.82497	0.54103	4.83786	-30.8703	20.353	24.6287	-0.28447	-16.4558
1.47236	17.051	-17.0485	-13.302	-17.4718	24.3747	13.368	20.2049	22.8295	18.3634	5.87503	3.94886	25.0944	5.85386	6.4677	23.3375	-9.2168	-0.00930365	-1.70264	1.98036	-11.9261	-0.91947	9.15586	1.66286	-29.8755	4.4357	24.9674	-0.771304	7.97053	16.4372	-22.0861	12.1615	-3.39597	21.5384	-9.83064	20.1414	10.2777	-26.764	9.1347	1.43003	-20.7738	12.3944	14.0454	-28.1821	-4.09447	-27.8858	10.701	26.0045	0.562196	-26.4676
19.9085	20.9457	-28.6478	23.9302	17.2627	12.352	2.0862	10.8704	-17.0696	-0.623137	3.9277	-19.1863	-26.0231	-27.018	21.877	19.6757	10.2354	23.1682	-29.6215	-30.4046	1.53586	3.71603	16.5219	-23.0598	-10.508	-24.8378	-23.2926	28.354	24.0572	-18.6783	6.6582	-1.9143	24.163	-24.8378	5.02836	19.1889	-11.3546	-19.7578	13.4104	-25.0706	26.8089	25.2849	-28.9441	-24.1181	15.2095	-28.669	25.2214	-13.1538	-26.4676	18.1517
8.07636	-16.0325	-7.77747	1.8322	6.8487	21.1997	-4.0098	27.0205	21.8982	-6.12647	28.9255	18.1517	24.2689	2.19203	-3.16314	0.28703	1.55703	19.6545	24.0149	-15.7573	-24.6685	-10.508	10.0025	6.10786	-24.8378	6.8487	-28.6478	22.766	14.1512	2.5942	-0.580804	-16.8791	25.8987	7.2932	11.6324	-2.57047	-6.14764	13.3257	31.0422	6.9757	-22.2131	15.1249	7.31436	-24.5838	-12.1801	11.336	-6.12647	28.2905	-20.9855	-2.08364
4.90136	-20.5621	23.0412	23.5069	10.8069	-5.13164	-6.6133	19.3794	28.2482	8.71136	-4.7718	-4.2003	-26.4676	-26.0443	22.4485	26.1315	-2.4858	-0.940637	4.71086	15.527	4.32986	8.4362	-10.5503	23.0624	20.1625	26.9359	16.7759	-13.8735	8.83836	-2.1048	-4.6448	-17.62	-8.92047	4.16053	-12.8151	4.4357	23.8244	-1.2158	29.9204	26.0892	-29.939	-19.8425	4.58386	-1.89314	23.0835	-3.35364	24.9885	-4.09447	-23.0598	27.0205
-9.13214	-7.39647	7.90703	14.1512	-29.6215	14.0665	-26.1713	30.3437	-29.1558	21.1362	-6.78264	-7.26947	28.862	-5.6608	-7.45997	20.7975	7.6107	27.338	22.0887	-5.80897	-6.12647	22.893	-8.56064	-25.0283	25.7929	29.4335	12.2462	10.3835	10.4259	23.0624	-20.5621	-9.30147	-18.9535	0.943196	18.2575	3.69486	-28.8171	20.5224	-7.29064	1.49353	-24.2663	3.84303	-27.2508	-13.9158	26.6184	-9.5978	-23.2715	18.3634	-15.7996	-15.7785
-10.9736	26.4279	-22.9963	18.575	-8.49714	27.3592	-21.8745	24.671	1.1972	10.0237	-28.796	24.1207	17.305	-29.7273	-26.9545	2.70003	17.4532	-25.2611	-13.175	0.0965297	3.50436	13.749	-11.4816	2.23436	-15.2705	26.5549	5.4517	-23.1656	27.4015	0.752696	28.6715	25.7505	-18.255	5.11303	5.5787	1.15486	-20.4775	16.3525	-13.0268	-0.834804	15.0825	-2.84564	24.6922	-12.0955	22.1522	25.0097	22.2157	-5.2163	-7.71397	6.23486
13.368	0.900863	-26.2136	-1.00414	10.4047	-1.82964	22.385	25.56	11.5265	-15.2705	11.0609	22.1734	25.5177	12.1827	16.5007	27.1475	-10.9101	11.3572	19.21	-26.2983	5.36703	-28.9441	21.8347	10.2142	23.9302	2.1497	-19.0805	-2.9303	-24.478	-0.34797	-25.8538	-8.7723	-12.0531	-23.0386	-26.9333	-9.2168	-1.89314	19.0407	7.46253	28.1635	-12.7305	-28.8171	7.6742	20.3107	-5.6608	22.385	15.1249	19.5064	25.6659	-6.97314
-0.91947	-5.76664	2.12853	-24.6685	15.3789	22.1945	20.9457	15.654	-15.6938	-16.6675	6.4677	21.4537	23.3375	-4.34847	-22.2978	10.574	24.6499	25.1155	-4.0733	25.3907	5.98086	-22.4248	1.1972	-2.33764	8.6267	24.9039	-26.891	12.606	7.2932	-15.2281	21.75	-2.71864	20.3954	26.6819	-16.6463	3.2927	3.31386	-25.367	-27.0815	-27.5048	-29.5156	28.7774	15.527	10.447	-25.8115	-20.3081	26.0045	-2.59164	27.5497	12.1404
-17.8951	-10.4445	25.941	-26.7428	-28.1821	29.4547	15.3789	-5.19514	1.81103	15.1884	21.4325	-5.25864	29.7722	-27.5471	-20.1388	18.829	3.58903	1.21836	16.2679	-17.8528	-3.79814	-9.8518	-16.4346	-10.1693	-27.0815	-22.7635	18.575	-4.87764	-0.199804	-29.2828	29.497	-21.684	27.0629	25.3272	-7.92564	-31.2513	5.79036	-13.7676	-28.4996	-28.796	25.941	16.543	-10.381	18.7655	1.8957	16.3737	20.8822	6.76403	-0.390304	9.09236
-10.0635	10.6375	-25.24	29.5605	4.16053	28.6504	7.14503	22.004	-10.1481	12.1404	-25.8961	-2.90914	8.6902	12.4155	6.57353	20.4165	8.66903	-7.16364	-17.8528	17.4744	-7.22714	7.39903	-17.3448	-31.2936	6.4042	28.227	12.987	6.2137	24.7557	-22.5306	9.1982	6.0232	9.6427	-0.199804	-25.0071	-4.8988	-31.7381	10.0449	20.0144	19.7815	21.4537	2.67886	-5.9148	2.80586	-28.2456	27.7614	10.8915	-0.91947	22.9777	-8.30664
6.74286	-16.223	29.0949	5.8327	15.3154	2.44603	8.77486	11.6747	23.528	-21.5146	-16.4346	28.989	-17.5353	-7.39647	29.5817	13.3045	3.08103	-15.6515	30.3437	-22.7635	21.6865	-8.11614	-9.0898	28.4387	-0.199804	22.1945	-11.6721	8.3727	10.6375	18.6174	-2.2318	-3.03614	3.75836	-21.1971	-29.8331	-6.1053	-2.8033	-30.4258	-19.6731	-0.115137	14.3205	20.607	19.9932	7.75886	18.3422	-7.7563	18.0247	-27.2931	4.09703	-23.335
-11.1641	-13.7465	-12.1801	-17.0273	0.22353	27.8249	-11.5451	1.5782	22.766	27.1687	22.8719	8.03403	16.924	-13.5983	-4.53897	-4.5813	-15.9901	29.4335	26.2797	-23.3561	14.8285	14.5534	-6.2958	21.115	11.3572	-29.0923	9.47336	4.66853	17.6649	-26.5946	3.65253	29.4124	-13.683	-17.7258	-9.42847	-28.3726	24.5652	7.27203	-9.6613	28.1847	27.4862	-15.7996	4.3722	5.2612	-11.3123	-8.53947	21.3055	-12.4976	-27.5683	-8.85697
17.3262	-25.367	-24.7531	0.583363	-22.319	23.3587	-9.1533	22.512	-4.91997	24.925	26.2162	2.93286	28.227	28.6927	24.417	1.5782	-7.58697	22.1945	-7.54464	6.38303	26.8089	11.8229	3.20803	2.95403	-21.6205	25.4119	26.0045	0.646863	6.70053	4.4357	9.72736	22.1522	5.4517	11.1455	-28.9653	-20.922	16.2679	-8.30664	-25.7903	5.02836	23.3164	-24.0335	14.765	-25.113	19.6757	1.28186	25.56	9.30403	-14.4873	16.3102
-22.2131	-24.3721	-26.4041	28.4599	-27.2508	1.87453	-29.0711	7.01803	21.7712	7.0392	3.56786	-20.9855	-7.4388	6.9757	-28.2245	13.8125	-13.5348	-9.06864	-19.6308	26.195	-28.4573	-7.4388	13.2834	-12.7093	-23.081	24.29	1.47236	9.36753	-5.99947	-24.478	18.5115	-28.4785	-9.95764	-24.2875	-13.5771	17.4955	-20.7738	13.495	-7.6293	21.6442	-10.127	-28.796	22.1734	-2.31647	3.2292	14.6592	16.4795	6.17136	-19.5673	8.1187
18.6385	-10.4868	18.6809	18.5115	17.0934	5.68453	24.4594	3.08103	17.9824	5.1342	8.2457	-12.7093	-8.17964	-14.2333	13.8337	-27.272	27.5074	-13.4925	-20.5833	3.37736	25.0944	6.0867	25.7929	4.03353	12.3732	-29.3463	-2.44347	-11.8203	22.8507	-7.1848	-5.9783	-30.7433	22.0464	9.60036	-1.38514	20.3107	-14.2968	-3.9463	25.1367	-1.68147	18.4692	11.5477	18.0882	-10.381	24.8192	23.02	15.8445	7.6742	20.5435	-25.621
-29.0923	26.576	-11.4393	5.17653	-23.8641	26.0469	19.8027	19.9297	-23.2503	-18.8688	-15.5033	30.0897	17.4744	3.69486	-0.940637	-5.51264	13.876	-25.5786	-17.5353	-16.3288	23.3799	30.4284	-0.41147	26.7877	6.3407	22.7449	8.4362	-14.6355	9.15586	18.2364	-11.1218	-9.9153	-19.2075	-27.3355	25.7082	-9.76714	18.8502	8.09753	-5.87247	8.2457	6.0232	-4.3908	-15.715	25.052	16.9452	12.733	-1.93547	-4.8988	12.1615	-0.41147
20.6917	-21.8321	-7.35414	14.638	14.3629	21.6019	-18.1703	17.2415	12.6695	-22.7211	-1.44864	6.5312	22.7025	-19.5885	3.9277	-0.0304703	28.8409	6.51003	23.528	31.1269	11.9499	27.0629	-19.2498	-8.41247	5.0707	-15.461	4.13936	10.2142	6.0232	-4.4543	0.964363	28.5234	-1.0253	14.9344	20.5435	-3.0573	-10.5291	-5.04697	21.9829	-24.2663	-13.5136	-22.2555	-4.34847	0.519863	-10.2328	-4.47547	4.92253	-16.7733	21.9829	-20.1176
15.1249	9.53686	25.1155	-1.06764	3.58903	14.0242	23.3375	16.5219	19.972	-25.5786	-11.1218	-8.75114	-11.905	-24.6685	21.0304	24.925	7.31436	-4.62364	8.8172	-23.1021	25.9622	24.3324	-25.8115	-15.7785	-19.0381	0.22353	-0.34797	19.4852	-10.4656	-9.74597	-25.6633	12.8812	-14.6355	27.4862	18.8925	25.6659	-29.4098	-30.193	16.3102	6.29836	23.8244	-32.098	-3.9463	-6.95197	-21.9803	28.0365	-3.8193	25.3695	-5.23747	27.2957
-9.25914	-7.5658	28.227	19.8874	-29.2193	13.1352	-15.4186	29.37	-17.8105	8.79603	29.1584	4.66853	20.4589	4.09703	5.6422	21.7289	26.6395	-15.5245	-3.96747	-3.1208	6.42536	10.3412	26.068	18.8714	-25.3458	-4.75064	-16.5828	-23.081	26.2374	-7.8198	6.10786	-26.2983	-4.49664	-5.23747	-21.684	0.0541964	1.6417	-18.1703	-0.559637	-18.0645	15.6964	23.1259	-5.9148	8.20336	-0.390304	-27.272	20.5012	-13.3231	-6.08414	29.8357
-13.7253	-9.17447	0.47753	8.8807	-27.2296	8.4997	12.9447	29.751	-12.54	-20.6045	11.7594	26.8512	13.6855	24.3747	1.78986	0.773863	8.2457	-27.907	22.004	-21.4935	-0.580804	0.625696	10.3412	-24.6685	-30.4681	31.4444	-19.9271	-15.9055	-5.17397	-1.55447	20.734	20.8187	-12.6246	-19.6731	-22.446	22.9565	-19.652	-24.6896	21.0092	14.257	11.6535	1.34536	26.6184	-23.1021	25.5177	-25.1553	19.591	16.4372	3.2927	7.46253
2.9752	-22.5306	15.273	20.8822	-6.4863	17.0087	7.50486	28.2059	-22.2555	-17.0696	13.9819	25.7082	20.861	-14.5508	-2.1048	-1.99897	-5.76664	-18.8688	29.3277	0.943196	-27.7165	28.8197	12.0769	15.781	-10.3386	-22.5941	-31.9498	-19.6096	-0.898304	19.0195	8.47853	-30.066	-28.7748	5.49403	22.2157	2.5942	-20.4351	10.5317	3.12336	-23.0598	21.242	24.4805	-29.4521	-11.6933	-7.71397	-24.4145	26.9359	11.1455	-30.447	8.8807
24.0572	22.4697	-9.1533	-2.88797	-24.5415	-2.0413	2.38253	25.6024	-30.9761	-18.2338	29.8992	-3.5653	-26.9756	-24.3086	-18.6995	-23.97	27.9942	-8.3278	-29.5368	-7.41764	-25.5151	-0.28447	-24.1393	-0.623137	-15.1223	26.449	17.0299	-7.10014	17.8765	2.95403	-0.898304	-23.3138	20.1837	24.4382	-27.9281	1.78986	-17.6623	-5.87247	3.8642	22.639	20.5859	-17.0061	10.6375	-18.255	6.93336	29.5817	26.6607	21.1574	-23.8006	-2.6763
21.3479	-23.4831	-5.95714	-1.8508	-25.4093	24.2054	-22.1073	23.9302	-5.87247	23.2317	7.9917	23.4645	-15.969	-28.1821	-26.8486	-25.7903	21.9194	-11.6298	30.2379	-23.843	27.6767	-27.4413	5.36703	-29.4733	-15.7785	19.6122	23.2317	-24.8801	16.4795	17.3897	-24.6261	-14.064	13.4104	12.9235	-18.6148	18.6809	1.6417	13.0717	27.6344	-19.0593	-10.1693	-12.921	23.2317	-5.9148	-26.891	-21.7898	21.1785	24.7345	-18.5301	23.3799
-11.6933	23.5915	-21.0066	-3.9463	8.6267	15.0825	16.543	18.3845	23.782	-19.7155	30.8305	-4.22147	8.77486	-26.764	-3.48064	22.2157	5.81153	18.9984	5.49403	8.92303	25.4754	19.083	23.782	21.7077	-9.4708	8.3727	-25.7691	16.4795	26.4067	28.1	21.6865	-21.557	-25.6633	11.7594	17.6014	4.54153	-1.0253	11.7382	25.7505	-4.17914	-20.8796	2.36136	-1.51214	28.862	-5.99947	-26.637	17.8977	-30.5316	-25.0918	-6.38047
0.011863	-0.79247	-5.49147	-18.8265	-2.0413	27.8037	25.1155	21.9829	18.5115	-3.52297	5.21886	-0.517304	-14.4026	-10.9313	-19.3768	26.7665	-6.88847	13.2622	-26.2771	5.21886	26.7665	-15.2493	-20.7738	11.1032	-24.0123	-3.54414	20.5859	14.8074	-7.33297	-17.366	7.4837	-5.3433	26.6184	18.6597	21.8559	7.71653	-27.3143	12.4155	-5.42797	-9.68247	26.1739	-25.1976	24.2054	-12.5823	0.60453	15.3577	16.1409	17.1357	19.9297	20.2684
11.4207	2.86936	-25.5363	14.3417	-9.95764	17.94	17.6014	22.9989	27.9519	6.38303	-16.8368	-12.3495	27.4015	28.5022	-5.0893	4.3722	21.3055	17.5379	-11.5451	-19.5885	2.10736	-29.4521	18.9772	-27.4201	26.576	-28.161	16.0985	2.63653	-2.95147	-11.6086	3.0387	-8.56064	16.67	-26.5735	-2.59164	5.2612	7.1662	-21.4935	-10.0423	26.4279	22.385	-30.2141	-0.115137	17.1357	-13.302	3.75836	22.9989	15.8445	-17.7893	9.53686
-5.8513	4.71086	5.68453	0.562196	-8.09497	-6.6768	-20.4351	21.369	-3.67114	22.9142	16.5219	25.8352	23.9937	22.4062	6.00203	19.6545	16.6912	-2.06247	22.004	22.385	18.6597	-30.2141	23.147	5.81153	2.1497	25.5812	-13.0268	-14.5085	-13.9158	20.5435	-28.0763	-19.0805	-24.2028	-4.94114	15.6752	27.719	4.83786	9.36753	4.1182	-11.7991	-26.3618	-20.541	-12.8363	25.7717	-9.55547	-13.4501	15.527	14.4052	-31.6323	2.3402
-16.1171	-27.9916	27.3804	-29.9178	15.6752	30.3649	-25.24	19.1254	-16.3711	-8.43364	21.5172	21.8559	18.1517	11.4419	17.8765	4.98603	1.91686	14.0454	27.0417	4.4357	-25.5363	11.844	-8.05264	-16.985	0.689196	22.9565	24.6922	-23.335	-1.10997	13.8549	-22.5518	10.8915	-11.2276	3.63136	-24.9436	17.1569	-23.462	8.3727	9.4522	-24.097	25.2214	-31.209	22.0252	11.1879	-4.1368	12.86	27.8884	-10.4656	5.0707	22.3427
-26.1713	28.0365	22.8507	29.8145	-30.5316	9.21936	-14.2333	28.7985	30.1532	-15.5245	2.29786	-3.35364	25.8775	-26.8486	9.0077	23.147	-8.3278	-25.4305	8.03403	-26.2348	-4.43314	1.74753	-17.4083	28.608	10.6164	-2.40114	-24.0335	27.211	-16.2653	-0.771304	0.456363	12.4579	6.12903	-24.8801	-27.145	-3.07847	-0.178637	6.5947	22.639	1.17603	-6.50747	14.7015	2.74236	-9.83064	-2.3588	25.6024	11.0609	13.4315	-26.8698	-27.8646
0.392863	15.654	-17.5565	19.1889	-24.8166	21.9405	27.9519	9.68503	-14.6143	0.773863	-31.1031	-5.38564	-2.88797	-24.7743	21.0092	2.31903	-19.1651	-5.5338	-18.7418	20.0779	-13.1538	-4.5178	14.3417	-0.580804	23.9302	-17.8105	12.8389	9.21936	-25.748	-4.56014	27.9307	-27.4413	-0.136304	-18.4878	2.7847	8.22453	-30.8068	11.1667	16.3314	6.99686	19.1677	-3.86164	-22.1496	-26.9333	-12.3283	1.74753	20.5435	-5.6608	2.80586	3.1022
-28.034	14.7227	-7.58697	-6.1688	9.72736	19.9085	23.7185	15.6329	21.242	20.734	0.308196	-6.90964	25.179	26.1739	3.2292	-17.5353	-0.22097	31.4232	-27.4413	14.2147	22.258	-6.63447	-23.0598	-29.2616	-0.877137	27.1687	0.22353	20.5647	15.8869	11.0397	3.90653	28.4175	25.7082	17.305	-26.2348	12.3097	-6.21114	-5.57614	-1.93547	-28.5843	-21.811	-27.8223	30.2167	17.8977	27.8037	7.90703	8.39386	-16.0113	24.1842	25.0732
-30.955	17.7919	18.321	-24.224	-28.796	26.195	-8.30664	-31.4206	-14.3391	-24.8378	-7.22714	28.4599	10.6164	0.0330297	29.116	28.3964	6.7217	-31.1878	29.9839	-12.7305	24.0572	-30.4893	28.2482	-19.8001	-16.9426	22.1099	24.0784	-1.9143	-12.2648	18.448	-18.5725	-28.3091	11.971	-6.40164	-22.7	-30.701	-19.6096	-10.9736	19.337	-7.92564	-23.4831	-25.6421	-11.143	27.7614	30.5765	-2.4858	30.5554	-8.11614	0.73153	6.29836
8.54203	23.909	4.35103	22.9142	12.9024	29.8569	18.3845	30.0474	14.003	-26.4041	16.3102	-16.9215	9.6427	-25.3246	29.7934	4.28753	-25.8326	0.625696	-4.47547	12.9659	6.44653	20.7552	-24.7108	8.6902	-25.8961	-29.1135	18.067	4.3087	-26.2983	-25.3035	-3.8193	1.55703	1.11253	-14.1698	23.5704	2.3402	-28.8383	18.829	1.8957	2.48836	-27.2508	-0.305637	-19.9271	24.3747	6.55236	26.449	10.5952	29.6029	18.6809	2.5942
13.749	-22.5518	29.7087	-22.7846	-26.7851	-2.14714	10.955	28.0789	10.3835	-21.6416	4.13936	3.25036	16.3314	24.544	-8.7088	5.66336	26.703	-17.5353	-28.2456	2.9752	20.1202	0.435196	-17.6623	8.16103	-13.4501	2.42486	-12.2648	17.9189	20.9245	4.92253	8.33036	5.55753	-2.8033	6.10786	7.06036	-30.2353	0.964363	-12.7305	-9.00514	19.1889	26.6395	3.75836	19.4005	24.9039	23.8667	19.7815	14.2359	0.60453	12.4155	-27.3143
1.91686	-25.0283	-15.3975	-0.517304	7.9917	27.3592	21.0939	17.2415	-19.6731	2.70003	13.9819	25.1367	20.0567	-26.7005	-24.3298	-4.49664	-12.159	-23.9276	25.687	-27.653	-24.3721	29.5817	-8.92047	6.99686	3.77953	-28.1186	-1.6603	26.5549	7.14503	-7.1848	-1.36397	-6.14764	-21.43	-12.6458	-30.6798	-25.4516	-5.4068	-9.06864	-20.6045	25.2637	23.3164	27.4015	5.3882	-27.3566	-5.13164	-8.22197	28.8409	20.988	19.9932	24.5017
-0.98297	-7.8833	-18.5725	-11.3335	-27.907	23.2529	19.9932	17.4109	7.1662	-28.0128	-26.2136	29.8145	-26.9756	-8.03147	4.77436	-27.399	27.211	-3.7558	-11.9473	-0.28447	28.5022	28.354	-24.4356	-2.76097	-6.14764	12.5425	27.6344	-21.2818	-10.4021	-27.399	-31.1878	21.5172	-26.3618	-28.3091	-19.1863	-28.9653	25.6447	-3.58647	11.8017	0.752696	1.0067	8.20336	20.7764	-6.50747	21.9194	-30.0448	19.1677	-28.2668	1.53586	6.86986
16.6489	-11.2488	7.18736	-24.9013	-6.25347	7.78003	-12.5188	26.703	29.116	-23.7583	28.5234	28.5657	6.70053	-29.558	8.77486	17.2415	-13.3866	-6.40164	-9.49197	-7.92564	-26.1925	15.1037	20.8399	4.71086	-21.176	24.7769	11.3572	-9.6613	-22.446	4.5627	-26.2136	-26.9968	-28.0551	2.25553	-24.859	-1.95664	5.49403	16.2467	-10.7831	-10.4445	1.8957	28.5657	10.066	13.2199	22.9989	15.9504	20.607	19.3159	-22.7846	-21.684
19.4429	-16.4135	2.4037	-10.2328	28.0789	-30.6798	-24.224	19.5487	-5.36447	19.1254	-30.2141	-13.175	-9.8518	28.7139	23.8455	-20.7526	3.90653	-28.8595	28.227	30.894	8.35153	-22.6788	4.90136	26.1104	8.7537	-25.1976	-3.33247	11.3995	19.083	13.4104	9.7697	-29.1135	-7.6293	-21.8533	-0.72897	6.42536	-11.4181	1.0702	30.3649	-9.06864	-30.5316	5.1342	27.0629	-7.92564	3.8007	-5.06814	-3.58647	12.6484	-25.5786	28.3329
2.70003	12.2674	-13.175	4.0547	2.31903	25.6659	-2.9303	13.1352	-31.1878	-23.2715	-3.6923	3.84303	15.1884	12.606	-0.559637	24.036	-9.89414	-3.52297	-29.0711	-2.33764	-7.92564	-2.8668	23.9937	23.3375	22.385	1.47236	25.7294	-2.08364	4.79553	25.5812	-8.8993	25.6024	22.3215	27.9942	-15.3763	8.52086	-25.113	-31.1031	23.3799	20.7129	29.3065	-1.7238	14.5957	-2.06247	-1.89314	12.0134	25.3907	8.16103	30.7247	12.0134
18.1517	7.6742	-5.0893	-26.1713	4.83786	27.5074	14.892	18.5115	-27.1238	17.3262	-29.304	-21.1336	26.957	25.2849	16.5642	21.5807	-4.03097	-9.64014	-1.3428	-22.8481	-22.7846	-3.77697	5.49403	30.5765	8.28803	-18.6571	-10.254	-22.8058	27.1264	15.1249	30.3649	18.321	20.6282	-29.2616	21.6019	4.3087	9.34636	-26.51	21.1574	21.2632	-11.1641	6.4042	-17.9798	16.5642	-30.066	16.3314	22.7449	5.02836	5.81153	-28.4573
9.74853	-27.9281	25.1155	29.8569	13.6009	13.3257	22.0675	22.2369	6.25603	2.10736	6.17136	1.55703	27.8884	17.7284	-22.8058	20.7129	-10.8466	-21.938	7.58953	-26.5311	28.0577	16.3525	12.3732	6.51003	3.3562	-24.8378	6.93336	21.3479	-8.56064	4.3087	1.11253	9.11353	18.7444	-19.4615	24.3959	13.0717	-17.6835	-21.7263	12.3309	27.2322	22.1099	25.7294	16.8182	-25.4305	12.7119	-3.67114	19.2947	11.3572	-23.8218	17.9189
-3.35364	-24.6896	-3.6288	24.5229	-5.25864	30.9152	-28.3938	26.2797	-0.91947	-19.9695	0.371696	8.13986	-19.6731	-25.6421	-11.2911	-5.89364	-17.5565	-8.79347	4.13936	15.273	-4.7718	-25.113	11.0609	-15.0165	21.623	20.2049	-8.8358	-16.477	27.8672	6.9757	-5.19514	2.31903	-6.14764	3.90653	-0.0728036	20.48	-18.9958	13.4739	-1.68147	-7.0578	-15.0376	5.34586	-14.2968	-5.06814	29.878	-18.0856	13.2622	28.3329	0.392863	-20.3928
-21.4935	18.9984	-28.9865	3.65253	-9.8518	15.5482	-14.8471	24.1207	-20.6468	0.625696	-4.53897	-4.17914	21.496	-3.1843	1.1972	22.4062	8.26686	20.9034	-26.2983	-10.2751	-29.5791	30.9787	-28.1186	-14.191	-3.41714	23.6339	16.7759	9.8967	17.1145	-14.5296	31.1692	-8.81464	-1.80847	-6.06297	17.7284	0.011863	-27.3566	-6.31697	-21.8321	-29.3675	10.955	9.24053	28.7774	-8.79347	-18.2973	9.1982	26.4067	27.4862	9.91786	6.44653
10.4894	-7.0578	-26.4041	-1.44864	1.0067	10.0237	1.1972	24.8404	-26.0866	-10.508	4.79553	0.117696	13.8972	-5.4703	18.829	13.368	2.9752	-11.2065	28.862	-23.0386	3.56786	-12.3283	-29.5368	12.2674	-22.7211	8.92303	14.0665	-13.9793	6.19253	-26.0655	10.2989	3.4197	-30.1295	6.7852	6.4677	28.8409	-9.5343	-19.2286	19.845	12.5002	28.2694	-30.6375	21.496	-24.4568	26.2162	-30.2565	20.734	-9.42847	-24.9225	-22.2766
-26.8063	-8.68764	-5.57614	28.0577	24.2054	22.6602	12.4155	14.0242	-27.9705	13.1352	1.23953	20.607	22.2792	-18.5513	10.0237	-20.033	15.6329	-30.7645	-28.2245	-29.6003	23.4857	22.4697	7.7377	29.5394	0.964363	-30.5951	-5.30097	-20.0753	21.3267	-10.2751	23.9725	-25.9385	-14.8895	-14.0216	-20.668	25.941	23.1682	-10.1905	29.3065	-26.0655	23.909	23.2952	29.2642	10.1507	15.146	0.519863	18.0247	12.098	27.465	-17.7893
-25.2823	14.3205	-9.55547	-2.9303	7.9917	19.9085	-25.24	12.3097	26.068	26.9359	12.9024	-5.3433	11.8017	-30.7433	30.0897	5.36703	9.34636	9.3887	9.5792	4.4357	12.3944	-4.3908	-5.70314	-24.0123	-29.4521	-26.9756	12.86	-5.04697	-5.4703	-23.4831	-6.08414	-24.605	23.9514	24.798	-21.4723	29.7299	-4.09447	-20.3081	25.5812	-18.3608	13.6009	22.3639	24.0995	-17.2178	4.98603	-12.1378	0.0330297	18.7232	26.9359	28.0577
23.3799	3.44086	18.6385	1.68403	-25.0283	26.9147	19.1465	-4.79297	3.84303	-16.35	7.1027	-8.2008	5.49403	6.82753	25.4965	-24.1816	-11.5028	-26.8275	-6.25347	-20.6891	18.3634	29.5605	-21.4088	24.544	-0.051637	28.9679	10.9127	-15.2705	-27.0603	-26.8486	-17.3871	1.66286	-22.4036	-16.9003	-9.2168	-8.28547	20.48	-26.9545	26.9782	16.543	-20.5198	-5.83014	27.7402	-28.8383	21.2209	-16.1171	20.5647	17.686	-21.9591	-24.1393
5.53636	24.1842	-0.0304703	-0.898304	7.01803	-31.0608	0.73153	-16.0325	16.6912	-18.763	19.1677	21.9194	20.099	10.6587	-19.5673	-26.9968	2.57303	-15.5456	31.4232	18.067	-27.399	-23.9911	-24.0123	25.2849	-5.4068	-0.580804	23.782	4.01236	24.6922	20.5224	10.7857	7.2297	28.0789	28.1847	12.3944	31.1269	3.94886	1.85336	7.14503	0.583363	-16.604	-24.2028	-28.9018	4.7532	16.0774	-15.6091	9.9602	10.2565	28.8832	23.8244
6.12903	-26.764	-25.4516	-28.0551	4.1182	29.1584	14.0665	23.2529	18.3634	15.1249	29.3489	-18.1068	31.148	-1.38514	30.767	-11.3123	22.512	30.2802	-19.3556	-27.3778	25.6447	26.5337	-9.44964	0.646863	-26.7005	24.1419	-21.1336	1.04903	-6.8038	-27.9493	24.9039	-17.5988	-7.4388	-27.0603	16.9664	19.8874	24.3959	11.7594	-7.33297	-22.8693	-9.6613	21.4114	13.9184	26.1739	-27.5048	-18.763	29.3489	-21.0913	-31.463	3.44086
12.86	-29.8543	-1.13114	-26.9121	-2.21064	23.1259	10.0449	6.31953	-14.318	7.5472	23.6339	13.7914	23.5069	-9.4073	21.7289	26.3644	18.194	-2.59164	-30.4681	17.3474	-18.1703	-20.922	-14.8471	26.3855	13.1987	-23.208	26.4279	-11.2488	26.2585	7.63186	-7.14247	19.6122	20.1202	29.2854	-19.9483	17.8977	-8.2643	-3.73464	-18.509	-15.4821	-1.06764	9.74853	12.1192	28.608	-3.35364	4.77436	19.0619	-27.4413	24.7769	-8.34897
3.31386	-6.0418	-20.922	22.639	-24.3933	-23.5678	-10.8466	10.5529	-24.6896	-30.2988	9.62153	17.0934	7.52603	21.4537	-16.604	-28.9018	-17.8316	17.9612	-28.0975	12.098	20.2895	-27.1873	26.4702	22.0252	12.0769	-1.89314	23.1894	18.7867	9.2617	-5.6608	-28.6266	6.5312	3.9912	-21.4511	-29.177	27.2534	7.1662	12.606	14.5322	23.5704	-28.923	0.138863	-29.5368	-30.3623	-13.7888	-10.1693	16.035	23.2952	-30.6798	11.6959
-5.55497	20.7764	28.8197	18.1729	-26.6581	25.4542	6.06553	20.7975	15.9715	20.6705	2.82703	19.0195	5.91736	-14.953	-13.1115	-13.2808	-15.8631	16.289	-24.7531	24.1419	19.2735	27.6767	-10.4233	25.9622	2.76353	28.2905	-15.7785	7.1027	26.6184	29.2642	-25.0283	3.18686	26.957	-20.4351	19.8662	-2.8033	-15.3975	5.21886	13.8125	25.8352	2.8482	-24.7955	5.15536	-12.0955	-0.85597	-20.287	19.8662	14.511	21.1362	-20.0965
22.004	-12.1166	17.6649	-8.9628	8.35153	3.69486	28.1424	18.4269	23.3799	3.4197	-8.5183	2.42486	-2.59164	-29.7485	9.47336	6.80636	12.1404	-18.9535	30.4919	0.498696	21.2844	-17.3025	-18.001	30.2379	-24.5626	-15.1011	-25.1976	14.9555	21.5384	27.9519	-29.1981	-16.9003	-27.0391	26.195	-18.6995	-0.242137	0.66803	-29.6426	28.2482	6.80636	30.386	24.6287	-1.63914	-29.5791	-16.7098	3.25036	18.4692	-14.2545	-11.1853	-5.0893
7.6742	1.55703	-10.4656	12.1615	2.25553	-15.9266	-3.71347	22.8719	21.0304	-5.30097	-6.6768	23.0835	27.338	22.5967	27.338	0.011863	4.58386	28.2059	0.689196	1.21836	-15.5033	25.9834	21.6442	-16.1806	1.4512	-14.4026	-29.8331	-6.4863	-32.0768	-2.1683	1.9592	-2.31647	6.0867	8.58436	-22.4671	15.2095	3.1022	3.69486	3.05986	-0.98297	17.6649	-16.096	-19.398	-2.18947	-1.8508	-27.2508	11.9287	7.1662	-5.55497	10.2354
2.12853	-4.03097	-12.7305	-5.0258	-15.2281	15.6752	-29.6638	-3.33247	9.4522	-26.7851	-27.0815	14.3205	10.9127	-19.5673	-21.684	-30.1718	-26.1078	-9.00514	-16.1171	-24.6261	-6.02064	10.4682	-0.496137	18.2152	-4.17914	12.7119	5.1342	6.0232	22.5332	1.66286	18.4692	-7.6293	-3.39597	-4.3273	-3.5653	-2.02014	-29.7908	7.84353	29.6875	-21.5781	-30.0025	23.1259	20.1202	11.6112	24.0995	-24.7955	19.083	21.496	-12.6881	24.3324
-15.9478	-14.1486	-17.8105	-13.0691	28.5022	21.6442	21.7289	22.0675	30.3225	29.0102	-23.1868	24.0149	-25.8115	18.8925	-3.84047	-4.9623	23.782	9.87553	24.6075	-14.5931	-2.18947	23.8244	9.0077	29.3065	-22.3401	26.3432	-22.4248	-27.6953	1.15486	-32.3731	-5.1528	15.2095	-20.7103	22.8295	22.5332	-4.5813	-19.6308	1.09136	-15.6726	-9.00514	8.4997	-29.685	3.08103	-1.10997	25.0309	17.3262	14.5322	16.8182	5.6422	-18.4455
15.2307	-28.4573	2.6577	-18.3185	-7.10014	-5.06814	-0.263304	27.4439	22.2369	-25.7268	-26.0231	4.4992	-31.1455	7.63186	-20.1176	-6.7403	25.941	-25.8326	-2.9938	6.89103	-27.3566	7.65303	-3.4383	3.6737	-19.4615	25.179	23.655	-7.03664	-28.8806	-27.8223	20.4165	-30.0448	-17.1543	6.29836	-24.5838	-8.49714	-24.3721	2.2767	7.44136	22.6179	26.5549	-26.3195	26.1315	-0.242137	-9.0898	-31.9498	26.322	30.0262	2.5942	-29.0923
18.7655	1.11253	-29.7908	-19.3133	-29.5156	29.4335	-31.4206	4.92253	18.956	15.5694	6.51003	30.2167	16.6065	29.3912	-21.0278	-24.8378	12.9235	-18.1703	-10.7196	9.7062	0.66803	8.85953	-13.429	-22.6788	28.989	6.51003	25.5812	-8.5183	23.7185	2.9752	15.273	8.26686	-25.748	2.48836	-27.8646	-25.5363	24.9462	9.6427	-22.6576	7.46253	29.3489	10.8069	-7.07897	-16.3288	26.576	27.6132	-8.8993	15.146	-24.2451	-8.87814
24.6922	-30.1506	-23.7371	-10.6985	-24.7108	-18.1915	-21.43	26.8089	-29.2405	9.7697	-31.59	31.1269	30.5765	15.4847	31.783	-1.04647	-20.7315	-23.081	30.9364	-20.2658	27.5709	3.33503	-26.51	15.3789	-2.84564	-29.9813	26.3009	17.8765	-8.09497	1.49353	6.00203	-4.2638	11.1032	13.1564	-10.5291	16.6912	23.02	5.47286	-11.6933	2.31903	-13.6618	1.11253	16.7335	-26.2136	-4.53897	29.0949	0.900863	-14.826	-8.68764	29.7934
-6.76147	11.1455	13.8549	-2.2953	7.2932	24.5652	-22.9328	24.6287	20.2895	-13.937	9.21936	-6.65564	20.0355	6.17136	2.50953	24.8404	18.9137	-0.432637	-15.2493	-13.8311	-28.1398	-0.559637	15.0825	2.74236	-25.5575	10.6164	15.908	-3.3113	15.4212	23.8879	-6.71914	-4.87764	18.4692	-24.4568	-13.2596	14.4475	-0.41147	18.1305	11.1667	-29.5791	21.0092	30.64	-12.5611	0.41403	22.1945	-13.1326	-3.0573	-15.9266	-11.9473	21.3902
-20.541	30.0897	-8.7088	0.85853	4.71086	16.7335	-0.66547	5.98086	22.4485	-15.842	-0.834804	3.71603	7.18736	-6.65564	-26.0866	-12.0531	2.99636	29.878	29.2219	24.417	-24.1605	30.1955	-7.60814	-21.3665	-1.4698	11.8017	-4.09447	8.98653	-1.68147	-19.8636	30.4495	23.3587	-22.5941	19.3582	24.0572	7.08153	3.4832	-10.635	9.91786	27.4015	7.2297	16.416	17.9612	-6.06297	-7.0578	-19.3345	17.5167	-20.6256	-18.2126	-22.4883
6.51003	-22.8481	25.8352	6.70053	-25.1765	23.655	10.32	5.34586	6.61586	19.9932	-23.6736	-23.208	-0.60197	24.8827	24.3112	7.88586	30.0897	-28.6478	27.338	-15.8208	19.4005	25.3907	1.09136	-28.034	3.82186	-24.0335	-0.961804	3.50436	17.1569	4.6262	-0.0304703	-9.61897	-12.7305	-18.1068	18.8079	28.608	-29.8543	13.241	24.3747	-12.9845	20.6282	13.2199	-25.6633	24.5017	12.7754	-8.41247	25.2214	-13.0691	22.3639	-13.5348
28.3964	-20.1176	-4.3908	-20.922	-1.5968	6.29836	-11.0371	25.0309	3.1657	-20.3505	5.17653	-8.9628	-19.6943	-27.0815	-7.8833	3.7372	15.4	3.31386	6.86986	-26.8063	9.1982	-12.7305	-14.0216	-1.5333	18.321	27.1899	9.8967	-14.7201	18.2999	-1.17347	-30.955	-15.0588	24.2689	11.1879	21.3055	25.2214	-7.39647	-7.33297	17.7495	7.1027	-28.6901	5.66336	21.242	12.5425	23.655	-18.0856	22.9777	-18.636	25.941	-14.953
14.0877	1.7687	-26.5946	4.73203	13.8125	14.4052	12.6272	23.8455	14.3629	7.27203	31.4232	20.3319	-0.0939703	-29.4098	3.6102	13.2834	9.68503	-6.08414	-2.6128	18.9349	1.09136	8.28803	25.4754	-10.1481	-18.6148	15.908	-12.9633	-1.19464	30.2802	-5.7243	0.900863	10.447	12.1404	4.09703	15.2942	13.749	-5.19514	-4.56014	0.0541964	-28.8171	-21.176	19.1677	4.28753	-12.667	26.3009	6.9122	18.5115	11.5054	-6.25347	-12.3495
-24.7743	25.8987	-10.9736	-20.3716	-6.27464	-14.699	24.4805	25.4965	-30.9126	22.6602	-2.57047	15.8869	-5.00464	24.1419	-0.496137	-0.0728036	31.2115	21.7712	25.2637	19.6969	6.76403	-25.7056	-25.5575	9.43103	7.08153	9.15586	18.0035	-8.37014	29.7722	-7.01547	10.2142	-31.4841	-11.6933	-23.5678	12.9235	-30.0448	11.6959	20.1202	-0.623137	-16.2018	16.5642	-24.9013	25.4754	2.8482	-5.42797	26.4067	13.0082	17.4109	3.33503	22.385
-4.49664	28.608	15.7599	16.8182	1.81103	18.7655	8.33036	26.4279	15.1884	6.4042	-13.5983	26.2162	-11.4393	5.6422	25.8775	12.9447	22.5332	-26.7216	19.9085	-20.9643	-16.7945	7.2932	17.2204	-19.271	-8.22197	28.2059	13.5585	23.2529	13.6009	-21.938	-25.0495	5.04953	-8.24314	26.1527	8.71136	8.98653	16.5007	-6.2958	-1.61797	7.56836	17.7495	1.55703	6.4042	-3.86164	-8.49714	19.21	-10.9101	14.0665	-4.49664	20.4377
16.5642	-19.5673	8.58436	-14.191	8.3092	30.7247	-20.3293	10.7645	29.5817	-28.2033	1.8957	31.2962	-9.49197	28.2694	-9.57664	-20.2023	5.47286	2.74236	-4.85647	21.496	28.0365	-2.69747	-19.1228	-28.7325	-27.4201	-22.8058	14.0454	-21.557	28.3752	21.1785	-24.4991	28.1847	19.8027	18.2152	-9.74597	-24.9648	2.23436	-24.3933	-6.14764	0.583363	-18.1491	29.6452	29.1795	-27.5683	-17.5988	29.7722	11.5265	-9.64014	1.78986	23.5069
-22.3825	11.7594	23.2105	-4.24264	-3.2478	25.7717	20.0144	8.6267	-23.2926	-8.5818	-29.0711	-4.7718	-29.4945	-8.66647	28.1	-25.1553	4.13936	7.44136	26.0892	-9.70364	-27.2931	-29.4733	-21.5146	28.5445	11.209	26.5337	-21.1125	1.91686	6.8487	-27.3143	19.083	2.10736	-31.4841	28.3964	-13.7465	-1.3428	-4.3273	-13.7041	29.0102	24.6075	3.84303	-10.9525	21.3479	7.44136	24.3747	12.6907	30.5342	-31.59	-1.4063	2.99636
9.4522	-7.6293	27.5497	-21.0701	-3.96747	2.29786	-21.7686	19.845	-19.398	-23.081	23.4645	24.8827	12.0557	-9.32264	29.6875	15.019	-7.3753	30.8729	-8.2643	-24.3298	19.972	-30.3835	-1.06764	22.0464	-22.7	-26.6793	-4.9623	0.816196	-28.288	-24.3721	3.37736	21.2632	23.5704	22.131	-15.7573	-11.016	9.24053	-18.5301	12.352	2.48836	-23.1021	3.63136	-20.1388	25.687	-1.76614	-5.80897	25.6235	8.5632	19.1677	21.3267
23.6974	10.6799	8.01286	28.5234	-14.6355	28.1847	6.5947	-18.4455	4.1182	23.7397	-22.5095	5.17653	-28.9018	23.1047	10.701	-2.6128	-21.1336	-11.524	-10.7831	-21.4723	-19.6943	27.465	2.4672	7.4202	12.3732	7.3567	-9.6613	30.64	21.4114	-8.72997	13.6432	-8.3278	-19.6731	-25.0495	15.9504	-15.842	-7.35414	-21.049	-23.0386	29.624	-27.0391	-29.3886	22.8295	-5.13164	30.2379	-11.1218	18.8714	-25.4516	12.1615	-19.6731
8.1187	7.82236	-11.1006	24.5017	-23.2715	26.9782	16.0139	2.8482	-8.60297	27.7825	19.591	9.81203	19.845	8.09753	20.6917	-7.98914	-19.1016	3.82186	-25.0495	-23.1868	24.1419	22.1099	-18.89	10.0872	-3.1208	-22.2343	24.9462	4.1182	-3.71347	-0.178637	28.5869	-13.7465	-12.8575	0.47753	-1.76614	-6.27464	24.9885	-3.73464	16.6277	11.5477	29.5817	4.39336	-27.3355	-21.811	21.496	-23.6948	19.3582	-8.11614	28.2059	-25.3035
-16.223	-26.6158	22.6814	-5.13164	-5.19514	24.0572	15.2519	0.47753	5.40936	10.2989	-16.9215	-1.19464	12.3732	-17.9163	-25.748	0.73153	14.257	1.2607	1.28186	22.7025	-22.6153	17.0934	-12.667	12.0769	26.0469	-23.589	23.4645	14.3205	25.2425	2.5307	-4.85647	-18.2126	1.87453	-7.33297	31.0845	-18.0856	-16.477	8.79603	21.1362	28.1424	4.96486	2.3402	8.28803	12.5637	17.8765	18.0247	-4.2003	29.8992	-16.731	-6.2958
-1.38514	-29.4945	-21.684	-30.0448	2.5942	16.289	26.1315	10.828	24.2054	-13.2385	-29.8543	-22.5095	-24.5415	16.2467	-5.7243	29.116	15.2942	-1.87197	-4.28497	25.052	24.7557	-16.0113	13.1775	-22.2766	-5.23747	-28.3091	14.9555	7.8647	2.67886	-4.91997	16.7124	-31.0185	-26.2983	-26.9545	-29.812	31.4444	-21.303	17.3262	6.44653	5.98086	28.6504	8.73253	1.72636	0.837363	-23.7583	3.4197	23.6339	23.8032	20.0144	-18.2338
20.607	-10.1693	10.6164	20.9245	14.4687	-25.9596	-12.6035	11.59	-10.3175	13.9395	3.69486	-7.8833	-4.87764	23.5704	3.44086	-28.0975	-4.0098	-9.17447	3.39853	16.162	6.31953	19.718	-4.41197	17.9189	21.0727	29.1584	19.0619	7.20853	12.0134	25.8987	29.9839	28.735	16.7547	1.93803	24.163	19.845	5.04953	6.12903	-24.3298	22.4909	25.1367	-9.06864	31.1269	-3.03614	-4.68714	4.16053	27.9942	11.9922	-6.50747	6.42536
-15.2281	26.1527	5.72686	-12.4976	17.94	17.7919	4.60503	24.6922	22.9354	-23.5255	-7.14247	2.5307	-7.54464	-4.68714	24.3959	-31.3148	23.274	30.1955	28.8409	-13.2173	-4.1368	9.60036	-7.8198	-7.10014	-19.906	27.7825	3.05986	-15.2493	6.70053	-25.3458	27.5497	-12.159	14.4687	-21.4511	-24.1816	-10.381	21.5807	13.5585	-9.49197	17.2204	23.2317	5.66336	-10.8678	22.9354	24.5652	-14.953	17.8342	-0.940637	-2.65514	22.4485
7.20853	-20.922	-4.36964	26.1527	12.479	8.13986	3.44086	18.3422	3.6102	13.1775	12.5002	-20.795	18.4057	-28.4785	-21.7475	-1.3428	-8.1373	22.7449	-15.4821	13.6009	1.59936	29.0525	19.8239	-7.77747	29.5605	25.179	-16.604	-3.8828	-7.4388	20.1837	15.019	-4.17914	8.09753	28.862	-26.6158	10.32	-28.1821	12.5002	26.2162	-10.3386	24.2265	-6.71914	-18.4666	-30.0448	-9.1533	-31.1243	-5.30097	25.2849	7.71653	-9.8518
-21.3453	0.85853	-23.2291	-18.4878	-27.0603	23.1259	-19.8848	4.52036	-15.7996	17.051	-21.7686	28.6927	22.3427	22.512	-24.3721	-6.46514	19.5275	-17.366	29.6029	-21.557	26.6819	24.2265	-27.8435	-21.8321	-4.68714	22.7449	23.9725	-2.6763	7.6742	-21.2395	8.77486	1.09136	-23.2926	8.16103	20.4377	5.40936	-3.96747	-20.5198	15.0402	-13.7888	24.29	-0.305637	24.6075	5.17653	-14.3815	-22.8481	24.3112	-20.3081	-5.6608	10.8704
-12.54	20.9457	-22.4248	-19.271	7.50486	-4.66597	6.0867	15.908	0.0965297	-11.778	-25.0283	14.8285	-25.8115	12.7754	-5.7878	26.1104	6.63703	-22.3401	11.8017	13.8125	-10.6773	-19.8636	22.893	-20.6891	14.2359	-15.5456	-11.4816	20.9245	-11.8838	-8.03147	24.5017	8.03403	-30.0236	29.116	16.924	11.0185	-5.17397	-26.4253	22.9777	-23.2715	14.2147	-8.53947	9.55803	-10.3598	20.2049	-6.78264	17.432	15.9292	-24.4356	17.2415
15.9292	21.877	-20.2446	3.31386	-22.6365	3.08103	8.39386	18.829	-18.7418	29.6664	14.5957	29.5817	11.082	-25.494	30.4284	2.5307	13.4315	-13.9793	2.0862	9.6427	27.5285	30.64	10.193	-8.37014	0.943196	-14.6355	10.9974	-26.1078	24.3112	3.01753	4.20286	-5.1528	-3.7558	6.8487	-2.7398	21.1362	-9.2168	-25.2823	12.3944	23.1259	-13.5136	-29.1558	9.0077	-4.41197	13.7279	13.6009	24.798	9.66386	5.2612	0.456363
-6.84614	-5.17397	9.62153	23.782	9.7062	30.3437	-15.1011	-4.60247	25.1367	-27.145	8.77486	21.5807	-17.2813	20.3742	-28.7325	-3.07847	-6.88847	10.7434	-1.89314	26.7454	-0.53847	26.7877	-18.0645	3.77953	-23.2291	25.9834	-20.8585	19.7604	-4.2638	1.91686	-6.78264	-12.8998	1.30303	14.4899	-5.83014	18.067	-20.6256	20.0567	18.1517	0.519863	26.1739	7.37786	-23.97	-11.7145	-11.3123	4.85903	13.0294	26.6184	2.99636	-17.3236
-22.7846	-25.4728	-0.47497	10.9974	1.53586	19.4429	14.257	-20.0118	5.1342	-20.9431	-5.1528	1.4512	20.3742	1.28186	29.3277	1.30303	-21.0701	24.925	-5.74547	23.5704	-7.14247	18.2364	-3.60764	-28.669	-29.7908	-23.2503	-22.7846	28.7139	29.0525	22.512	7.12386	-6.14764	-28.4361	11.1032	-27.4201	-4.22147	-26.0655	19.464	-28.3515	-12.1378	-11.5451	-7.39647	16.1197	-22.7635	-27.6106	16.3314	25.687	9.47336	-9.44964	25.0097
-28.0128	10.5317	-27.145	-7.14247	-4.6448	0.943196	-4.4543	-20.9431	16.7335	15.4	-23.8853	-3.84047	18.9772	-23.2291	-2.57047	14.2782	16.035	2.2767	18.2575	-7.01547	-21.8321	-16.9426	-10.2328	6.42536	-12.2648	23.3799	-10.1693	-9.51314	19.1465	6.4042	0.583363	-28.7325	-1.17347	-28.8595	-13.9793	-0.940637	-17.62	-1.57564	21.5807	28.354	-13.0691	1.66286	-22.8905	-20.0753	16.9029	-19.4826	14.7015	-28.6901	-28.4996	-2.12597
24.8827	-17.7258	-14.1486	29.9415	-14.3603	29.4547	2.95403	14.9555	-17.3448	-5.87247	18.4269	-2.65514	5.21886	3.7372	18.9984	-21.8321	7.8012	19.0407	-2.82447	2.1497	-25.6845	24.9039	-11.4181	-13.048	24.1842	22.0464	9.68503	-16.35	-16.3711	23.2105	-5.4703	25.0944	4.0547	28.6504	-27.8223	-23.8853	-11.0795	6.2137	-14.8683	-9.3438	17.94	-3.3113	-2.06247	6.7217	19.6545	-1.9143	11.5054	19.6969	1.87453	-13.9581
13.6432	22.9354	30.259	2.38253	6.42536	29.0737	28.2694	9.36753	18.321	-8.81464	26.6184	-15.7785	28.1	22.8084	2.76353	-4.8988	-20.4563	-23.843	29.2219	11.5054	22.4062	23.7397	-26.0655	28.862	8.1822	-2.59164	26.6395	-24.5838	-0.41147	15.2307	-23.6736	20.2472	-26.9968	-24.732	2.63653	2.12853	-23.7795	9.43103	-7.1848	1.5147	1.30303	-24.1181	19.21	-27.653	18.6174	17.8765	5.28236	-10.2328	4.66853	-20.2446
-28.6266	30.9152	14.9344	-1.87197	4.41453	26.2162	-17.9375	6.42536	-28.034	-17.9163	7.5472	27.592	7.3567	-21.7475	28.1847	0.138863	17.8765	-19.398	21.5384	10.3835	-11.6298	20.9669	10.7434	-19.5885	7.82236	-19.8425	2.1497	-12.8363	15.5059	5.15536	13.9607	8.4997	16.3949	9.62153	-3.92514	16.6277	-10.4656	-5.7878	-10.2328	3.25036	23.4857	27.2322	29.4335	10.32	-3.52297	-13.2596	26.2162	20.7764	-16.9003	7.52603
9.30403	-6.82497	-18.382	8.60553	-6.12647	22.0252	6.9757	-2.0413	-30.1083	2.06503	-1.55447	19.591	29.9204	14.8709	29.2642	30.0685	22.639	-4.0098	2.04386	23.9937	-28.3515	-0.91947	13.8972	26.3644	21.623	25.5177	-12.0743	30.3649	12.987	-22.827	6.82753	-20.3716	-20.795	-5.5973	-20.033	19.3159	-1.19464	-3.1843	11.2937	13.6009	-26.6581	-9.2168	-18.1491	3.82186	-19.144	8.20336	18.3422	11.6747	-25.4728	-0.369137
-20.1176	-23.6736	-7.3118	21.5172	-2.88797	2.7212	9.1347	-3.60764	2.2767	17.9824	-5.61847	12.3097	14.4264	27.2957	22.6814	-2.40114	12.9659	27.2534	15.6752	22.5967	21.623	22.2369	-17.874	-10.7408	-29.1981	28.4599	8.73253	-7.0578	-17.7258	13.1775	-0.28447	6.44653	23.4222	-22.1285	-18.7841	-12.6881	-28.3303	7.82236	2.42486	-28.8171	12.9024	-10.4233	10.701	1.55703	14.9555	0.752696	22.8719	-13.048	11.7805	-28.9441
5.04953	26.9147	-11.5663	-24.5415	16.1409	16.6277	-14.699	22.639	-19.9695	-0.877137	16.5642	8.16103	-24.3933	28.4599	1.04903	-22.6576	20.1625	11.8017	-13.6618	-15.842	-30.193	-13.8523	12.0345	-7.3753	-20.7738	-12.1166	-27.2931	20.3742	-9.4073	26.703	10.9339	14.3205	9.40986	-26.4041	-22.4248	-3.9463	21.8982	17.6649	8.92303	-27.8858	25.1155	-21.4511	-30.5316	-24.7743	22.5544	3.1022	16.6489	18.7655	-23.4408	23.5492
-3.1208	6.29836	31.2539	-22.573	2.1497	23.5492	-21.811	23.5704	1.3877	-6.4228	5.6422	3.97003	8.45736	16.162	15.019	-27.0603	-21.7475	15.8022	24.8615	-22.9116	10.955	0.837363	4.32986	0.392863	-30.8491	-26.9545	29.0949	5.0072	2.29786	-24.6261	-11.3546	-6.97314	-8.30664	8.96536	22.6179	13.622	8.52086	-0.0728036	-3.4383	-21.43	6.67936	-25.2611	-21.7263	29.5182	-4.28497	-15.6515	20.0144	17.9612	2.63653	-7.98914
-26.9121	27.8672	11.844	1.1972	-24.859	22.8084	-13.937	-10.5291	15.7599	-9.5978	25.7294	-22.3613	9.8967	28.0577	3.71603	-7.79864	-16.4981	0.265863	-4.0098	-27.3143	15.146	9.72736	-26.6581	25.8352	-24.3933	16.9875	-15.7573	-27.8858	26.068	-2.2953	-9.3438	27.2957	-16.604	12.5425	-26.7428	-16.35	-21.303	-7.16364	-3.92514	17.4744	13.495	3.3562	5.34586	5.7692	-7.41764	-9.00514	14.3417	-1.80847	-22.5306	-11.905
22.8719	-4.15797	20.607	-15.3551	-0.34797	8.33036	23.9514	-8.7723	-20.6045	-26.0231	-7.01547	29.9415	-6.4228	-8.85697	-2.1048	-23.3985	5.68453	-27.8435	0.35053	11.6747	10.6164	-23.462	-14.4661	23.147	3.75836	18.7232	-20.3081	14.6592	29.751	-0.559637	-2.57047	-14.826	2.23436	5.7692	0.329363	4.28753	10.2354	9.8967	27.1264	10.5952	29.8145	-22.0226	0.117696	-5.11047	2.04386	-29.2828	7.18736	-0.750137	-30.2988	14.7862
6.25603	-8.8993	4.3722	-16.223	-5.13164	27.084	12.7754	20.5435	5.43053	14.1935	19.5699	26.0892	16.0774	-22.4883	-23.2926	16.0985	7.58953	17.6649	1.98036	-26.7216	-29.3251	25.9834	-18.6783	4.28753	-5.36447	-10.5926	-13.556	-19.8001	21.0939	-4.3908	-14.5085	-10.8466	28.6292	26.4702	26.1527	-23.2291	3.63136	1.11253	23.4222	-28.0551	-23.1021	-14.7201	17.0722	-23.5255	4.03353	4.54153	28.3117	10.4894	-4.5813	-22.446
8.22453	9.0712	-1.44864	-2.4858	-7.67164	-5.4703	11.8652	23.8667	-24.097	-21.5146	15.3577	-8.43364	22.7237	-8.0103	16.0774	-9.55547	-17.3025	22.2369	14.6804	-0.0939703	26.6395	18.7232	-9.25914	-2.33764	-25.6845	-8.7723	-7.60814	27.5074	14.3629	16.0774	17.0722	-6.0418	26.322	14.9767	1.55703	21.115	-26.5946	6.8487	0.138863	1.72636	22.8507	-18.2126	6.57353	-1.87197	1.02786	-12.921	18.956	-7.20597	26.9359	27.338
-4.87764	-14.8683	-17.8105	-28.5208	-27.3566	6.63703	-27.0815	16.6065	-9.5343	6.2772	-4.91997	7.63186	21.2209	-14.1698	-27.9916	13.368	3.33503	25.6235	-1.80847	1.72636	-27.9493	27.719	-12.54	-23.8218	-27.6953	-28.4361	24.798	2.25553	10.0449	-30.6163	14.765	-9.06864	-18.001	-15.8631	-20.668	23.0412	4.45686	-21.8745	9.66386	21.4537	-1.00414	-26.7428	30.767	28.0154	28.0577	-19.1228	-22.8693	5.85386	6.61586	16.543
-8.47597	-16.4346	-28.034	5.6422	11.6959	-8.75114	17.3262	21.3055	6.63703	12.3732	11.717	-6.9943	2.31903	15.5059	-17.9586	-28.923	-18.2973	2.17086	7.37786	4.39336	30.64	-13.2173	-10.5291	27.2322	28.7562	9.24053	18.3422	-18.2973	8.92303	13.7279	-4.28497	-17.239	21.0939	21.7924	-23.2926	22.2157	5.1342	14.5957	15.2095	14.6592	-18.4243	30.5977	17.94	7.97053	-24.8801	1.8957	-4.2003	-11.7145	-11.1218	-10.3386
-3.90397	-29.177	8.0552	22.8084	-13.6195	20.861	-29.3251	17.4955	-28.1186	4.39336	3.69486	-8.43364	19.1042	26.576	-24.4356	-24.8801	9.0077	-15.6515	28.3752	25.8352	27.6767	15.781	-14.1698	-27.6318	16.3314	29.116	4.41453	1.30303	11.5689	-1.44864	-0.0939703	4.45686	-1.0888	-20.9431	-1.70264	26.7454	-3.84047	-1.82964	17.432	-26.0231	-7.16364	23.1894	-10.9525	-12.3495	4.2452	-8.72997	5.36703	-0.517304	-18.8476	-23.0175
-7.33297	26.6184	18.5115	11.6535	14.4475	-16.5405	25.7929	2.5307	-15.3763	9.8332	-17.8951	5.1342	15.0614	-21.7475	25.7082	18.5115	7.97053	3.31386	27.6132	-22.7	17.7284	1.11253	-20.9431	21.6442	23.2529	-17.4718	22.1734	8.66903	18.5962	24.5864	15.2519	28.6927	6.17136	-24.224	-15.7573	-2.6128	-4.30614	-2.90914	27.846	15.6329	-12.7516	24.6922	-8.47597	15.4212	0.244696	6.9757	15.8445	-6.0418	-7.01547	7.01803
-24.6896	10.9127	-1.9778	-23.5678	6.63703	15.5905	-15.5668	14.3417	18.1729	2.44603	-19.9271	-4.5178	7.39903	6.3407	-21.684	-11.5875	-30.6798	-9.0898	16.9452	2.67886	9.5157	-22.5095	22.512	5.15536	4.83786	17.0087	-20.9431	17.9612	17.2839	-3.16314	7.31436	13.4527	-9.30147	23.147	-16.8791	2.38253	-1.32164	-21.4511	19.0619	19.3582	28.9467	-8.30664	24.7557	2.23436	5.28236	16.8394	12.6695	12.733	-4.9623	-26.9333
20.9034	-18.89	-28.3938	27.8037	-2.2318	-22.827	18.2999	-14.2968	20.6494	9.02886	29.1795	24.9885	22.2792	12.352	16.5219	8.5632	-10.3598	-16.3711	3.5467	-15.3128	-17.0273	29.497	-26.0231	-22.2978	25.306	18.9772	-19.6096	-13.6406	12.1615	8.28803	-5.5338	6.0232	-25.1765	-12.2225	-24.2028	15.8234	23.528	-8.03147	5.72686	23.7609	8.83836	23.6974	-22.6153	20.7129	-1.82964	-4.66597	28.9467	16.4795	0.943196	9.85436
17.1145	29.7934	25.4965	7.6742	5.47286	22.004	-2.46464	13.7702	-10.2328	1.72636	22.5332	-1.2793	-0.178637	-1.82964	28.0789	-5.5338	12.5637	-23.3138	-19.5885	-0.34797	14.4264	6.7217	-24.4568	0.371696	-22.1285	-4.36964	-4.36964	-10.4868	10.8704	-23.589	24.4594	3.6102	18.4269	1.1972	-23.8641	-26.6793	-8.0103	-13.8735	24.925	22.6814	7.58953	20.6705	13.1564	-2.84564	-17.62	-25.5151	24.0572	14.1089	-26.7428	-11.0795
26.3855	-26.8063	-15.2705	-24.6896	4.16053	-10.5926	1.91686	19.1254	-23.2291	-21.9168	14.3629	30.64	-17.0696	-8.81464	18.9349	11.8229	3.94886	-26.9756	-3.86164	20.5224	-25.4305	10.6799	-22.0015	-5.61847	-21.3665	-12.6246	-9.4708	-21.5993	-5.83014	-10.6138	5.81153	24.2054	15.6752	-19.779	-19.5038	5.55753	-21.2818	3.0387	13.2622	-20.7526	-20.7738	-1.9143	8.07636	-20.7738	26.8724	-20.3081	22.1734	10.1295	22.9565	-7.14247
26.9359	15.6964	-0.771304	5.59986	-22.9751	8.47853	0.646863	8.13986	-25.0283	24.9674	19.9932	0.79503	-19.3556	18.829	-8.66647	4.73203	-13.048	-19.8213	-4.62364	8.1822	6.95453	9.4522	-6.5498	-23.843	30.0685	-19.7155	-2.31647	-8.0103	24.7345	-9.83064	-1.36397	9.3887	-10.8255	4.03353	19.464	19.8239	-27.0391	-12.5823	-4.7083	-25.1765	-18.7418	13.6855	1.66286	25.0097	29.0949	-24.8801	20.9669	-7.79864	-7.73514	-5.4068
22.3639	-27.7165	-30.4258	6.95453	0.0965297	23.1259	19.8874	8.90186	2.10736	23.2105	0.329363	-2.37997	-27.7588	11.1455	25.306	6.63703	-14.445	-7.3118	24.8827	-24.2028	11.463	-21.811	-5.2163	8.54203	-2.06247	7.63186	-13.7465	15.8445	-6.18997	0.816196	-7.9468	-3.5018	21.5384	-27.78	20.3107	27.1052	-23.6736	6.29836	-25.9173	3.5467	18.1305	-3.8193	25.2637	-14.7201	-13.2385	18.2152	1.43003	22.9565	-20.1811	-24.8166
-5.55497	-18.1068	-3.58647	4.1817	-0.432637	28.3964	-11.4181	17.6225	24.5229	21.8347	-23.1445	5.40936	27.0417	9.30403	23.274	-20.2235	1.3242	28.2694	-3.3113	21.8982	27.0417	-17.239	26.4067	17.4744	26.8724	22.9354	13.8549	8.39386	-20.1176	8.90186	22.5332	-26.0655	17.94	22.0887	17.1145	24.3959	-23.2715	20.0779	15.654	-26.6581	-11.1853	-26.2771	15.5059	1.34536	-9.87297	-21.3453	13.495	-24.3721	1.98036	22.6814
24.1842	-17.5565	-26.891	-5.5338	4.47803	21.4537	3.9912	23.9725	23.8667	8.09753	-21.4935	2.19203	20.48	25.4754	27.8037	-19.0593	-2.33764	-22.2131	28.1212	-23.1021	25.3484	-23.8641	-16.1383	26.6395	-6.06297	-25.8326	-11.7568	-25.5998	14.638	21.75	0.181196	-13.7465	-7.84097	-25.2611	-22.192	21.2844	-2.76097	21.5807	23.3587	25.9199	-13.7041	-28.2456	11.7382	7.31436	-8.6453	24.7769	5.85386	-15.2916	3.2292	1.7687
-25.1553	-0.432637	16.5854	28.9679	-25.4516	-25.9385	22.4697	14.765	-3.48064	-16.5828	-8.98397	17.7495	14.7227	3.94886	26.5125	5.2612	-0.136304	26.0469	24.2054	9.09236	-4.47547	24.1419	-9.74597	4.16053	-16.477	-27.0815	-17.4718	29.624	7.12386	7.2932	9.43103	-19.398	-19.779	-13.5136	21.8559	-27.5895	-8.87814	-16.9638	-19.7155	0.0330297	22.385	-27.2085	-28.6478	20.2049	24.5864	-11.905	2.7212	-2.37997	-0.178637	10.7857
3.46203	-25.3881	-2.6763	-28.2456	10.1719	20.4165	2.4672	17.6225	-0.53847	14.5534	9.5792	23.6974	10.5952	1.59936	-5.49147	-25.9173	-7.0578	14.257	-12.032	10.6164	-21.0066	-5.99947	-30.0236	-23.5043	-22.827	25.814	7.27203	-24.6685	25.052	-29.1346	26.7454	-27.399	-5.74547	12.225	23.6974	-5.5338	-19.779	8.3727	9.47336	19.5699	-22.3613	2.86936	-19.7578	-7.65047	19.1465	9.47336	19.3794	25.433	-2.65514	-21.4088
-8.0103	25.4965	-17.1755	-4.3273	21.3479	27.973	1.17603	23.0835	-25.875	-10.5291	6.89103	-3.16314	14.1935	-5.55497	24.544	-4.60247	24.4594	3.14453	-23.6313	3.6102	20.2895	-1.0253	14.0665	12.733	-25.621	28.0154	9.11353	-11.5028	-25.1341	28.5445	-2.78214	1.93803	-20.8796	-13.7465	-20.3505	4.20286	-25.0071	10.8069	2.8482	0.625696	-16.6463	15.4424	18.8502	-20.0541	-14.4238	5.68453	26.4279	10.3412	20.4165	25.9199
21.5807	-21.5781	-22.9963	-10.5291	-26.6581	17.94	26.8724	26.2797	-2.02014	-0.53847	-5.4703	-23.8006	-13.9581	23.5704	27.973	5.9597	21.8135	-28.6901	-14.1486	25.4119	25.2425	19.5064	-30.3835	-24.7743	-7.01547	-5.57614	14.6804	-24.2663	21.3479	24.8404	-4.2638	-20.5833	11.082	-7.7563	-7.96797	1.21836	7.75886	7.01803	-1.70264	-16.2441	27.846	-18.6995	14.1935	-25.7056	-15.6303	-0.79247	20.4165	-20.0965	-1.1523	21.7924
22.9565	23.147	-24.8378	-5.2163	27.1475	-24.7955	-7.45997	13.9395	-26.9121	3.90653	14.3417	-10.4233	0.16003	-25.113	28.735	-3.2478	15.9292	23.0835	20.2684	24.7769	18.6597	14.3629	24.2689	-26.3195	-10.4445	28.6927	20.8399	-31.082	-28.0128	13.3045	6.61586	24.6075	24.0149	-15.2705	-12.2436	27.7825	4.45686	-9.23797	-13.7888	13.5585	-6.63447	-4.24264	-7.14247	-9.76714	9.1347	14.3629	4.9437	26.0892	19.464	-16.858
25.9622	-13.429	-30.3411	22.9777	-17.7681	25.2002	24.9674	21.6442	2.23436	-26.4676	28.9467	-19.9271	23.2105	24.1842	-8.66647	18.5962	-28.1821	-20.7103	27.0205	-12.9421	-29.9601	5.59986	16.8394	11.6112	-0.898304	-21.7686	29.1372	11.3572	-2.2953	-8.41247	28.6715	11.59	14.0242	-25.8326	30.0262	-3.3113	-7.65047	-27.3143	12.8177	-19.9695	-3.9463	14.1089	23.2952	-18.6995	21.3902	10.2565	12.987	8.71136	25.6235	-21.0913
15.5905	26.3644	25.1155	10.828	6.89103	-8.75114	16.6277	24.9462	14.1935	-29.177	3.39853	-17.4506	26.195	17.4955	17.7707	29.7299	-19.3345	-6.9943	28.5657	15.4847	-26.5523	14.8285	10.0449	25.6235	-27.018	-24.5838	11.3149	1.7687	19.5275	4.6897	20.8187	-14.5508	30.894	5.21886	-21.5993	24.2265	-26.5523	17.5167	7.08153	-9.11097	27.1899	27.2745	-28.5208	-30.6798	25.2425	-1.4698	26.703	15.4	21.3479	8.96536
-5.0893	-19.271	17.5167	-1.9778	24.9885	17.0722	4.64736	15.9504	1.68403	-12.0531	24.3747	3.14453	25.179	-6.27464	-19.9695	-23.6948	-16.0748	-13.0903	26.2797	24.544	19.718	-6.82497	8.66903	-13.683	25.9622	26.8089	-11.4393	-20.4986	-15.0588	-21.2395	15.7599	20.2472	-1.17347	21.1785	24.8192	10.6375	-5.30097	2.48836	3.84303	16.797	26.0469	-15.2281	-15.969	26.83	23.5915	-29.0923	21.2844	7.1027	7.78003	18.9984
-16.223	-8.30664	13.2199	1.11253	15.6117	16.3949	-22.9963	17.8342	-4.60247	-24.1605	5.4517	30.2802	15.654	-16.4346	-16.9638	-20.9855	5.34586	-24.6473	25.7294	9.28286	21.6654	-20.287	3.20803	-23.97	-24.3933	7.39903	-7.65047	9.85436	-5.55497	-4.7718	8.28803	0.16003	-24.0758	-24.732	23.3799	23.0835	19.7815	-2.37997	-22.7635	-20.287	-4.87764	25.4542	-8.22197	-17.8316	-25.7056	15.1037	-4.17914	26.8512	-25.0706	0.837363
13.6009	30.7035	1.28186	-6.06297	-12.3706	-6.0418	-29.1558	27.0205	4.39336	-30.7856	22.5544	29.5605	-7.60814	-12.4976	-17.5565	14.9344	13.8337	7.56836	-20.668	17.2204	11.5265	-15.8631	29.7722	27.3804	-28.3726	-28.7748	2.19203	-27.9493	-26.0443	-10.6985	25.6235	-18.4666	10.4894	-4.17914	-25.8961	26.1315	-25.6633	15.4424	6.04436	-22.0226	-0.41147	17.178	21.3267	-16.223	29.0314	-26.51	25.4542	11.4842	-15.4186	-19.2286
9.8967	11.2514	-7.1848	-25.2823	-20.4775	-13.5348	-30.5951	22.6814	-28.7113	-22.4248	-3.64997	25.5389	21.7289	16.162	3.44086	-25.0918	0.625696	-27.3778	23.8667	1.6417	-28.8171	-19.4191	-22.7635	-18.8265	7.82236	12.0769	16.8394	18.448	13.1564	27.4439	-5.80897	-22.2978	22.9777	6.38303	-23.0175	0.0965297	-11.0371	-20.4775	25.9622	17.7707	-20.8585	27.9519	20.2472	22.4485	6.48886	-1.99897	2.31903	7.50486	-20.7103	-13.2385
-2.78214	2.67886	7.8647	-17.6411	-0.47497	26.5972	28.3964	1.68403	17.5167	5.3882	-23.1656	27.3804	14.2782	27.2745	9.81203	-22.1073	-0.72897	12.1192	-5.74547	18.4692	13.6855	16.1832	-7.71397	10.193	-4.94114	-13.4078	-20.7526	-9.6613	3.46203	25.687	-8.53947	21.0304	-22.065	-11.6721	-13.9158	5.47286	1.43003	-3.54414	-3.90397	22.5544	3.05986	-4.79297	4.54153	8.92303	-5.49147	-28.4785	-13.683	-5.80897	-26.8486	-26.4253
-1.00414	-23.6525	2.06503	-5.3433	-18.7418	21.1362	27.4015	13.8125	8.8807	-11.7991	-7.1213	-0.242137	-8.11614	5.49403	5.21886	19.8874	28.1	24.9674	25.179	-23.8641	2.57303	-13.0691	-31.2936	23.2952	-0.98297	26.0257	4.26636	6.7217	26.7454	10.0449	6.95453	-12.8998	5.28236	8.41503	9.21936	20.861	-23.9911	16.9452	-26.8275	-1.70264	20.2684	-22.192	30.9152	-23.081	28.0154	-24.6473	28.608	-17.5988	25.4119	18.0882
-28.923	17.1145	-10.0423	1.36653	16.4372	-6.82497	-6.4228	19.6122	19.3794	-25.4516	18.4057	11.7594	20.3319	-27.526	1.30303	17.3897	18.8925	20.7552	27.7825	3.88536	-11.8203	23.6127	12.5214	2.2767	-30.2353	-2.1683	8.45736	-17.0908	16.035	0.0330297	4.98603	15.3577	-31.0396	-12.794	28.7562	12.0769	-1.70264	-21.8956	-8.37014	5.02836	15.7599	-25.1553	13.4527	29.3277	-24.859	25.4119	26.6184	-22.954	-15.8631	28.1424
12.3944	-29.2828	-22.8693	-16.1383	27.5285	19.6122	-1.30047	11.1244	14.4899	-28.3726	-0.178637	8.03403	-17.6623	-23.843	22.0675	-24.2451	-3.33247	24.4382	19.083	1.93803	-5.57614	1.68403	-25.9385	11.1244	0.98553	-6.6768	-17.4718	-6.88847	7.56836	10.8069	18.1094	-6.95197	25.9622	-2.31647	22.5544	10.4259	-0.0939703	-7.14247	17.178	6.57353	19.7604	-18.4878	27.1052	14.9555	26.449	16.8817	11.8017	-4.62364	8.73253	8.0552
27.4439	-5.7878	26.7454	9.72736	26.5549	-6.12647	-8.8358	-8.75114	12.9447	-2.50697	26.7665	4.4357	-1.70264	10.8704	25.6024	-26.7216	11.1244	6.17136	24.5864	-10.8678	6.61586	-17.5141	-31.7593	-5.87247	27.8672	-18.7206	-23.9488	-1.68147	0.79503	-26.256	27.7402	26.7877	8.09753	-16.3076	20.7552	-3.52297	-9.70364	-17.8316	-21.4511	22.8507	-2.4858	0.625696	-28.0975	1.11253	-6.8038	-14.6566	26.2585	17.9612	-1.4698	12.5214
-27.653	-26.1501	26.3644	-27.4201	-2.1048	24.2265	-27.6741	22.5544	23.0412	10.574	16.2679	28.1635	2.80586	5.0072	-21.2395	20.5224	28.5869	2.31903	-1.38514	-4.87764	-17.8528	27.1475	1.85336	-23.1021	-29.4521	21.242	28.7139	20.5224	22.7237	3.27153	-14.699	-4.4543	-28.8806	-8.4548	3.82186	-2.21064	2.6577	1.93803	-11.6298	7.25086	-19.4615	11.6959	5.02836	-27.7376	20.4377	14.8074	3.50436	21.5384	-7.48114	22.4485
-0.199804	17.94	-20.033	18.1094	-7.1848	-10.2963	-16.8368	17.9612	-22.6153	4.47803	3.4197	1.1972	12.987	22.7449	-4.22147	4.09703	-27.5895	4.79553	-25.3246	-18.382	-12.667	6.4042	23.5492	25.7929	-27.3355	-22.4036	-7.5023	-22.1708	-11.1641	-2.8668	24.9674	5.72686	18.321	-19.7155	-10.0423	15.8022	20.8399	-6.1688	-12.5823	18.194	5.17653	-23.7371	-14.0005	-3.98864	-14.3391	27.5709	24.3535	-24.605	-28.2456	23.5069
-5.4703	21.7924	-10.9101	6.06553	-22.0015	12.5002	14.8709	21.2844	-23.7371	-1.4698	-20.7738	-8.62414	21.369	-2.95147	-6.4863	25.8352	27.719	-17.6623	27.3804	-23.9065	22.4485	22.6814	11.0185	-7.58697	21.1362	-1.93547	-10.7196	-19.3345	-28.8595	-26.6158	11.9287	17.8977	2.19203	-0.580804	26.3644	0.837363	-5.9148	-10.5926	2.3402	1.91686	28.3964	-6.8038	23.6762	24.3535	-23.2291	-0.47497	22.0675	20.3319	3.1657	20.3742
-18.1068	7.27203	-2.95147	-3.4383	0.752696	10.7645	-18.4666	3.84303	24.3112	-19.8848	-18.9111	8.73253	12.5214	26.8089	12.7119	-27.5471	-10.0635	13.2622	21.1997	-12.8998	27.9942	25.0309	7.1662	13.3045	3.39853	0.773863	-2.6763	-10.9101	-7.20597	8.41503	-1.74497	29.8992	-25.5363	23.5069	-26.5523	12.7542	22.4697	-20.0753	19.9297	15.2095	26.8724	-13.429	19.4429	8.3727	14.2147	19.1042	8.26686	19.0195	-8.3278	-20.7526
20.0567	-11.2911	-29.0076	16.7547	12.4367	14.1724	-15.588	-0.771304	-25.9808	22.9142	23.7397	26.1315	-4.62364	-23.5678	-7.84097	22.1734	26.8724	28.9044	25.5177	-12.286	20.1625	15.8022	-5.63964	-4.47547	-5.36447	-28.542	18.8079	-3.03614	25.814	-4.6448	6.7852	-3.16314	9.72736	-24.8166	-7.9468	21.3902	-2.9938	3.6737	8.6267	23.9302	-24.0758	-9.4073	-7.52347	-11.7145	-17.3025	-11.4393	7.0392	-23.5043	-5.5973	-25.5998
-11.9896	-14.8048	18.5327	-26.6158	6.23486	-5.7878	8.85953	14.638	3.01753	25.5389	-16.223	24.6075	15.9292	-25.8961	26.8089	-23.1868	10.4682	23.274	0.117696	-15.6515	6.2137	-4.79297	-15.588	-3.09964	-0.496137	21.0939	20.2684	-31.0608	2.2132	-25.0706	5.40936	0.0541964	-3.1208	17.7919	24.0784	-20.0541	-0.34797	2.99636	-4.60247	5.34586	16.2044	21.5172	-24.0546	-2.6128	-21.3876	-21.938	1.74753	-12.794	27.6979	-19.1016
24.7134	-17.2813	-19.017	21.0515	5.11303	26.3009	-8.22197	5.3247	-28.4573	9.9602	-21.7051	-6.0418	-3.48064	-12.3706	-20.8161	13.0505	-28.5843	5.7057	6.2772	7.90703	-21.6416	3.58903	-14.1275	-20.6256	-7.1213	-20.0541	26.5125	-3.33247	19.9509	30.259	3.4832	18.8925	-27.8223	-26.4888	-12.9845	16.2255	-17.4718	1.68403	-23.9488	4.77436	-15.7996	-20.9008	-16.7521	7.25086	17.1145	-27.7376	-0.305637	15.8234	13.9607	-19.9271
-9.83064	-2.27414	-15.7996	2.0862	3.69486	-8.17964	15.6964	26.2374	7.63186	0.54103	-28.8171	24.2477	-7.77747	-24.859	-15.4186	26.9782	4.77436	-13.9581	16.3525	-16.3923	7.69536	-17.9586	18.3422	-0.326804	-17.8105	4.7532	20.9457	12.0134	16.3949	-1.7238	1.21836	17.2627	-32.0345	-8.8358	-19.2498	2.2132	-1.6603	0.79503	27.1475	16.6065	23.2317	-18.6571	-28.9018	-1.76614	-15.5456	-1.04647	27.6344	-7.16364	1.98036	25.2425
5.30353	-16.6886	5.62103	25.8987	-6.2323	20.1625	-14.6778	21.1574	-6.2958	11.3149	-13.9793	-21.938	-5.74547	-9.36497	14.1512	11.2302	-3.90397	2.7847	8.3092	-21.3876	4.7532	4.71086	17.1357	-13.6195	-25.367	24.417	-6.46514	7.2932	3.20803	29.3065	16.416	-8.2008	20.099	26.4914	-6.69797	3.08103	16.4584	17.559	-27.1026	-4.09447	-12.3071	-6.82497	7.46253	14.384	18.829	-28.6478	25.3695	23.528	23.2529	-2.76097
-25.367	-5.80897	4.41453	0.73153	-27.2085	-22.0438	26.4279	22.004	20.3954	28.1847	-23.8641	-18.4031	23.5492	0.66803	-6.21114	-1.10997	8.92303	-8.3913	26.4279	3.4832	-7.29064	5.3247	-18.8053	-6.63447	-0.898304	23.8032	15.146	-4.5813	27.5709	23.147	-0.326804	5.04953	-14.699	24.5229	-23.6948	28.1424	-4.62364	20.3319	23.8667	-9.9153	-14.3603	-13.5983	-17.9163	-10.4656	1.7052	28.4175	15.8445	0.47753	10.828	-22.4036
19.718	-24.1605	-17.6411	-5.70314	-0.0939703	26.7454	-5.5338	27.211	6.67936	-8.1373	-19.8848	-4.94114	26.5549	-1.30047	1.47236	-18.89	-1.93547	-15.9055	8.8172	-6.6768	23.02	1.9592	-24.4356	25.4965	24.6922	-10.4656	12.0134	14.9555	15.527	-0.79247	-2.14714	21.1574	3.33503	-24.5415	-11.8626	17.4532	19.7815	9.81203	-2.0413	22.385	-18.9111	25.9834	26.195	-26.0231	23.02	25.9199	18.4269	14.9344	-5.89364	28.6504
26.703	-19.652	-8.8993	-2.06247	-2.84564	-0.834804	-22.2555	10.9974	-1.2793	-20.5621	-6.63447	-4.24264	-13.4501	-15.4186	-18.8053	0.0330297	-21.3665	23.2952	24.2689	-18.255	-6.38047	-18.7206	-19.7155	-23.4196	23.8667	16.1409	19.1465	24.4382	29.2007	12.9024	-24.2451	6.51003	15.3365	-10.8255	5.3882	27.0205	-25.0071	-0.0304703	-3.01497	8.09753	27.719	4.45686	25.179	-28.034	4.54153	-16.3923	20.3954	6.17136	-17.8951	19.337
-22.6365	24.5864	-26.6581	12.225	-9.06864	-13.8946	-27.1026	28.1635	0.011863	-4.7718	4.60503	10.8704	27.4439	-8.7088	0.202363	6.93336	17.7072	-17.0908	21.8135	13.5374	20.7764	18.194	-10.7196	12.098	-26.3406	19.1254	17.178	-7.71397	-22.954	-8.85697	26.7242	-23.843	-19.9271	-5.89364	-20.6891	24.9039	0.79503	6.1502	3.88536	17.5379	7.44136	-24.3933	12.5637	-29.6638	27.4015	-23.1445	23.274	-8.24314	13.2199	15.9292
29.116	-10.8678	24.7557	1.87453	-15.6726	26.2797	20.5435	-6.6133	1.43003	-24.7108	-14.8683	-11.1641	-2.50697	-25.9385	27.4862	3.8007	1.3877	-10.3598	20.2684	10.2565	15.9504	-4.7083	16.4795	-4.9623	4.26636	13.3892	1.02786	-25.9808	5.59986	-22.6788	-15.1435	23.401	26.7665	-12.8998	6.9757	-6.40164	-4.2003	-1.4063	0.308196	0.392863	-1.95664	-2.4223	-25.5998	18.3845	25.3484	3.9277	13.8972	7.84353	8.09753	3.05986
-16.223	15.4635	14.9979	-19.4826	-16.9426	0.583363	16.1197	14.6592	-21.6416	-15.0376	18.0035	21.6019	-6.12647	22.258	23.147	-28.2245	-18.8053	4.66853	18.5539	-13.6618	26.1739	-27.6106	-6.78264	-25.494	12.0557	-27.7588	23.4857	0.47753	-9.17447	18.1729	-22.4671	20.3742	-22.7635	-3.07847	-26.0231	18.6174	-16.8368	-6.84614	10.2565	16.5854	-0.66547	-3.71347	30.0474	23.5704	20.2472	-13.2173	28.9467	12.0134	-0.15747	-10.9313
13.8125	-23.6101	19.464	-4.36964	-4.11564	28.3964	13.6855	13.2199	17.178	10.9339	4.01236	5.74803	18.1729	6.4042	22.5755	-4.75064	-25.2188	11.3995	12.225	4.47803	-24.6261	21.242	15.6752	21.8135	-2.69747	-14.9741	14.9979	19.6334	8.79603	-12.413	1.47236	18.6809	-17.7893	22.4274	-18.1491	-5.2163	-23.843	12.7542	14.6804	18.2364	22.4485	-26.0866	-12.54	28.2482	-22.827	20.2472	22.3639	13.5797	24.0572	16.7547
-22.0438	-14.1275	-7.03664	15.5905	-5.70314	15.0825	22.766	-27.4625	22.4062	-29.8966	-25.8538	-3.33247	11.844	11.1455	26.4067	21.7924	19.5487	5.40936	-9.49197	7.84353	-14.1063	10.6164	-8.09497	10.9974	-9.89414	-0.707804	-20.7103	26.9994	14.1935	-28.034	-0.22097	21.7924	-21.5146	2.7212	10.8704	9.8967	4.2452	-3.73464	-20.5198	10.3412	16.2044	8.66903	-13.556	-12.6458	-23.5678	-9.89414	5.87503	-5.32214	0.47753	7.58953
1.11253	-6.3593	-21.7898	-23.97	0.943196	27.4439	-9.23797	7.52603	-16.9426	-25.113	8.07636	12.4579	19.1465	-21.176	-23.2291	7.27203	-4.3908	24.7345	2.95403	-14.318	4.26636	19.5275	9.49453	9.3252	-24.732	21.7712	8.28803	-6.0418	1.2607	19.8239	11.9075	-15.3128	12.3309	0.35053	29.243	0.54103	-5.70314	16.0139	-3.92514	9.1982	24.6287	6.10786	26.5125	-28.8171	-19.3133	-5.83014	-3.92514	-13.4078	-4.03097	24.2689
-2.21064	3.6102	-29.1981	23.401	-8.34897	11.6112	2.3402	8.85953	20.6705	-13.5136	11.336	-1.76614	4.6897	6.36186	7.1662	-2.90914	-7.58697	8.1187	-14.0005	-23.7795	23.8455	-12.7093	20.4165	23.0412	-23.335	18.1517	-2.12597	-5.23747	24.4594	22.8507	2.55186	-17.5988	10.6799	-19.0805	26.8724	25.8352	22.4062	16.8817	18.321	19.2947	-20.5621	-7.90447	24.7345	-0.263304	26.3644	11.5689	13.2834	12.6484	-9.19564	11.6959
-7.71397	27.8884	6.4042	-18.1491	7.88586	-3.54414	-15.2281	-19.9271	4.90136	13.7067	-22.1496	-13.683	-5.2798	24.2054	10.7434	-4.36964	-17.5353	1.7687	18.7444	10.1719	23.3799	-7.79864	3.5467	20.5224	-8.34897	-6.84614	-19.4826	17.5167	13.6009	-3.96747	14.6804	-2.7398	-26.129	-18.3396	1.85336	0.0330297	-22.7423	14.2147	4.7532	15.781	23.6127	-2.97264	20.9457	-18.9958	1.4512	0.54103	11.6747	5.85386	-26.9756	-17.6835
21.7712	-22.6365	0.752696	22.8719	4.07586	9.2617	-7.7563	5.49403	-15.2281	-5.7878	6.5947	11.4207	22.8084	-2.2318	27.2534	-23.3773	15.4	-19.2075	-5.9783	-2.82447	-21.3665	26.83	-19.5461	22.7025	-15.6303	25.1155	-2.90914	-12.0531	22.4274	-0.707804	-4.53897	25.4754	-5.99947	-22.8481	16.5854	-24.0758	26.068	6.06553	-9.17447	19.4005	24.1207	-14.5085	22.3004	3.69486	-8.60297	23.9937	-11.1641	-4.7718	2.36136	15.908
24.6499	20.2684	22.893	-14.7625	-1.87197	-14.6143	-28.0763	4.52036	-25.1976	-27.8011	-24.0758	0.689196	21.4537	-3.64997	-12.921	-2.0413	29.1795	3.12336	13.5797	20.4165	5.0707	8.85953	28.354	24.4382	-5.76664	-7.9468	-4.09447	5.30353	-3.73464	22.2792	-5.7878	10.5105	-7.16364	-1.57564	23.5069	-11.6086	17.305	-25.2188	-5.5338	17.8342	22.004	-10.5715	-3.86164	9.55803	9.28286	-19.7366	-6.65564	20.6494	-7.92564	-25.5998
29.5394	7.4837	10.9127	-21.1971	-22.4883	22.004	-7.3118	27.3592	-2.2318	24.9674	0.773863	24.3112	24.163	23.6339	24.8192	19.21	-0.115137	28.2482	-8.34897	-1.00414	-7.90447	-23.4408	17.813	25.1155	-11.9896	-9.32264	-15.2705	-16.4558	-28.7748	-26.9968	-4.56014	-25.0495	3.18686	9.05003	29.5182	15.5694	-17.0485	-11.5663	-0.263304	15.273	2.63653	3.77953	9.1347	-11.778	6.36186	10.6799	21.9194	27.4015	-7.03664	3.69486
24.1842	4.41453	21.6019	4.79553	6.17136	10.6799	16.67	8.28803	-8.05264	-6.52864	-9.74597	6.23486	5.4517	3.0387	19.1465	-17.8528	28.608	-3.52297	-23.462	-18.1703	1.11253	23.8667	-16.3711	5.36703	8.22453	-2.59164	-23.1868	-24.3933	17.0934	-10.5926	0.16003	-21.3876	-15.4186	10.8915	13.0505	17.2415	-3.2478	9.9602	13.749	12.987	13.5797	20.0355	-28.9865	-18.128	7.4837	-7.20597	23.6127	26.2374	2.74236	21.9829
6.17136	27.4439	-14.1698	20.734	17.051	11.209	15.6329	9.87553	-18.6571	15.8869	-27.2296	-5.70314	7.75886	-20.4986	11.2514	28.5022	-30.2776	6.3407	20.7129	11.7594	-22.446	28.5657	20.9034	22.4062	-21.7898	-10.889	21.242	6.06553	19.0619	-7.45997	6.42536	1.1337	-2.1048	-23.1445	1.11253	9.1982	-4.62364	10.8915	6.17136	17.7072	2.44603	-25.3035	-19.525	-14.2968	-9.95764	-24.9436	14.638	-12.5823	-2.95147	-19.5038
-20.1388	-4.53897	7.1662	12.987	9.2617	2.7212	10.5529	15.3789	-2.9303	-29.8331	4.47803	-15.7573	-3.4383	2.0227	-24.0335	30.7035	27.5709	27.6767	-4.68714	4.64736	-10.127	-16.2865	24.8827	3.56786	-4.24264	-17.5776	7.7377	26.1527	-5.4068	-4.24264	22.8719	12.7542	28.3964	16.797	-24.2028	1.66286	-7.48114	-23.4408	-28.9441	16.2044	7.56836	0.92203	-5.80897	-19.5673	-6.1053	-23.6736	16.6065	-7.1848	0.519863	26.7454
27.7614	7.44136	-12.9845	27.8672	7.78003	17.6014	3.9912	3.5467	2.70003	-17.112	3.56786	23.1259	24.8404	-14.6355	21.7289	6.70053	-3.45947	-21.2395	-26.2348	-11.9896	-24.9013	2.80586	-26.6581	-2.88797	6.29836	-6.69797	20.5435	-13.683	-21.4723	21.877	-25.6845	-3.52297	-16.6886	-11.6933	23.1259	1.28186	-0.580804	-10.6561	12.3097	-18.1068	-11.524	-12.5611	22.8507	8.58436	0.816196	1.34536	-15.461	-22.6788	-9.32264	22.8295
-22.6788	15.5482	-26.5311	25.8987	14.638	15.3365	23.1259	0.562196	-17.2813	-24.5415	-26.2348	10.0449	20.7552	-16.5405	-10.7831	-3.33247	9.4522	-25.5575	1.9592	21.0304	-20.3505	13.241	-24.9225	9.15586	-26.002	-2.82447	23.0835	-10.2328	-7.2483	-22.7423	0.435196	-13.1538	21.9829	-10.254	27.6132	15.0402	-11.5451	-16.3076	-3.5653	-21.4511	-13.9793	-10.4445	-12.667	26.576	19.718	6.51003	12.2039	7.44136	-26.383	-15.715
23.4434	5.93853	4.6262	-8.30664	-24.7955	-17.5565	-0.453804	-8.15847	3.7372	-5.70314	-29.304	-7.20597	13.8125	-21.9803	-22.7846	29.5182	27.7825	1.1337	-1.93547	-8.4548	-27.5683	-19.1863	-28.6266	1.3242	-27.5895	-25.4305	25.7294	-30.1083	23.1047	11.336	1.81103	19.2735	24.1842	-7.0578	25.7929	-3.71347	-17.493	17.2415	-16.4346	-8.47597	28.1635	22.131	11.0397	-1.68147	-1.74497	-12.3071	16.289	3.71603	-25.7691	-10.0635
14.7015	-17.366	-28.5631	19.1889	-15.6303	-12.1801	8.83836	-27.018	18.5539	-22.4883	-2.3588	2.42486	17.94	-25.0283	-22.0226	2.36136	8.13986	-8.0103	-11.524	13.3469	-29.3463	22.6814	1.98036	2.29786	30.7459	-6.57097	5.98086	15.3365	-3.3113	23.5704	-9.30147	-22.1073	-0.136304	-17.9163	20.9034	23.5492	-2.02014	11.9922	-28.161	-9.89414	-5.61847	14.7227	-0.940637	-24.9225	18.702	-20.3716	15.6964	-28.5843	18.2575	-0.644304
-4.5178	24.6499	3.0387	10.2354	-16.4981	24.3535	24.6922	-6.46514	7.6107	-28.1398	-21.0913	20.734	-21.2395	-6.02064	5.74803	22.7449	8.85953	4.54153	-26.1925	22.004	-18.2126	6.04436	-3.09964	-8.49714	0.435196	-23.3138	1.8322	-23.6948	7.94936	16.6912	14.9979	-16.4135	-31.2301	0.0965297	-8.2008	11.8229	-3.73464	-20.287	23.401	-15.7573	1.4512	16.9664	3.37736	-10.0635	1.30303	12.8177	-1.42747	-22.4036	15.4635	24.8615
-8.92047	-23.6101	17.4955	-23.9488	1.8322	-22.1073	-24.9013	30.005	26.0045	-10.9525	9.09236	-13.5136	-3.33247	-10.5291	-14.4238	14.4052	-0.53847	-0.877137	-4.79297	16.924	23.147	-15.4186	-31.0608	5.0072	-20.033	-8.60297	-21.557	10.9762	7.1662	5.91736	-13.9158	-23.3985	19.972	22.8295	-15.9055	15.7599	2.17086	2.76353	19.591	-3.64997	-25.4305	-8.3913	-24.7743	5.09186	22.6814	26.3009	19.6545	16.4372	11.6535	11.0185
-13.6618	-25.5786	-3.39597	-3.79814	3.97003	15.781	-17.3025	28.1424	6.4677	16.2044	-6.59214	13.8337	20.3319	14.3629	-6.12647	-6.21114	-11.3335	12.0769	25.8352	-11.8838	-1.5333	9.79086	17.432	-1.42747	11.082	-17.3236	11.8017	-3.03614	-15.9901	2.4037	23.528	-13.9581	-22.4036	-1.10997	-27.1238	26.3644	-0.0728036	12.5637	9.87553	-10.8255	-20.1811	-11.5663	6.2137	-23.6948	2.7212	-10.6138	9.81203	-1.36397	-3.39597	6.10786
25.6447	9.7062	21.0304	1.93803	-9.6613	5.28236	6.8487	9.11353	-4.68714	7.75886	27.1264	1.30303	24.7345	-3.01497	9.47336	5.04953	5.0072	-4.72947	-20.3716	15.9715	-0.242137	20.3319	14.3417	-24.478	-26.9756	-15.08	-8.22197	-8.28547	-17.1755	18.2999	4.1182	28.2482	31.4232	8.96536	25.052	-4.81414	-21.3876	1.7687	-12.6458	-19.4615	25.7505	15.9927	-23.8641	29.751	15.2307	3.82186	23.147	-5.70314	-12.5188	-26.1078
-28.2668	-2.2318	-27.8858	-7.8833	5.7057	7.71653	-25.4093	-24.5838	19.8874	-9.74597	-11.5028	28.5445	-1.36397	-25.113	3.69486	25.5812	-4.94114	-14.2968	-3.77697	-15.842	28.2482	-7.67164	-29.7485	-3.35364	12.0134	17.6437	-14.7836	-22.1073	17.7495	-5.13164	-0.961804	14.003	-1.0253	24.0784	18.448	-8.53947	15.5059	7.46253	18.8079	-18.8265	6.23486	24.0572	17.5379	15.5905	-8.05264	-6.9308	21.4749	-2.3588	3.33503	-22.9963
6.63703	13.495	14.765	-6.06297	-5.25864	-9.1533	-12.8998	16.8394	-1.23697	-8.37014	-12.2648	2.95403	3.2292	9.7697	-2.40114	1.8957	28.0789	-21.6205	-20.9008	20.0355	-2.5493	-1.42747	-0.263304	-24.0758	-20.4351	10.9339	-15.6303	4.26636	13.9607	3.56786	-0.136304	18.448	-14.2756	-22.5941	-9.64014	0.710363	8.77486	9.79086	-18.6995	-7.9468	-27.78	23.5069	28.8409	1.1972	26.2585	21.3902	26.322	11.2725	-26.0866	-20.8161
-19.144	-3.5018	-5.2798	-16.9003	-25.4305	12.0134	28.227	3.8007	1.34536	-13.8735	-28.3726	20.0355	6.4677	-23.7583	14.384	-22.065	-11.9896	-22.8693	0.0541964	-14.7201	-22.192	25.687	-15.3763	14.9979	28.608	7.6107	22.0252	-5.8513	9.7697	7.82236	-8.2008	25.7082	-11.778	13.6009	-11.3123	18.5115	-5.63964	23.9725	-26.637	2.12853	-27.2931	26.4279	27.973	-5.8513	21.5807	4.01236	18.4057	24.6287	-8.11614	-21.5146
19.845	-5.06814	-23.7795	24.6499	-0.15747	2.23436	27.465	17.1569	-23.4831	-29.6215	-8.28547	16.0562	-15.2705	20.1625	25.7505	26.7454	-23.8853	9.81203	-19.4615	25.1367	4.9437	6.7217	-25.9808	-0.707804	2.5307	11.5054	18.8502	12.4579	-6.0418	7.1662	20.2684	2.2767	-20.9008	25.4119	-23.1656	-23.1445	-21.3453	15.9292	-5.89364	-4.3908	-19.6096	17.3262	17.3262	-14.6566	14.1935	-22.319	17.6649	-6.95197	-17.2178	-23.8006
-2.1683	-9.74597	13.1352	22.3639	-14.5085	3.9912	-2.82447	10.701	21.8135	-15.8631	23.9514	-0.72897	4.0547	-7.41764	3.08103	9.8332	-12.8363	-14.191	-5.9783	-26.4676	-0.834804	-9.0898	-12.1801	6.9757	21.877	1.6417	0.625696	-21.7263	-25.5363	21.0304	2.80586	-18.4031	25.7717	-18.9958	28.2482	21.7924	-13.9158	-2.12597	5.87503	7.78003	-2.5493	14.8285	27.3592	19.4005	0.265863	-25.8961	9.21936	9.30403	-11.6933	13.3892
-26.1713	19.3794	19.3582	19.0195	8.90186	17.7072	-17.6623	-3.96747	2.42486	24.3112	-0.79247	-20.4775	14.2147	16.289	25.4542	4.7532	-7.22714	-8.87814	8.98653	-22.2555	18.0035	11.5265	3.12336	-0.0304703	-4.8353	-19.8213	11.59	19.0195	12.9235	0.22353	25.1579	8.33036	-3.5653	-16.3711	23.909	-26.1925	5.79036	24.9885	-7.45997	-24.224	-6.59214	2.2767	11.5689	-25.6845	6.55236	-1.4063	21.115	-26.7851	5.68453	19.5699
4.16053	-21.2183	18.2575	-25.5786	7.94936	-4.41197	15.7175	14.7227	23.3164	5.66336	-17.3448	-18.8688	0.837363	-0.877137	7.97053	3.90653	-21.0701	17.0087	-25.6421	8.45736	-3.60764	-4.4543	29.0737	3.01753	0.964363	11.8652	3.58903	-19.6943	-27.3355	26.068	-1.80847	-10.8255	-25.8115	21.8559	-5.99947	15.5482	1.5782	0.98553	-1.5968	-20.1388	-1.76614	14.003	4.0547	28.3752	4.2452	8.33036	13.1775	7.4202	-2.7398	7.25086
-0.53847	18.2999	5.7057	26.5125	-5.00464	9.7697	-9.4073	26.1527	13.0929	12.1404	9.85436	-28.3726	-3.45947	17.94	7.58953	-2.52814	-4.0733	-21.8956	19.5275	-25.3881	21.0939	1.17603	-7.20597	-25.2823	-18.1491	0.22353	-2.78214	3.44086	14.5322	-0.91947	-15.9055	22.6179	18.6385	-3.14197	-21.0913	9.85436	-0.22097	14.4264	-9.9788	1.3242	-24.3298	17.8554	-2.12597	-21.3241	-9.51314	-12.7305	27.1264	6.82753	25.2214	24.798
15.4212	-27.0391	9.15586	4.73203	-22.2766	8.96536	15.7599	5.24003	24.3747	-23.4408	24.5017	24.7557	-7.67164	-2.7398	7.27203	-12.5823	-9.23797	-1.95664	-20.6468	17.9612	-21.3876	8.6902	23.7397	1.28186	13.876	6.0232	24.3112	-18.1915	-4.17914	12.225	14.9979	-2.06247	30.0685	-23.8641	21.8982	22.9989	24.5864	5.93853	4.39336	-23.5466	-16.6675	16.5642	3.58903	-18.9535	-23.9911	-13.6406	10.5952	18.8925	-11.2488	1.91686
-25.4516	26.2797	-11.016	-5.7878	-14.6143	-0.707804	-11.2065	17.8342	-5.61847	-21.684	19.5275	-3.3113	-2.8033	20.4165	5.7692	-9.9153	17.9612	6.38303	-23.081	-3.22664	0.562196	17.8342	2.5942	-15.842	-2.6128	-1.49097	-11.4816	0.583363	1.93803	-1.9778	-5.7243	7.75886	22.5755	-5.17397	26.4279	-4.85647	25.7717	25.4119	24.3112	10.6164	19.4005	19.8027	9.24053	-27.9281	-1.1523	24.2689	11.463	11.7382	-6.06297	-25.2823
2.50953	4.2452	-25.748	-3.4383	6.99686	22.131	4.7532	27.9519	-25.7056	-23.1021	-9.30147	8.01286	9.55803	-14.3815	6.8487	-25.1976	22.9989	-17.5988	-8.81464	-21.2183	-5.51264	-2.1048	-23.3985	-9.7883	29.7722	-10.635	26.1104	27.719	11.971	24.925	8.33036	-4.85647	5.28236	-10.5926	-6.44397	-3.73464	6.5312	7.3567	21.9194	-13.175	8.13986	18.702	-11.651	22.0887	-11.3123	3.05986	4.03353	20.9034	24.6075	-7.60814
17.7919	22.3215	-10.2328	11.8652	3.97003	14.2147	-16.0113	18.5539	-21.3876	-28.5208	16.5642	-23.1233	17.9824	1.4512	2.55186	-8.41247	5.81153	-5.6608	10.2989	6.7217	-23.081	-20.5833	-26.2348	-4.94114	6.23486	-21.3453	26.2162	28.354	23.7397	1.78986	6.4042	-23.081	20.4165	0.435196	-15.5245	27.1052	18.702	-24.4145	26.5549	-14.9318	2.25553	23.147	7.82236	-4.66597	-6.8673	-7.01547	12.5849	16.6489	21.242	-0.85597
8.3727	-6.14764	-15.1646	3.33503	-9.83064	19.2735	-1.6603	-1.82964	-13.7888	-6.8673	-19.6943	1.62053	0.244696	-4.43314	0.075363	3.3562	19.2524	1.53586	-0.326804	-5.06814	-26.1078	-8.2008	-29.1135	-5.80897	-1.44864	6.4677	-0.22097	5.93853	-18.9535	-4.98347	16.5854	20.2472	3.52553	6.63703	22.9142	25.4754	5.72686	-10.7196	17.7919	9.02886	-20.1388	-23.8006	16.3314	-6.9308	16.9029	-3.5653	-18.5936	1.78986	-20.668	18.448
-28.415	3.33503	13.1564	-17.2813	-17.6835	-15.6938	20.1414	20.2472	-24.7955	2.99636	13.4104	0.646863	-11.27	22.4697	25.0097	-20.795	7.3567	5.62103	-3.4383	-7.3753	19.4005	5.93853	10.4682	7.63186	-26.2348	-4.03097	10.193	-1.1523	15.8869	2.86936	5.15536	16.2255	-8.0738	-11.7145	-7.58697	16.4372	14.3629	-15.9901	13.0717	5.3247	6.8487	-20.1176	-26.6158	2.1497	5.5152	-18.509	-1.42747	15.0825	-14.5085	-4.60247
-2.4858	-22.2343	28.5445	10.0237	-10.762	26.1739	11.7382	14.0665	25.8352	22.7872	-4.66597	-9.11097	-4.66597	-5.63964	12.2885	0.265863	12.86	-20.414	-25.7268	24.4805	16.3314	27.2745	9.55803	2.48836	4.2452	7.18736	6.6582	-4.47547	28.9255	23.5492	-17.9375	26.7665	27.6132	0.435196	-20.0965	6.31953	-6.84614	7.50486	23.147	-5.6608	-22.4036	-24.224	-11.7356	10.9339	-26.0866	0.28703	14.3205	-0.91947	24.6287	-12.6458
-6.97314	-16.2865	4.2452	-25.7903	-24.8378	3.12336	17.7919	-29.812	-10.2116	0.900863	-21.8533	-0.750137	0.519863	7.4837	6.86986	-5.5338	9.05003	-16.8156	23.02	23.8244	24.2054	-15.7996	-9.6613	-6.4228	-27.7588	-5.2798	-8.60297	-20.9855	25.8352	-22.2131	11.6747	-1.9778	-6.76147	17.051	-5.4703	2.57303	-1.74497	-9.00514	1.6417	21.5595	-9.25914	-18.1915	-12.921	14.3205	-21.049	-29.5791	16.3102	-9.4708	0.47753	14.5534
4.54153	-23.7583	-8.15847	-9.0263	-8.81464	18.8925	16.3314	29.2854	23.9725	1.59936	13.114	-16.8791	22.2792	10.4682	-24.478	-4.91997	2.3402	-11.7145	-24.732	-16.5616	-25.1341	17.051	-20.922	-2.18947	0.308196	-7.84097	-22.065	-17.239	21.3479	-27.9281	-12.8998	-5.44914	3.75836	2.17086	5.0072	-16.0325	24.0784	24.8192	13.749	20.099	21.5807	-3.3748	-8.34897	27.8037	10.1507	-20.5833	22.0252	-5.38564	-25.5575	23.4857
-19.7578	-7.16364	-29.304	-14.9106	-24.8378	-20.3716	9.3887	25.306	13.9184	4.52036	11.7805	-2.1683	19.8027	-4.56014	-18.0433	-7.29064	-18.3396	17.1569	10.9762	-22.827	-26.7216	-14.191	1.98036	24.3747	1.68403	20.9245	18.2787	-8.24314	-24.1605	-11.651	22.2369	12.098	9.55803	-7.07897	20.226	12.7754	3.84303	22.258	-4.11564	-25.8538	-14.826	4.8167	6.4042	-23.4196	1.04903	16.8182	18.067	-14.4238	-5.44914	16.7124
-4.68714	-17.8951	-6.9943	-20.9008	-14.5085	19.9932	4.45686	11.5265	19.1042	-5.9148	11.1032	12.5849	14.4475	0.964363	-25.7691	27.592	-5.93597	-5.32214	-16.604	-21.303	-0.60197	-15.2916	-20.2023	23.0412	-3.09964	-1.6603	19.972	-26.0866	8.77486	-13.2173	19.7815	-1.3428	-20.6468	17.1145	-23.5466	-5.93597	24.925	26.3432	-15.1858	-22.1285	-27.1238	-21.7686	15.1672	-12.159	-2.0413	12.9659	7.08153	26.195	11.209	-3.39597
18.2575	-25.9173	16.9452	12.7542	-18.2126	21.3479	-26.0443	6.44653	2.44603	-25.3458	-12.413	26.4914	-19.5885	-20.3505	-13.8946	-3.73464	8.45736	7.4837	-15.588	-3.96747	-9.32264	13.7702	-23.8641	18.5115	29.497	21.6865	-9.4073	21.369	7.18736	5.15536	6.99686	-19.7366	-23.6948	-16.5828	-24.9225	-21.7263	-1.55447	-5.55497	6.5947	10.7857	-2.25297	-8.2643	10.8492	-23.97	-12.4341	0.79503	24.4805	25.7082	-19.8425	-9.5343
16.3737	-15.2281	-26.129	8.01286	-21.176	-1.4063	10.5105	31.5714	23.655	21.496	3.33503	6.38303	-21.938	25.179	11.463	23.7185	-14.3391	8.33036	16.4795	26.2585	12.6484	12.3097	5.87503	14.5534	-6.2958	-3.58647	-12.9845	6.8487	17.3685	-3.54414	19.0619	-6.31697	-18.4455	-1.63914	3.3562	-7.33297	11.1879	12.606	-7.73514	8.07636	8.60553	-5.04697	-1.49097	-17.4718	25.7717	1.9592	-0.369137	-3.1843	-3.01497	15.9715
23.147	7.4837	-13.0268	-23.462	5.91736	0.943196	-14.699	-4.3908	6.2137	-7.45997	-15.6303	18.1094	13.2622	-2.9303	-10.508	-9.4073	-27.9916	17.0299	16.9875	-18.0645	2.12853	13.0929	19.21	27.0205	11.8652	13.876	20.2472	18.321	11.9075	-5.38564	21.2632	-6.88847	-25.1976	6.57353	20.6282	21.242	13.2199	15.3577	-17.4295	0.075363	25.7505	-0.178637	19.5275	-28.669	26.7454	-15.334	-2.6128	-7.60814	23.1047	-18.6571
-15.715	17.6649	25.4119	26.3644	-22.954	14.7439	-20.6468	27.9519	-12.6458	-11.5451	4.39336	-7.4388	-6.5498	3.71603	-1.99897	20.4589	-3.58647	-10.1905	15.7599	7.50486	-18.8265	10.2354	-6.1688	3.63136	-22.7635	8.45736	2.00153	7.37786	26.703	-6.21114	0.0541964	21.2844	11.336	-25.0071	2.17086	0.392863	-5.3433	-20.795	-22.1285	6.93336	7.6742	-23.9911	21.877	8.2457	22.9142	18.067	15.7387	-3.67114	-8.15847	8.58436
13.749	-0.00930365	26.8724	-2.25297	1.78986	8.09753	5.7692	23.782	-6.06297	-12.6035	26.4702	5.9597	-22.7	-5.1528	-24.351	13.6855	-12.7516	-3.07847	19.718	-25.24	-20.8161	10.9762	27.4862	-21.4511	25.9622	-4.41197	-0.496137	13.5162	-9.64014	1.02786	0.943196	-19.3556	-15.5245	-2.9303	14.9767	-17.7681	-4.2638	20.226	-13.048	-9.44964	-2.78214	-8.81464	-12.413	8.79603	2.44603	10.2142	-3.58647	21.9405	-6.4863	9.9602
9.87553	7.2297	6.74286	-17.9375	11.9499	-7.6293	25.0732	3.71603	-11.4181	-14.2333	-0.85597	-20.3293	0.900863	7.25086	0.66803	-25.9596	-22.6576	0.710363	-8.5183	-26.9968	-22.3825	-10.254	-30.193	7.2932	-23.462	-11.1853	0.329363	9.40986	9.6427	27.2957	9.79086	-0.707804	-22.2343	12.479	4.92253	7.37786	5.62103	-24.1393	20.0355	-24.9225	-22.2978	2.95403	12.3309	-4.41197	-6.46514	-7.35414	23.3375	-10.3386	-5.3433	-21.7051
-6.44397	-22.4248	5.3247	0.22353	1.36653	17.4109	13.9395	13.6855	10.0237	-3.33247	6.57353	27.6132	1.85336	-12.2436	-2.8033	-20.0965	5.49403	-6.6768	-6.2958	-9.06864	-27.145	3.01753	-2.06247	-3.71347	21.8135	0.371696	21.5595	8.5632	14.8709	-4.6448	15.3365	-11.8838	-27.0603	-5.55497	-14.0428	-1.82964	2.23436	-4.22147	25.179	-16.5828	1.74753	2.0862	-13.5771	-26.8063	15.9292	25.306	19.0195	6.5947	-15.7361	20.6282
9.11353	-24.5838	-11.1218	2.57303	-2.4223	15.5905	-9.5978	16.3314	12.8389	2.38253	18.3845	1.78986	9.21936	0.816196	-0.41147	-6.2958	-9.13214	-1.44864	11.2937	-22.6365	22.5967	18.5539	20.861	0.879696	-21.3241	-1.17347	-23.335	11.5054	6.2772	19.4005	5.0707	19.7815	12.0769	-7.58697	4.45686	-19.1228	-16.0536	-14.6355	19.1677	-27.018	15.5059	-0.66547	23.6974	7.82236	-8.56064	-25.4728	21.7712	17.6437	-9.30147	-10.127
-8.81464	26.6395	28.0789	1.0702	-7.48114	23.3799	-26.637	26.9782	-10.5291	7.7377	9.74853	8.8172	-20.2658	4.64736	7.18736	1.15486	-18.8688	4.85903	-4.47547	12.2885	6.93336	15.3577	18.1094	-6.9943	-3.48064	-25.3246	21.9829	14.0454	-2.69747	26.3855	3.84303	-22.0438	-4.98347	-12.9633	-8.41247	14.7227	0.498696	27.3592	8.71136	26.7665	-10.1905	-7.5658	5.7057	6.89103	8.07636	-26.129	16.797	-6.27464	-15.0376	25.2849
-14.8471	24.163	22.893	3.9277	-19.525	22.131	-8.98397	24.0995	-4.75064	2.80586	13.9607	19.6122	-15.9901	17.0722	18.448	21.6865	15.527	7.94936	1.5782	9.4522	-11.524	-12.7728	-28.5631	12.0345	-26.3406	19.4005	-23.335	-8.11614	-19.398	-2.1683	1.28186	-2.4858	-29.2193	-22.0438	-2.76097	1.7052	1.49353	-20.7315	23.4645	-21.4511	-6.21114	-19.2075	22.893	-19.8001	-24.2028	-10.3386	20.6282	10.0025	8.5632	4.35103
1.4512	8.60553	16.0139	-6.27464	-4.3908	15.019	-23.1868	22.3639	1.11253	-6.40164	-18.382	2.10736	-7.92564	6.5947	5.04953	-13.2173	-2.40114	0.138863	9.36753	-1.42747	-16.1595	23.9725	-4.75064	20.3319	7.2297	13.7702	-4.56014	-7.45997	-22.6788	17.0299	10.7434	-18.4243	13.5797	-25.3246	13.5162	-20.6045	3.9277	-9.99997	5.5787	21.6442	-14.7836	-25.1553	18.1305	21.6865	21.0515	-16.5828	22.766	0.0541964	11.8652	5.9597
15.9715	-17.874	-17.4718	-10.7831	-13.2385	25.0732	1.17603	29.878	-18.255	11.971	11.7594	-8.8358	-4.30614	17.178	-15.6726	4.7532	10.2354	6.36186	10.8704	-5.13164	27.8884	-20.9008	-13.3655	5.91736	18.2999	-9.4708	1.6417	22.6602	-20.7103	22.1522	-12.6881	-24.4145	-19.2075	-15.9478	-19.2921	23.3164	-6.31697	-23.2503	16.3102	9.15586	-4.47547	-6.88847	-4.0733	-18.509	-4.3273	15.4212	13.4315	23.0835	-5.61847	1.3877
-27.6741	4.1817	10.447	4.60503	8.58436	21.1574	24.417	14.9979	16.924	-24.8801	-23.9065	-7.22714	-26.3195	-0.0304703	-23.0598	-2.14714	3.4197	-5.7243	2.42486	-8.5818	-5.9783	-26.637	-24.8801	6.44653	-14.9318	24.4805	-24.1816	-0.834804	11.209	-18.5513	11.2725	4.41453	-9.0898	-4.41197	-25.8961	13.4527	-0.136304	21.8982	13.1352	-7.92564	11.8864	5.53636	4.92253	20.8187	24.3959	8.16103	19.9932	8.35153	2.95403	-2.76097
24.0572	13.241	-14.9953	-12.6035	-24.9225	26.5125	25.7082	12.8177	-6.8673	-23.8853	-24.6473	23.8032	1.11253	21.3267	-26.9968	-3.7558	-4.28497	-11.9473	-2.76097	21.5172	-26.5735	25.2849	-26.002	23.0624	5.49403	-8.37014	0.773863	-10.254	-5.3433	10.4682	7.25086	18.8079	19.3794	18.8502	17.051	24.3747	-3.07847	27.9095	3.01753	14.2782	-16.4558	-26.129	-7.3753	-23.4408	11.2725	0.308196	7.01803	19.9509	-3.6288	2.29786
1.11253	-23.335	11.2514	10.9762	-1.10997	-9.17447	18.2152	-1.99897	7.58953	15.8022	6.12903	-14.953	-2.9303	17.8765	-18.3608	28.6504	9.34636	-1.61797	-5.99947	-4.53897	-13.9793	-11.397	-3.64997	25.687	8.20336	-12.3706	2.67886	6.67936	-3.64997	12.987	20.9245	17.6649	15.3365	-19.2498	-6.08414	16.0774	19.845	13.8549	3.75836	-1.89314	1.8322	7.1662	2.86936	-7.5658	11.7382	1.72636	21.496	11.7805	-22.1496	-23.8641
4.13936	25.052	-6.90964	-0.66547	1.8322	19.5699	7.7377	-23.7583	24.1419	-1.61797	-0.72897	14.7227	0.371696	-7.45997	24.417	-27.1661	7.12386	13.2199	12.479	5.24003	12.7542	-22.1496	25.687	3.25036	-10.2328	26.1527	15.4	-12.3706	-6.3593	1.85336	23.7185	0.562196	8.07636	4.60503	1.4512	22.5755	-13.1538	-10.8466	20.0144	2.7847	-24.5838	13.8549	0.35053	22.3215	0.752696	4.16053	1.43003	13.4315	2.36136	7.78003
-1.55447	14.7439	-22.0226	7.65303	-16.096	-7.33297	-5.25864	9.55803	1.85336	-0.771304	16.9452	28.5869	15.4847	19.4005	-8.43364	8.22453	12.7119	-25.1553	21.5172	-21.684	7.9917	-7.9468	-0.877137	26.8089	-26.9968	-23.5255	5.68453	-19.779	1.15486	25.8352	-0.940637	6.48886	-2.12597	-14.3391	-9.42847	-18.9535	5.24003	9.7697	-17.0273	-9.04747	7.27203	9.1347	3.84303	-27.145	-23.4831	3.01753	24.036	15.9715	-10.5503	3.44086
21.9405	6.74286	-24.7955	-11.651	-23.5678	21.7289	26.576	-29.0923	12.5214	-20.287	11.209	-0.199804	4.98603	8.35153	16.7124	-20.1388	-26.1925	-18.1491	19.6122	-25.9173	1.34536	-16.9638	-9.19564	13.9184	22.1099	-24.8166	-13.2173	-9.99997	-23.462	-11.5028	24.4382	15.8869	-19.8425	11.3149	-14.9106	-8.22197	2.38253	-16.5193	11.3995	-22.827	14.9344	20.099	19.464	2.3402	6.9757	16.162	26.4702	-4.43314	-0.85597	-7.39647
7.63186	-6.9943	-3.07847	-7.73514	5.2612	8.73253	17.7284	23.2105	-21.5781	-27.0815	-6.69797	1.7052	11.1455	-0.305637	-19.4403	22.4485	5.66336	15.908	-17.62	-3.71347	-2.21064	-2.82447	-0.051637	12.3309	-0.517304	7.8012	-22.954	-4.1368	-23.9065	3.7372	13.0505	-7.79864	8.6902	-13.1115	9.81203	4.6262	1.02786	-24.6685	-23.3561	9.53686	22.1734	5.11303	12.2885	5.17653	-12.3706	26.7242	15.1884	-2.02014	-17.6411	-18.9958
-11.2276	5.1342	-9.36497	-16.8791	-11.3123	-0.326804	22.2157	-30.447	2.36136	-8.98397	-12.4341	0.689196	19.8662	-8.6453	10.701	6.76403	13.6855	-6.76147	2.6577	-16.3923	-13.683	-5.06814	-24.4145	-3.39597	-22.7423	-22.4248	-0.91947	-15.8208	19.2524	-24.097	25.4119	-12.794	-9.8518	13.0294	24.6287	20.7764	-1.74497	16.2467	-12.2648	-25.1553	20.0567	-8.47597	26.0045	27.6555	-13.2385	-0.305637	17.5379	7.56836	15.4424	-2.57047
5.1977	-11.6933	-15.6938	6.2772	-12.7305	-22.6365	6.55236	-26.7851	25.7717	1.40886	24.7769	-3.79814	15.4	-20.287	-9.19564	5.74803	19.083	11.59	4.85903	-7.6928	20.5435	11.8229	-8.4548	1.5782	3.52553	-7.5023	18.1517	-24.6261	-1.44864	-27.5471	4.6262	25.2425	-16.7733	-7.54464	6.19253	2.50953	4.79553	-3.6923	1.11253	5.55753	-20.5198	3.14453	-24.7108	-22.0015	21.5384	-4.5178	19.083	-12.921	6.4042	11.0397
-18.7841	26.0892	-4.98347	10.0449	-7.03664	18.0247	11.9287	11.5689	12.352	-10.508	8.0552	20.5859	12.1827	2.4672	19.972	25.9199	-20.6468	7.63186	13.622	8.8807	3.69486	-23.97	16.9664	-0.00930365	11.9075	3.2927	-20.3716	-25.8115	25.1155	-3.52297	1.7052	-15.9901	-0.242137	23.5704	-14.4661	21.6865	-6.44397	-10.9101	2.29786	-7.9468	-0.91947	-7.5658	27.1475	17.4109	-18.8476	3.58903	11.463	-23.8218	23.6762	5.24003
11.8229	2.89053	18.5539	17.0934	-19.0381	21.1997	2.42486	30.3649	-1.38514	-13.81	-6.18997	22.3215	13.3045	10.1295	-17.0485	19.7392	-28.4785	17.7495	-15.6091	14.1089	22.6179	13.6432	14.9979	-0.72897	0.47753	5.1977	2.10736	-16.5828	-7.77747	-16.0748	1.11253	0.0965297	16.0562	0.16003	10.193	18.0459	-5.00464	-12.2013	-16.6463	16.7759	10.447	-17.5988	17.3897	9.15586	-25.875	-19.6096	20.7129	-9.44964	-15.207	0.28703
-20.4775	-16.2653	-26.8063	7.2932	12.9235	5.43053	-27.3778	-22.5306	1.1972	-2.08364	-7.52347	-5.4068	8.60553	-24.1816	-3.26897	14.003	-4.8353	-17.7893	-1.6603	-12.8575	10.32	-10.6561	-16.1595	-25.4728	-18.255	24.9039	12.6907	0.265863	-3.09964	5.8962	-1.74497	22.8507	-7.29064	21.6654	9.36753	24.5864	-24.986	-20.3081	-14.2968	-13.3866	12.7542	-3.98864	-10.381	22.1522	-0.369137	12.733	7.08153	26.5972	-4.43314	-3.60764
13.4527	21.8347	-25.7691	1.5147	-2.21064	4.83786	-14.2121	13.1987	-4.22147	18.2364	22.0252	9.3252	23.9302	-6.31697	-6.6133	-12.413	-5.51264	15.0614	19.8874	-27.0815	11.5477	-6.69797	-6.06297	-1.89314	28.2905	-2.65514	-15.2705	25.8564	21.6654	-6.3593	3.18686	9.93903	-2.2953	-15.1011	-7.71397	10.6799	-7.1848	-23.0386	-17.9163	6.99686	9.3887	-25.1765	-1.63914	25.56	4.54153	24.2054	15.0825	3.0387	5.81153	-8.94164
-12.286	16.1409	-14.0428	6.76403	-7.98914	25.7505	16.5642	29.4547	7.69536	22.1734	20.1625	-2.1683	-7.07897	17.8977	-26.9121	-5.06814	-1.00414	-3.92514	-14.9741	18.3845	-6.84614	-4.15797	4.32986	-20.1176	12.4367	25.4119	5.72686	-28.0975	26.6184	24.163	25.5389	-10.2116	-3.58647	-8.7723	19.3159	11.6324	25.433	-26.8275	-24.8378	26.4702	-11.0371	-27.1238	8.6267	16.289	4.77436	-14.4873	7.88586	18.1729	1.28186	1.4512
-14.6143	-24.0335	2.25553	4.39336	-24.4568	26.4067	0.562196	-30.193	-12.667	-22.9328	5.4517	24.671	16.9452	1.66286	-5.5973	-25.8961	5.17653	-4.94114	-6.52864	10.3412	-12.6035	-14.6143	-29.1135	25.2002	-0.199804	24.3112	-8.7088	20.734	17.5379	2.50953	21.9405	8.52086	26.83	-3.48064	0.075363	0.202363	-16.858	-1.36397	11.717	15.781	-1.25814	8.03403	-11.0583	-12.794	10.1719	20.8399	-4.2638	0.075363	-13.3443	7.1662
23.3587	17.9612	-27.3143	5.5152	-12.6881	20.7552	-23.8006	-17.7681	13.495	-23.9911	-7.48114	-9.93647	-3.60764	-2.52814	22.7237	16.9664	-16.1383	4.5627	1.3877	13.1987	23.9302	-25.24	-15.0165	6.17136	23.401	13.1564	-15.8843	1.36653	-15.8631	-10.8255	9.66386	26.3855	2.17086	-25.0495	-21.811	14.9555	3.6102	2.2132	7.12386	-17.5776	2.00153	6.06553	22.6814	-3.54414	3.12336	5.09186	16.9664	12.8812	-0.707804	23.6762
-3.4383	14.9767	-0.136304	6.2137	-18.2338	24.8827	-26.2983	9.30403	-7.6293	-25.6633	7.2932	-19.271	18.3845	24.4382	16.3525	11.1879	11.6535	22.3215	10.9127	20.3107	-4.30614	25.1155	-11.1218	4.92253	14.7015	19.7604	-5.2163	5.93853	16.3525	7.8647	18.6597	-20.2446	-24.1605	6.74286	-19.8848	7.58953	-3.9463	-16.9638	15.908	-24.2028	-24.1393	-10.0635	-4.8988	19.972	20.9669	-0.242137	6.29836	2.76353	-24.8378	-2.84564
-5.2798	-21.1548	-16.6251	-9.23797	-22.1708	22.4274	14.257	25.179	11.0185	-18.2338	-10.4868	2.93286	-7.7563	23.6762	-9.19564	3.8642	13.3045	2.04386	-24.6896	-0.559637	16.3949	-20.6468	13.241	-3.2478	7.37786	22.6179	-1.0253	-22.6788	27.4862	-24.4991	-11.3758	-3.45947	4.92253	-15.1646	-11.4393	19.9932	3.1022	-4.98347	-23.8006	8.39386	-11.3546	-23.1445	18.9137	-23.843	18.0035	-27.8646	25.2849	-16.1383	3.12336	18.7655
-6.63447	9.87553	20.3319	26.0469	-23.8006	17.6437	-3.3748	14.4052	0.0541964	-15.8843	19.337	-1.38514	12.1827	2.9117	-10.6561	2.5942	1.1337	9.24053	-11.6086	23.1682	7.6742	2.82703	6.23486	-24.5415	-1.74497	-8.24314	-3.52297	-18.001	19.5487	13.9819	2.12853	-5.68197	29.8992	16.6065	22.5967	8.98653	-21.8533	19.5275	-5.57614	-19.8636	2.48836	2.63653	-20.795	3.14453	23.5069	-3.2478	18.6809	15.6752	-25.5151	13.8972
-8.62414	13.3045	14.3417	8.26686	-22.8058	25.5389	-5.76664	16.3525	14.8074	-18.636	15.2942	26.2585	17.5802	14.3205	6.8487	18.9349	-29.2616	-4.03097	-5.30097	26.957	-21.9591	20.0567	-2.25297	1.28186	-23.5255	-4.17914	0.79503	28.1212	12.2462	17.2415	14.6592	5.91736	8.71136	-1.38514	23.9937	6.70053	-5.80897	-1.76614	-3.73464	-5.6608	0.28703	17.178	20.8399	-0.390304	-13.8946	-21.6628	22.7872	-18.6783	-5.55497	14.5745
20.353	-4.98347	-1.10997	-22.6153	-1.5968	27.5074	-25.7268	11.209	5.1342	-24.4568	23.528	-11.524	14.2782	-0.60197	16.4795	26.7665	-2.1683	-12.7305	-26.5946	-8.34897	23.147	-15.6515	8.47853	27.6767	27.4015	-27.1873	20.2684	-21.6628	-11.9473	-11.9896	22.4274	-23.6313	27.8249	-25.9596	24.3959	-10.1481	-20.1388	-27.526	-6.8673	5.5787	18.3634	7.1662	23.3164	23.6339	-21.1336	18.8502	19.21	5.8962	-3.26897	19.6122
19.0407	-7.8833	-19.3768	3.20803	-3.9463	14.8709	19.083	-9.83064	2.1497	-21.3665	21.7077	-13.556	1.11253	-7.2483	25.9834	20.7975	11.2937	15.3154	-3.35364	11.8017	19.0195	-16.3288	-4.09447	-26.4888	18.1305	1.7687	24.2689	10.8915	18.067	22.7025	-0.60197	25.0309	-7.41764	12.7965	-14.5931	23.9937	-16.5405	18.4057	-15.7573	-9.36497	9.60036	-23.716	1.93803	7.44136	-0.877137	-6.6133	15.9504	-10.9525	-12.2225	11.971
5.34586	-17.9375	-23.6101	2.61536	-26.8486	23.5069	9.24053	-14.6143	-2.44347	26.0045	15.7387	25.179	24.6499	11.8864	-18.3608	10.447	10.4259	-25.5998	7.1027	-22.319	-5.04697	20.861	11.9922	26.6184	6.17136	5.47286	-0.178637	3.50436	25.1579	-2.95147	7.56836	-14.6778	23.7397	-7.33297	25.8564	12.8177	0.202363	3.9277	15.146	-0.28447	17.0299	-10.889	10.5952	-4.8988	-6.27464	12.2039	19.8662	-1.55447	5.66336	20.5435
-9.64014	-22.3401	25.4119	4.0547	-8.81464	19.6545	-26.9756	7.4202	8.58436	7.75886	-26.6158	-17.6411	16.4584	3.44086	24.5864	-10.0423	16.9029	11.5689	-10.5291	26.449	6.10786	5.40936	-26.2983	-10.3175	-3.73464	0.47753	-4.36964	22.2369	20.9034	20.988	-0.0939703	16.162	19.6334	24.798	-16.223	12.0557	11.8864	-3.73464	-20.6045	15.019	-9.9153	5.21886	8.13986	12.7542	13.6432	-15.0588	16.9029	-8.6453	-24.0758	7.33553
-21.8745	8.77486	-28.034	14.2782	-9.80947	-6.1688	11.844	-7.22714	2.82703	6.6582	-21.1336	0.392863	11.7382	-9.13214	3.01753	15.9504	17.7284	2.95403	12.3309	-0.051637	-0.961804	-11.9685	21.496	24.4382	21.877	4.83786	25.4119	-14.5296	-0.242137	-23.8006	-7.71397	2.29786	-21.3665	13.495	-1.7873	9.60036	11.3572	-14.0428	-1.87197	-23.1445	18.9137	-15.1011	14.4475	6.36186	24.925	21.9617	-2.2318	17.3474	9.1982	3.88536
-1.17347	13.5797	-3.7558	16.3525	-11.016	10.0872	13.6432	22.1945	22.258	15.4	-17.5141	23.2952	15.3154	18.4057	-23.4196	-21.4088	16.9875	-9.25914	-17.8528	-3.9463	24.4382	5.24003	12.6272	-1.04647	8.1187	-19.3345	19.5275	9.21936	-4.0733	-6.6133	-1.4063	23.782	-10.4656	-10.889	20.099	11.1879	2.89053	-27.4413	-22.4883	-20.0965	-5.99947	-9.5343	-8.49714	-8.7723	9.09236	-4.05214	9.7697	-12.54	16.0774	13.495
3.44086	-13.7888	-8.43364	-7.58697	-23.0598	-27.6106	23.1259	-12.1166	25.6659	-18.2973	-19.652	-6.44397	8.3092	5.74803	7.97053	-25.1553	14.0454	4.1182	-0.85597	-26.3406	4.79553	0.943196	3.82186	11.1667	9.0712	23.9514	2.12853	20.2049	2.00153	-0.051637	5.2612	-26.129	25.1155	17.9824	5.8962	18.0882	20.7764	-22.9328	22.0464	-6.4228	-4.05214	-0.53847	6.70053	26.5125	20.0567	20.0355	18.5115	21.7289	7.25086	14.2994
26.0892	11.0185	-11.3758	24.4805	6.0867	11.1879	-7.33297	15.7387	-18.9535	-23.8641	20.4589	14.9555	-1.0253	-26.0866	-20.7315	4.85903	-24.9225	23.0624	23.274	25.4754	17.3474	15.2942	-7.60814	-12.4765	-6.5498	-25.7056	26.2374	-10.3386	-25.494	-3.58647	0.66803	-1.5968	-12.0531	-23.2926	19.3582	3.75836	-9.4073	-25.9596	8.09753	-14.1698	12.0134	-6.27464	24.6287	-16.858	4.4357	27.4227	8.35153	13.2199	7.78003	2.61536
-3.6923	-0.559637	28.4599	13.5797	0.392863	26.068	20.3319	3.69486	17.6649	2.1497	2.0862	4.39336	4.45686	25.2002	16.6065	14.9979	-12.1801	-7.22714	-15.7573	23.909	-27.8011	-20.3293	-14.4238	-25.3246	27.6767	28.1847	-23.8218	-3.5653	11.1879	-17.747	26.5125	12.4367	-4.03097	7.20853	18.1729	15.2519	2.12853	-24.4568	5.8962	22.9354	-4.4543	-7.10014	20.4377	25.306	-15.3763	-1.5333	-1.23697	-22.8058	-2.33764	19.2947
-19.8213	8.90186	8.79603	6.9122	-15.7361	-1.10997	-7.71397	21.3479	0.816196	8.13986	-10.127	8.8172	10.9762	-3.64997	-21.9803	6.3407	2.6577	23.9302	11.2937	-27.4201	3.4832	-22.2343	-25.0283	26.2585	-7.9468	-4.6448	16.8182	19.5487	-1.4698	-1.95664	4.8167	15.3365	30.4284	19.8239	15.7599	13.9395	-1.82964	12.3732	-3.64997	20.9669	7.6742	7.9917	-10.6138	23.0412	21.5595	-15.8843	5.30353	16.035	-0.22097	9.3252
8.22453	-17.4295	1.0702	-2.8033	-16.477	14.892	0.773863	14.9555	7.08153	-14.6778	-0.53847	13.114	2.17086	10.828	26.0469	25.941	-10.8043	-0.22097	-23.4831	-23.0175	-18.2973	-2.25297	-0.326804	7.14503	-5.44914	8.2457	7.82236	-9.38614	26.4914	-24.0335	15.8869	1.02786	-17.4718	5.02836	-5.5973	8.4362	-8.1373	-25.5363	12.098	-13.6195	-6.9308	21.369	-6.02064	2.36136	23.6127	17.7919	16.3949	-6.21114	5.0707	24.3535
-0.34797	-8.9628	24.3112	3.08103	2.80586	14.4475	14.638	25.7082	26.1104	-21.811	-12.3918	-4.85647	10.2142	-15.715	-4.62364	-6.71914	5.21886	-20.668	6.38303	1.15486	-24.8166	-17.2601	-6.0418	9.60036	-19.2286	18.1729	-7.9468	14.003	25.0097	7.2932	8.4997	-11.524	15.527	-27.2508	7.69536	-2.27414	-5.61847	-16.5193	-20.3081	-0.34797	-0.623137	-8.28547	15.2307	1.0067	22.9142	10.8492	4.6262	4.28753	26.6184	-0.771304
-4.15797	-7.22714	10.4894	10.8069	8.1822	-0.0939703	-3.79814	12.8177	-3.41714	-0.178637	-22.5306	-20.16	9.11353	25.6235	13.8972	-23.5043	26.6819	2.17086	-6.8038	24.6922	-13.8523	-8.7088	-11.5663	-9.7248	-20.5198	-23.6948	13.5797	17.3262	23.5492	2.9752	26.9147	-2.27414	4.4992	-8.60297	-1.44864	-9.44964	25.433	-27.653	-6.71914	4.85903	14.8497	-15.6726	4.01236	-23.2291	-16.5193	1.7052	13.4527	-5.44914	3.84303	15.6752
-21.0913	7.4837	-7.86214	4.8802	-25.7056	13.6855	-15.5033	-1.93547	-19.7155	6.04436	-8.6453	-17.8951	5.15536	11.7594	-25.5151	-2.2318	-4.94114	-1.99897	-1.10997	18.3845	0.900863	-4.34847	5.40936	-22.2131	-0.813637	-2.46464	1.17603	18.0035	3.4197	-16.858	24.1419	13.3892	-24.605	-21.3453	23.5704	20.8187	-23.4196	-7.07897	-24.351	24.9039	11.2302	-9.2168	16.8605	5.2612	-19.652	-18.001	-6.76147	-10.1481	12.7542	11.3995
0.498696	3.1022	-26.5523	-12.3706	-4.85647	-21.7898	9.36753	19.2524	16.924	2.95403	3.56786	19.6757	23.274	9.8967	-28.1186	28.1424	-6.25347	10.701	25.1579	-2.7398	-9.68247	2.10736	22.4274	0.138863	-24.6473	-20.4351	24.3959	7.8012	16.0139	-2.02014	23.4222	1.9592	29.1795	-22.4248	-0.00930365	2.2132	-26.4253	-22.5306	-5.30097	-28.2245	14.2359	-13.8735	-21.3876	-20.0118	-4.79297	12.3944	8.22453	9.36753	0.47753	6.86986
23.2105	3.7372	19.5487	25.9622	-14.3391	22.8719	25.0097	13.4739	24.5864	-24.351	24.5864	-4.30614	19.1042	15.2519	-25.9596	-3.16314	-18.9958	17.3685	-27.6953	16.0139	-16.4346	-15.4821	-14.4873	-13.6406	-17.2178	-16.985	-22.8058	3.90653	17.6225	18.5115	3.3562	11.2937	-3.0573	4.9437	14.2147	-11.2065	-7.07897	-15.588	1.1972	18.7444	-7.77747	9.40986	9.5792	-24.5626	-20.8161	-5.00464	14.8074	-2.76097	-12.1801	-7.3118
-6.71914	9.72736	-22.5941	5.1342	-22.827	4.4357	7.18736	-19.1651	-22.6365	-3.33247	0.583363	11.6112	17.2204	8.64786	11.8864	-4.8353	11.9287	-1.51214	10.0237	2.2132	19.7604	9.36753	17.94	-18.4455	2.44603	-27.0391	25.9834	-27.3355	-10.3386	-15.5033	27.1475	-13.7465	-8.5183	-26.2771	24.6287	13.7279	4.79553	1.17603	-0.750137	15.2942	23.6339	17.9189	2.9752	-27.7376	-6.1688	13.6644	12.9447	-21.938	1.34536	-21.557
4.20286	10.5317	-5.36447	-24.3298	-7.79864	15.3365	-15.2281	22.0252	-2.12597	0.329363	15.4212	20.3319	9.81203	2.36136	2.4037	9.85436	-0.517304	-11.6298	12.352	-28.2245	-14.572	23.8032	-23.462	-24.3721	11.4207	11.7382	-6.9308	6.57353	18.829	-5.5338	17.3897	10.1295	24.8827	-23.6525	23.9514	18.0459	27.4439	7.1662	-14.2333	0.244696	-0.34797	25.814	-7.26947	-1.19464	17.686	3.65253	9.87553	17.9189	-24.6896	-24.6261
6.31953	5.09186	27.4439	-14.4026	-20.7315	22.258	-11.5663	18.8925	2.82703	-25.0706	-6.0418	25.0944	1.8322	-7.90447	-13.9581	16.6277	7.90703	9.98136	14.5322	-25.9596	9.2617	5.3247	9.91786	15.6752	-8.2008	-6.12647	15.4424	-12.7516	23.5915	-21.811	-13.5771	-3.3113	3.1022	-7.84097	-7.20597	4.96486	0.244696	13.2199	-25.0283	22.3639	-1.93547	-14.3603	-20.3293	26.9147	9.53686	4.3087	18.0882	-22.2766	-21.5993	-2.46464
15.3789	22.7449	15.2095	-25.4728	-5.7878	26.0892	-10.4868	21.4537	-27.272	9.74853	9.98136	2.55186	15.8657	26.1739	-17.0696	-5.2798	4.52036	12.606	-19.7578	-9.5343	17.3897	-9.93647	-1.55447	-22.954	16.543	26.4067	16.9029	-22.0861	-19.1016	6.61586	19.718	-9.4708	9.09236	12.352	-2.06247	2.89053	-7.41764	-10.8043	-7.3753	-8.47597	1.66286	-21.684	-25.7268	17.178	-10.2116	24.0572	11.971	9.4522	2.61536	10.066
-0.115137	16.7759	-24.1393	16.4584	6.67936	12.1615	-13.9793	-7.16364	-21.0278	-12.159	9.60036	0.16003	-4.43314	-24.1393	-6.1688	22.2792	-15.4821	19.21	18.2575	-24.8166	13.5585	22.512	-7.79864	5.53636	-21.684	-14.3391	22.385	28.0365	-5.70314	4.71086	21.0304	-22.4248	-14.0005	-15.842	-8.98397	24.9674	26.7877	-26.5523	14.3629	28.2694	19.7604	-13.3231	26.1315	-7.10014	-3.92514	8.52086	16.8605	19.083	-19.3345	19.9932
-26.6581	-20.7738	25.8564	2.1497	-3.64997	27.338	-17.8951	-25.0918	-25.7903	-25.748	-16.3288	-9.74597	3.0387	9.8332	24.6922	0.308196	-19.6731	14.5957	-2.8668	28.4387	24.417	21.9829	12.3732	29.5394	-2.27414	-23.716	0.943196	-5.6608	-2.50697	18.4692	28.3964	-17.6411	-21.7475	-17.62	-13.7676	18.1094	7.25086	-30.1295	-9.3438	26.195	-9.55547	13.368	-16.7521	-13.8523	15.2942	-12.5188	11.0185	6.31953	4.09703	-6.33814
-11.1218	4.1817	21.7077	27.6555	-6.63447	24.6499	26.5337	17.2627	20.5647	-11.6298	-24.6896	-3.0573	21.4325	13.5162	-2.9303	-23.8641	-27.0815	-4.8353	-0.961804	22.1522	25.4119	23.528	23.8244	-23.6736	-10.6773	-20.7526	-6.4863	25.2849	-11.0795	-1.87197	-26.129	6.80636	0.117696	-25.4728	-4.5178	3.71603	2.06503	-28.8383	-24.4991	27.4439	-12.6035	8.4997	9.1347	-17.747	24.2054	-4.4543	8.45736	5.02836	1.09136	7.27203
22.9989	-3.33247	-9.11097	2.7212	-12.7093	12.1615	-14.8683	8.1822	-5.06814	7.37786	18.5327	14.4052	18.2364	-13.5771	10.1507	23.6762	15.6964	-6.14764	-24.9013	-1.8508	23.5492	-16.477	-21.3665	2.0227	-14.191	7.78003	19.3794	10.1295	-9.44964	8.13986	-12.8786	-8.17964	-2.31647	-3.77697	9.1347	0.773863	1.5782	6.9757	-10.9736	-24.7108	15.908	4.79553	19.8239	-25.2611	23.9725	-9.8518	24.8615	15.1884	-15.1435	8.47853
12.0769	9.36753	23.0835	28.1847	2.1497	-26.51	11.6112	6.67936	26.0045	-18.7418	-5.2798	26.3644	-5.7878	14.638	14.8709	4.13936	-9.6613	21.75	7.7377	13.0717	-26.256	-8.8358	-24.0335	-5.2163	2.76353	29.0525	-2.9938	-18.9323	1.98036	22.3004	24.9462	-15.842	7.69536	-19.3556	6.04436	10.6375	-5.0893	-12.7093	-14.3603	1.30303	12.6907	-23.6736	-8.15847	-8.81464	-2.4223	12.733	13.8337	9.4522	-4.2003	24.5017
-8.72997	-9.19564	-17.0696	13.4739	-8.47597	-4.1368	3.52553	14.0454	-3.3113	2.63653	6.76403	11.5689	5.98086	5.36703	-3.79814	2.38253	1.28186	-26.7428	0.202363	-0.53847	-1.17347	17.432	8.09753	22.3215	-12.8998	-17.747	7.1662	-8.43364	9.43103	-10.2963	3.2292	7.9282	-13.0268	-13.0268	-4.98347	-9.9153	22.1522	-13.3655	-5.8513	14.892	-24.7955	-1.44864	11.5477	-11.7356	10.2142	18.2575	-0.877137	-20.5198	6.51003	-21.8321
2.42486	-18.1491	17.0087	25.7929	-25.367	-27.907	-4.81414	20.6282	0.646863	-20.9643	-16.7733	-8.6453	7.27203	24.0995	-16.4346	1.1337	6.89103	20.861	-7.1848	20.4377	-7.45997	-1.51214	-15.5668	-0.0939703	-4.8988	15.1884	-13.556	-14.2121	20.6705	-0.0728036	26.6607	2.5942	22.4697	25.0097	-19.9483	25.3272	0.202363	-20.2658	6.17136	-26.51	5.21886	-20.541	16.5219	26.2162	5.55753	14.7227	15.2307	-21.7686	-24.1605	-1.55447
-14.4873	-22.573	5.55753	8.39386	-13.8523	-25.4516	21.8559	10.955	3.3562	-1.8508	24.4382	-3.48064	22.1734	12.6907	3.63136	20.1625	-14.6566	-1.5333	16.035	-14.3603	-2.88797	-4.15797	19.1677	-16.7098	21.496	9.79086	26.1315	-4.24264	11.5689	-3.5018	12.86	-25.5786	18.9349	17.7495	-3.7558	9.74853	26.0469	31.148	25.5389	23.6974	5.81153	-26.7005	-1.80847	0.138863	19.2735	-24.5415	17.0722	16.1409	3.27153	23.7185
23.5704	22.6179	-20.541	-27.145	-11.2276	23.274	18.067	20.0567	4.16053	-6.82497	3.63136	17.7284	-1.38514	25.0097	-13.9581	-25.8961	-4.30614	-21.1336	-23.97	14.9767	-23.8218	-3.5018	15.8445	-13.5136	-19.8425	25.3695	10.6587	-10.6561	3.4197	12.9659	-22.8905	8.45736	25.2637	-20.4351	-11.1641	-1.44864	5.3247	17.2415	12.098	25.2002	24.1207	25.2849	-7.8198	-10.4233	13.4104	15.6117	4.07586	4.28753	5.30353	25.6447
9.02886	-6.78264	-8.72997	27.592	-19.906	28.5657	-1.93547	3.8642	-7.10014	1.87453	1.1337	-4.87764	20.734	23.0835	16.162	-17.4506	-1.63914	24.1842	2.10736	27.1475	-5.06814	-8.41247	6.7852	-15.7573	-7.2483	-9.93647	22.8084	-24.5626	21.8982	7.33553	4.1817	-6.59214	-18.255	27.4227	15.908	27.1264	26.449	-7.33297	-16.477	4.2452	-4.3273	8.6267	2.2767	-7.77747	25.1579	8.8807	26.7877	-5.89364	-13.3231	16.0562
14.5745	25.2849	-21.7686	-8.68764	7.18736	18.448	-2.57047	5.17653	-17.7681	-5.63964	-25.5151	24.9462	16.3949	-26.0655	6.57353	-1.2158	-2.14714	11.463	5.15536	0.0330297	6.82753	23.3164	18.5962	-18.4031	-9.74597	10.447	-6.52864	-12.8363	10.7645	9.53686	-13.302	26.8089	-22.9751	20.226	-20.3716	1.3877	10.7857	-24.1816	23.5069	-22.5095	2.89053	-16.9215	8.83836	-25.5575	-3.73464	-24.1816	24.2477	22.8719	-19.398	21.4749
12.5637	23.9937	-19.5038	7.2297	-5.11047	27.3592	-16.3076	25.7505	15.019	-0.559637	17.2627	5.15536	23.0624	-11.8626	20.7764	-18.255	3.8007	-16.6675	22.4697	-7.0578	4.52036	-20.9008	-8.68764	26.2585	-19.3133	8.09753	-20.6891	24.7345	-12.2436	22.5755	24.8615	10.2989	-0.178637	-22.5306	-17.0696	-9.7883	-12.0955	-26.6793	-21.9591	-24.0546	22.385	14.9767	26.9994	-20.7526	0.689196	23.401	8.90186	26.5125	11.0397	5.04953
4.85903	2.7847	-1.87197	6.38303	-5.7878	25.8987	25.3695	18.9137	2.55186	-10.762	-1.19464	-1.1523	9.05003	26.449	-1.30047	-16.5828	-0.898304	22.6602	20.1202	-19.7578	-18.6148	-15.9478	-10.6561	9.8332	-3.16314	-2.4223	-26.129	9.1982	15.654	-9.99997	26.4067	-4.36964	15.9715	20.9669	-0.517304	-0.750137	4.09703	13.0294	22.9142	-28.9865	9.8332	-9.74597	-0.263304	7.8012	4.47803	-1.7238	27.1052	-4.62364	0.646863	26.8724
-5.51264	-20.7103	-25.4093	27.2322	-23.9276	-3.79814	-1.10997	12.0345	1.1972	-23.589	-4.6448	22.0252	13.7702	19.4429	0.66803	-9.11097	20.48	-17.7893	25.7717	28.862	21.6865	25.4119	-22.5518	3.2927	3.50436	19.5275	18.9772	3.08103	23.274	4.96486	5.34586	-23.6736	-17.239	-18.3608	-6.4863	18.3634	-2.02014	-12.032	-22.827	-13.1538	-12.0108	22.8084	-19.0593	-6.44397	-1.25814	-7.8198	14.3205	21.5807	-9.00514	20.2472
7.88586	20.7129	-0.15747	-4.43314	-17.1543	15.8234	12.7754	16.9664	-4.7083	9.09236	-6.78264	-14.191	0.583363	-14.826	-15.1011	11.1244	10.0449	-21.7475	16.5854	22.1945	1.8322	24.0784	-25.4516	21.9829	11.6959	9.02886	14.1089	-16.3288	-1.9143	13.3469	21.8347	-23.0386	28.3964	-11.4605	-13.8311	23.8667	5.91736	7.25086	-18.1703	-11.0371	3.31386	-28.542	-21.938	-18.1068	-2.5493	21.3267	-4.17914	27.465	11.336	26.2162
26.0257	-26.8698	10.7434	5.15536	27.9307	-24.7108	14.7015	23.5915	10.4894	1.7687	20.226	-18.6783	-5.5973	21.8559	26.2374	21.8347	13.3469	12.7754	-16.6251	1.2607	26.4067	10.9974	19.5275	-22.954	7.75886	-8.53947	5.7057	-7.29064	11.4207	-3.96747	-0.0304703	23.0835	-5.51264	-27.8011	-10.2963	-7.54464	-27.0391	-18.9535	-19.4403	-7.84097	16.924	-8.5183	-9.0898	11.0609	24.7557	16.7124	11.971	-15.7785	-0.453804	19.464
-2.90914	23.4857	-20.922	22.0675	4.03353	14.6169	1.15486	26.2374	-3.16314	0.562196	15.9292	18.0882	-2.57047	-4.43314	8.1187	23.4434	17.3474	-10.0635	3.39853	7.08153	20.7975	-22.2343	-28.7748	19.0195	-2.25297	7.8012	-5.25864	23.02	13.3257	10.193	22.9354	5.4517	3.39853	-6.08414	1.91686	5.91736	-22.9963	4.73203	8.4362	-27.018	-7.3753	-7.22714	-17.3871	-22.6365	25.8352	4.0547	16.7547	-14.572	25.1579	-20.0753
27.3592	6.55236	-23.2926	2.36136	2.5307	29.4547	6.89103	8.8807	-0.940637	-11.4816	7.75886	4.39336	26.2162	-2.4858	-13.4713	4.71086	-6.2958	-11.6721	8.8172	-14.3391	-1.9143	21.3267	-5.04697	14.0877	-1.04647	-18.6148	25.2849	-17.5353	10.447	20.4165	9.81203	-6.78264	4.35103	24.3324	-5.4068	20.1202	-10.8255	-22.446	-4.17914	-28.3938	18.8502	21.6865	15.3577	23.0835	11.9075	26.0045	2.1497	25.4542	8.64786	-0.834804
19.0195	-15.6938	16.3102	12.5637	-17.747	-10.0846	25.941	-1.68147	-9.93647	-24.3721	14.4687	-23.1445	23.6974	28.5234	8.64786	5.47286	-23.1656	19.1254	25.941	6.55236	-0.961804	-13.2596	-18.8476	-6.2323	-4.56014	3.05986	1.6417	-28.1398	12.2674	-4.75064	-7.10014	-21.5358	9.5792	23.6974	6.76403	14.4052	4.26636	-30.4258	16.0985	-18.7418	-21.049	0.498696	17.4109	-7.96797	2.9117	0.710363	18.4904	-7.73514	2.0862	5.4517
16.1197	-21.2818	-18.6148	-2.12597	-29.4098	26.1739	4.60503	10.574	-10.889	-25.5151	10.9127	-0.199804	7.2297	7.3567	6.2772	26.1527	-25.113	20.861	-5.63964	16.8605	-21.2183	-13.7253	-9.5343	6.1502	13.495	-16.7098	21.4537	21.115	21.4114	-9.89414	-3.48064	6.29836	-3.52297	-20.668	-9.30147	16.5642	6.70053	-17.7681	-7.39647	0.0330297	21.4114	24.3747	18.4057	-8.98397	8.3727	-9.64014	26.8935	5.93853	18.8079	-7.4388
16.924	27.3804	14.6169	-28.5843	0.646863	-4.62364	10.1084	-12.54	5.21886	5.40936	3.6102	-2.57047	0.964363	4.54153	-29.7908	15.2095	5.55753	3.69486	5.93853	-8.62414	-15.334	25.6024	28.6927	1.36653	2.0862	-23.4831	9.34636	-5.93597	9.9602	12.0134	26.4914	19.972	-8.3913	25.8352	-12.4976	-1.87197	-26.51	-9.9788	-16.731	-25.3881	8.60553	1.6417	5.0072	-26.1925	-17.5988	22.6602	8.90186	5.30353	-18.636	4.58386
12.352	0.371696	7.25086	-6.0418	27.1687	-16.1383	0.879696	4.8802	29.2007	-5.63964	5.55753	-10.7196	5.24003	20.6917	-24.2028	-23.9911	3.05986	-27.2085	-24.7955	-15.3128	-7.01547	-18.509	-3.2478	17.5167	19.8239	27.8884	-10.4868	-19.398	16.924	4.85903	-2.6128	0.73153	-7.6928	8.52086	-10.1481	6.42536	-2.40114	-22.6365	5.5152	-19.9695	25.56	-23.1233	0.900863	21.8135	16.797	13.7067	7.01803	-5.7243	-4.62364	11.2725
22.5332	-13.8311	-15.8843	10.3835	-25.1553	19.591	24.6287	-16.223	-26.1078	-14.7836	-11.7145	12.2885	19.4852	27.7825	24.4594	22.258	-21.3241	7.3567	-9.9153	17.94	10.9127	23.2952	-15.5033	4.13936	14.7862	0.011863	7.3567	13.0717	14.3417	22.7872	28.481	-18.5936	-3.98864	-26.9756	-21.3876	0.435196	-11.9473	-17.1331	-13.1538	-1.63914	25.9834	-26.2771	22.0252	-8.3913	10.2354	13.1564	-9.61897	2.04386	-1.17347	25.4965
5.21886	21.0515	-26.8063	-17.0273	-28.7748	10.1295	-20.4986	-25.5575	0.752696	-15.7996	21.7289	0.117696	-4.68714	13.0929	27.465	-22.4036	14.257	6.42536	5.3247	3.46203	-19.3556	-6.4228	2.2132	0.900863	8.5632	-4.3908	-20.2023	12.2039	16.3314	11.0609	14.638	0.308196	-27.5683	11.971	16.1197	-5.38564	25.5177	18.3422	7.69536	-12.2225	9.66386	25.6235	24.671	-1.70264	10.8704	5.0707	15.1249	15.6752	-5.2163	16.4584
11.9922	-10.4868	10.193	18.1094	-24.224	21.75	-2.12597	18.9772	10.1507	8.60553	-5.9148	-1.19464	21.2844	8.2457	24.7134	-3.71347	-1.23697	-25.8961	17.7284	-13.175	14.5322	-20.3081	-0.0939703	-2.76097	11.1455	-22.4248	-10.7831	-21.7898	23.9514	-13.2596	28.4175	9.91786	20.4165	25.4119	-10.7408	22.6179	19.4429	-27.0391	-24.605	-28.0763	23.1894	20.4589	9.8967	-5.11047	-5.19514	-13.9158	11.717	-16.7945	-10.381	-2.4858
-4.60247	-3.54414	24.2689	2.82703	-8.17964	20.6282	-3.5653	-8.68764	-1.4698	23.7609	-2.4223	-22.9751	2.48836	-4.2638	-22.9328	14.0877	-10.3175	9.6427	23.7609	-23.3985	-14.699	-10.8678	-11.7356	27.211	-11.2276	-15.7361	28.0577	5.02836	4.92253	19.591	27.7825	-1.9143	8.79603	-27.3143	-3.60764	3.5467	18.0459	-15.6091	21.0092	-21.4088	14.4264	26.1315	14.3629	-22.9963	2.0862	23.9725	16.5854	-20.3928	5.28236	2.4672
-0.115137	5.87503	-24.6473	-1.4698	10.4682	23.8455	-4.79297	-15.588	7.97053	1.15486	-3.90397	-15.5033	27.1899	-27.9281	6.48886	-12.413	-19.7366	-6.63447	8.01286	-7.1213	-20.5833	-14.8048	-0.47497	20.9245	7.97053	-20.0118	-28.6478	-2.9303	16.9029	-5.55497	10.6375	24.6075	-9.11097	24.29	-0.0304703	26.7877	4.9437	10.1084	20.1837	-27.0815	6.3407	-28.288	2.7847	12.2039	-9.11097	14.8074	28.9044	10.4894	-0.199804	25.0097
11.3995	-21.5146	-14.6778	-5.2163	-5.68197	-30.0871	-17.5353	21.1785	-6.5498	-2.21064	-0.98297	11.2937	14.6804	-5.3433	-6.76147	25.3907	-15.1435	-5.63964	-29.3463	-18.9958	18.2787	-16.1595	13.8549	-18.2973	1.93803	28.354	26.957	-8.81464	-20.9643	-8.47597	4.54153	7.37786	15.0614	27.1687	-16.8156	6.06553	-14.1698	16.67	-26.0866	1.5147	24.671	-20.414	-6.50747	-3.3748	-7.03664	-16.6251	21.7077	-19.144	-19.8848	8.5632
5.6422	-6.69797	3.9277	4.83786	-21.1125	23.2317	18.6597	11.5477	-10.9101	-13.8311	-23.5255	-4.28497	11.9922	-6.1688	8.83836	-7.01547	0.73153	2.67886	-17.1966	28.4175	-3.92514	-22.5306	-1.99897	4.4992	-2.84564	13.9184	23.8667	-10.7408	-14.8683	-3.7558	30.2167	-5.7243	4.73203	-20.3081	7.1662	7.1027	-28.1186	-28.034	-24.6473	13.6644	15.6964	6.9757	-24.4145	-11.9896	-5.11047	-21.049	14.0665	17.5167	2.74236	-7.6928
-8.09497	-22.2978	-6.76147	-18.4243	26.9782	6.9757	9.11353	10.8704	-26.7005	-7.4388	18.4904	-4.8988	-21.9591	-6.78264	13.1564	-1.68147	-12.1166	20.0144	-18.636	-2.57047	24.7557	-1.4063	7.8647	5.7692	-24.9648	-5.70314	-27.9916	18.8925	8.33036	-7.41764	-1.13114	18.2364	-2.4858	-16.8791	-11.7568	-4.17914	16.5219	15.6964	-18.9111	23.8032	-9.3438	-16.0536	5.9597	-26.8063	24.4805	22.1945	27.8037	8.66903	-11.7145	15.6964
24.7557	-23.8641	0.435196	13.7279	-18.7206	27.6767	-7.29064	24.0995	-18.382	-20.4775	-21.303	-5.38564	24.7769	21.623	-28.5843	-22.8905	-7.33297	24.3535	5.6422	12.5002	-23.3985	-11.5875	16.7124	-23.6525	-14.0005	-17.4083	25.3484	25.306	-18.0645	24.0784	2.17086	-5.1528	22.2157	-15.9478	-14.953	14.8709	-2.90914	-22.8693	18.0459	-0.834804	-17.4083	-29.177	-23.7583	26.8935	7.27203	-0.178637	22.5332	18.448	-24.4991	22.5544
17.7072	-20.16	26.703	-13.6195	-10.5926	26.7665	-24.3933	22.9142	28.1424	-17.2813	0.54103	-9.6613	17.2839	18.0035	10.8915	10.1719	13.2834	14.638	-20.9431	-28.8595	-4.8988	-14.4238	-5.36447	24.9462	-4.56014	-27.9705	-21.4511	-16.1806	-23.2715	-4.1368	11.844	-24.7108	21.4325	-14.445	-7.65047	4.60503	-21.5358	12.8389	-15.08	5.3882	19.6545	23.1894	3.5467	-7.77747	-0.707804	3.31386	8.45736	-27.78	-25.748	7.08153
-6.27464	17.1569	20.4589	6.82753	-22.9963	15.4847	-20.0541	19.6334	22.9565	5.74803	-2.97264	2.57303	10.4682	-22.4671	-8.41247	2.48836	1.98036	12.6272	-25.8326	-29.2616	12.3097	-9.4073	-14.1698	-26.2136	-6.2958	18.702	-24.2875	-6.12647	3.7372	25.2214	24.8615	3.90653	5.49403	-31.082	4.66853	26.0045	-24.5415	7.27203	-21.2395	-9.83064	-0.79247	-7.6928	22.893	-16.0113	6.06553	12.733	14.1935	-21.7898	25.687	14.7439
-14.1698	21.8347	12.0345	-12.3918	-15.7361	-15.1011	-12.667	17.0934	-22.7423	-20.3928	-18.4455	-12.3283	20.353	-7.35414	16.5007	17.7072	-26.2136	1.2607	27.2957	-19.3768	0.371696	-2.4858	-24.4991	13.6855	-15.1646	-11.397	19.083	-24.5203	6.70053	1.87453	9.98136	-3.58647	12.1615	-3.48064	3.25036	7.33553	8.4362	-13.5771	-3.14197	-21.3241	24.0784	-15.1858	-20.2235	-9.49197	-8.17964	11.844	10.9974	5.7692	23.655	-0.898304
24.8404	-24.7108	-3.54414	28.7774	-27.6318	7.84353	-1.30047	9.5157	-1.61797	17.5167	-22.7635	-20.8373	15.6117	9.1347	20.7975	19.9297	20.5859	8.73253	24.7134	-24.859	-26.129	-20.795	12.2039	5.30353	20.6494	14.9767	20.5012	-13.1538	-16.477	-10.0211	-2.46464	6.12903	23.1047	-7.39647	-23.4408	8.4997	17.6437	-21.0066	18.8079	-27.7376	15.273	11.0609	4.98603	17.94	-25.1553	14.6804	6.82753	-26.7216	-4.2003	2.23436
3.27153	26.0892	-0.22097	26.6819	-26.637	2.5307	2.06503	20.5435	-21.8321	6.55236	-12.3918	13.7914	4.16053	-4.03097	5.68453	-21.3876	-4.68714	-9.7248	21.8559	-5.2798	-16.1383	-25.5998	-1.44864	-11.8203	14.5322	-18.6571	26.2585	21.6442	26.8089	-0.580804	-1.55447	-10.127	27.4862	-17.9586	-4.22147	1.15486	1.36653	5.72686	5.72686	-17.8951	17.8765	15.5482	-12.8786	7.18736	15.4847	3.8642	-2.6128	20.1837	-12.54	14.1512
12.6907	-19.779	8.6267	8.39386	-4.81414	10.2354	2.5307	26.1739	2.44603	18.0882	3.56786	22.766	19.083	16.5854	2.61536	0.879696	-8.22197	-0.0304703	-6.06297	24.671	-8.4548	25.6447	-27.8223	11.1032	-24.4356	25.0732	-2.50697	3.25036	-18.7841	-20.1811	16.4584	2.55186	-8.66647	-22.9116	-6.71914	-1.7238	9.34636	-16.8156	21.8982	-10.4445	9.55803	7.63186	-10.5291	2.2132	9.55803	1.72636	28.3964	25.1155	-9.89414	-26.3618
23.4857	10.8915	24.4382	22.2157	10.7434	20.3742	19.1254	19.1889	-29.1981	-15.9055	9.81203	-9.1533	17.7284	4.79553	-27.8011	-9.04747	16.8394	-22.827	-16.477	-22.3825	-18.001	23.2952	26.8935	28.227	-1.82964	17.3897	-0.79247	-11.524	-4.75064	20.226	12.987	23.3375	-10.3175	2.7212	-24.4991	25.4965	-18.2126	-18.9535	-26.2136	-1.89314	-22.0438	18.0459	-23.8853	-1.4063	26.2797	-8.7723	13.2199	26.5972	1.3877	-17.3871
18.4269	14.6169	20.5647	-3.67114	-21.8956	14.9344	25.4542	17.7072	11.8017	21.369	-20.4986	8.4362	6.63703	25.4965	5.34586	-15.1011	-27.7588	21.7289	23.401	17.305	19.7604	16.2044	15.8869	22.1734	-8.30664	18.1729	-17.5141	18.1517	9.09236	-5.30097	3.9912	1.43003	17.0087	-22.0015	-9.19564	3.1657	-15.9055	18.4269	-23.5043	-18.8476	7.82236	18.7867	-11.8415	-14.8895	21.5595	-0.898304	26.322	-19.8848	-23.5043	-9.93647
-7.6293	16.1832	18.6174	-27.9916	-10.635	18.9772	-2.2318	-10.7831	-5.38564	5.43053	-11.3546	13.241	-0.0304703	12.9659	3.50436	4.96486	7.97053	17.4744	9.30403	-22.9963	2.5942	-8.68764	-6.69797	-1.95664	-20.2235	9.0077	-30.1083	19.6334	17.1569	-26.2983	22.7449	-1.19464	5.8327	20.6917	-19.271	1.43003	-9.44964	-26.4888	-22.4248	13.9184	-3.22664	-20.6256	17.3262	25.2214	25.4542	-17.2813	24.036	-11.0795	26.9782	-12.5823
-9.9788	21.2844	21.6019	10.0872	-17.1755	17.6014	-6.88847	11.5477	0.265863	-22.9116	16.7547	-16.3711	-8.62414	-10.5503	19.1042	-4.79297	0.22353	10.1295	-27.1873	-26.5523	-11.0795	-1.19464	-4.43314	-5.68197	1.0067	-7.33297	-15.5668	-0.263304	8.22453	2.0227	7.50486	10.955	-17.7681	-28.9441	16.8817	28.227	-27.5895	-28.2456	27.0629	25.306	26.449	21.5595	16.035	-9.23797	-27.5683	-21.2818	16.924	-26.0443	-27.3778	5.98086
1.21836	19.5064	-18.4031	0.92203	-8.41247	22.0887	7.9282	15.1037	9.66386	-19.7155	-18.636	11.2937	19.6969	-12.5188	-23.2503	-10.3598	-6.2958	-13.9158	-5.55497	-16.6675	-25.24	-5.2798	-12.5611	24.9039	-1.00414	-23.8853	11.8017	-27.8223	19.9932	-6.25347	26.0257	16.797	11.2937	12.8812	1.8957	12.6695	28.9255	-29.1135	-19.4615	-24.3298	13.4739	16.7759	25.0309	21.7289	19.6122	4.90136	8.60553	25.3484	-9.23797	-23.0598
25.7505	23.8667	14.9555	10.9127	-27.6318	29.5605	-19.5038	12.8812	-28.4785	-14.3391	-0.178637	-17.1755	-24.1816	-22.8693	-24.9225	-0.60197	-4.79297	25.4965	4.22403	-3.52297	-11.5663	-22.6153	-13.4925	9.55803	22.639	7.52603	1.53586	9.0077	0.79503	-21.9591	3.5467	18.956	-0.580804	-29.3886	6.10786	-5.0893	0.85853	4.5627	7.78003	4.98603	8.41503	-16.5405	0.075363	-19.652	14.2782	-5.51264	12.1827	-22.5306	-10.889	-24.8378
-4.81414	1.98036	-26.4041	-23.5255	-24.1393	24.5017	-3.3748	-20.6468	-4.2003	17.3897	-4.56014	6.25603	-29.5368	21.2209	27.0629	-22.4036	-2.88797	-16.2441	9.1347	28.3964	-25.9385	-9.11097	27.719	17.1145	13.6432	13.3469	-8.0738	6.06553	-25.9173	4.79553	-15.6726	12.7119	-26.7428	-5.70314	-21.2818	23.4222	5.5787	14.5745	-10.254	-4.28497	18.829	28.3752	11.0185	-1.87197	6.48886	-20.6468	-2.25297	19.4005	8.47853	27.7402
-20.2446	-17.6835	5.09186	4.2452	-2.1048	28.1	14.4264	21.0727	19.083	3.9277	16.2467	-5.2798	13.3892	-7.6293	-11.7991	1.53586	-9.55547	14.003	5.28236	8.66903	-20.3505	-6.21114	11.4207	-3.03614	7.94936	23.7609	14.2147	21.877	-9.87297	19.6334	18.3422	21.623	25.2214	11.6535	2.5307	6.2772	-0.91947	-24.0758	14.9555	-29.2828	-9.76714	-10.5503	-2.46464	-9.87297	12.3309	-6.57097	15.1884	12.3732	-3.03614	-27.3143
14.9767	-2.59164	1.81103	16.2467	-21.1548	3.01753	-1.10997	-12.1378	-24.7531	-5.4703	-16.3076	4.45686	25.5177	-23.6313	12.7754	0.22353	10.3835	6.25603	23.7609	1.55703	-12.0108	-4.17914	-17.0485	-28.2668	2.61536	6.76403	-25.4093	-10.762	13.9184	-22.2131	5.2612	-13.9158	4.1817	14.0454	11.1032	-2.69747	24.4382	-17.2601	-12.0108	7.75886	11.59	-8.7088	-23.6101	2.0227	-2.44347	0.0330297	7.20853	-5.70314	-6.4863	-8.75114
-9.0263	-23.335	13.5797	4.7532	-6.46514	16.3737	-12.7093	7.4837	-22.8481	6.51003	-5.49147	-13.8735	15.8022	2.17086	21.4749	13.4739	-11.7568	-2.02014	17.0722	-5.1528	21.1785	10.8915	0.879696	11.463	7.65303	23.655	-13.4713	-3.6923	-4.8353	-0.707804	21.0515	-5.06814	-6.18997	-25.9173	-4.47547	26.703	-22.9116	6.55236	-16.0113	26.3644	14.8497	12.098	15.5905	-13.1538	-3.03614	17.559	25.814	20.861	27.9519	21.2632
11.463	24.9885	-17.8528	2.82703	22.512	-31.1031	-4.94114	10.6587	10.8492	-8.2008	-8.75114	-7.67164	-3.6288	18.8502	-16.0536	19.2735	22.5755	16.162	-26.3406	-7.86214	-24.6685	21.496	18.6597	-19.7366	-15.1435	-3.60764	22.0675	26.6819	26.4067	3.65253	1.3877	-0.15747	11.4207	24.5229	-10.7196	24.8827	16.8817	-25.1976	20.4165	27.0205	24.8615	2.2132	20.6917	16.035	8.58436	-2.59164	9.7697	22.639	5.2612	-3.45947
-1.9143	-0.961804	20.0144	29.8992	-23.5043	17.2204	-18.4243	19.9932	2.0227	0.0965297	-4.03097	-5.61847	-15.1011	-21.9168	22.8507	4.41453	-13.2596	14.7862	-23.3985	-28.0763	-4.05214	26.7877	22.9354	26.2797	-3.09964	-6.6133	18.1305	24.6287	9.7062	0.498696	28.1847	-17.9375	-3.26897	18.8502	-5.63964	1.23953	-16.6675	-3.73464	-12.8786	20.5224	20.226	26.322	16.9664	16.7759	-0.0728036	-10.3598	-6.08414	24.2265	-14.1486	27.465
-18.9111	-28.415	-3.7558	-14.2968	-25.7691	25.5389	12.1404	3.84303	-8.03147	-14.8471	16.3314	8.1822	24.4594	-24.859	0.28703	15.654	-1.32164	11.717	-30.0236	27.338	5.93853	6.51003	4.13936	12.7542	-6.1688	10.6375	-16.6675	-12.4765	18.0459	-0.0304703	-17.5988	-1.44864	7.08153	17.8554	-16.096	-5.61847	6.10786	-26.764	11.9287	-25.6421	18.0459	5.59986	24.6922	2.25553	18.8925	-15.8631	29.8145	-23.5043	-1.2158	-28.3515
6.00203	25.7505	-4.56014	29.5394	-3.96747	23.7609	3.56786	2.50953	16.3949	-3.71347	-6.6768	7.9917	-6.38047	17.0087	-8.85697	9.6427	11.8229	8.6267	-0.0304703	-11.6086	-18.4031	-20.0541	-28.161	-22.2131	15.4847	22.4062	16.6277	5.59986	-25.5363	15.3365	1.62053	11.971	-9.4073	-4.68714	26.5972	1.09136	2.44603	-7.9468	26.6819	23.5069	-4.3908	-11.7568	0.943196	26.195	3.84303	-24.0758	13.876	2.9117	-15.1435	23.8879
10.6375	22.4697	-21.8956	7.6107	-25.3246	22.4909	-20.3081	-21.049	7.63186	13.1564	0.54103	8.6902	27.084	22.512	-22.0015	14.511	-1.87197	-25.0918	6.82753	-6.82497	1.87453	-10.5291	-11.8838	1.17603	23.8667	21.3902	-24.1605	-2.2953	-11.7356	-21.0701	7.27203	10.066	24.925	-21.3665	-2.6763	-0.79247	-20.8796	-24.2663	-9.68247	-15.3551	16.8182	-29.812	14.1724	25.2637	-3.26897	9.0077	17.305	14.4475	19.591	5.5152
-7.29064	-14.826	22.8507	1.43003	-30.7856	-22.1285	-3.77697		9.15586	-4.47547	-4.81414	18.9349	28.5445	21.0727	-4.0733	3.05986	1.9592	21.6019	-15.0165	20.607	-23.1021	-25.5151	24.6075	2.80586	-24.4356	-18.8476	-10.4868	-24.6261	-17.239	4.98603	-25.5575	-12.8151	6.80636	-8.28547	-20.0753	1.78986	-14.0428	-29.8543	-28.3303	3.3562	23.3375	21.4537	-20.922	21.7289	25.8775	-17.4295	10.6799	-29.0711	3.4832	3.18686
-4.34847	5.93853	1.87453	-1.93547	-8.1373	11.9287	-24.9013		-6.65564	2.80586	18.321	0.371696	1.3877	0.54103	-30.701	-2.46464	7.5472	6.44653	-23.4196	4.96486	-10.5926	-0.34797	-9.95764	7.4837	-17.5776	-2.69747	15.6117	-7.26947	25.5389	2.76353	11.209	9.17703	-3.29014	-5.38564	-18.1491	14.5534	5.11303	-20.7315	23.8879	-24.224	20.6282	-25.3246	-0.263304	-22.319	-0.496137	-12.3283	-9.64014	-5.55497	-25.5786	-22.0438
1.74753	26.8935	-16.8791	-1.4698	-23.97	-23.0598	-22.4883		8.28803	-12.159	-25.4305	11.1667	14.9344	-7.48114	-13.7253	12.6695	-23.843	7.97053	14.6804	25.814	24.163	-18.8476	-18.0221	-26.5946	25.2425	-7.26947	25.6659	3.82186	-2.5493	-5.83014	2.7212	-16.7521	21.877	19.718	-0.0939703	12.9235	-28.3091	-8.98397	-24.9648	21.242	16.1197	8.5632	7.4837	9.40986	-12.3706	-25.621	14.4052	17.9189	-0.517304	15.8869
18.0459	-22.065	-26.1078	-4.0098	-6.88847	28.9679	-12.1166		-26.51	15.5905	-13.7888	5.09186	5.34586	-8.17964	5.5787	6.61586	13.8549	26.0045	-17.7258	-1.7238	16.9664	-19.4826	-22.446	-3.0573	-11.4181	-12.3495	24.8615	0.22353	-11.0371	0.943196	26.1104	17.6649	-16.35	-6.46514	-23.4831	2.70003	26.6819	-21.049	7.3567	-6.33814	8.47853	-0.00930365	25.0097	-24.0546	27.4439	16.6912	-6.46514	-6.65564	28.4599	21.9829
14.2359	8.60553	-6.1053	-28.288	-19.1016	21.5384	-19.144		19.2735	-6.2958	-10.6138	15.3577	23.1682	-5.61847	-10.6985	23.02	-11.2911	24.5229	23.4857	12.7542	-3.5653	26.1739	-2.2318	-23.5678	-20.7526	23.4222	-30.6163	-17.0696	12.987	23.9514	14.7862	16.8817	-6.7403	-10.2963	-5.80897	-3.64997	-7.71397	7.0392	-16.2018	13.1352	-0.242137	26.9147	11.8652	-4.7718	-6.06297	10.574	28.8832	-19.6308	10.4682	-13.4078
7.9917	-8.0738	9.93903	-20.1176	-19.5461	14.1089	4.90136		22.0675	-4.53897	25.0097	4.71086	-29.5156	9.1982	15.7599	23.5915	15.9715	16.2679	-0.34797	-24.5203	-11.7991	-18.0645	12.3944	8.8172	2.10736	-10.5291	-27.7165	12.2462	-22.6576	8.85953	1.15486	1.53586	-5.1528	-22.1496	-18.89	4.66853	-3.45947	-17.9798	-3.5018	-30.7433	19.1254	-10.0635	-15.6091	-5.3433	0.47753	8.6267	27.1687	24.29	-29.6215	-22.9328
-12.2225	-29.177	0.117696	25.3907	-23.1656	22.5755	-15.9266		-4.15797	-23.6313	-7.54464	-0.326804	11.7382	-18.8688	-18.2761	-10.6985	-3.20547	0.329363	8.85953	-30.2353	-19.8425	14.3417	4.20286	12.0134	-21.8745	7.97053	7.65303	-8.53947	-27.653	-11.524	0.22353	11.971	-13.4501	-19.4403	18.8502	20.3954	26.0892	-12.032	27.211	18.2364	28.3117	20.7975	2.19203	-23.2291	1.34536	-14.6778	25.7294	-14.1486	27.8249	10.5529
1.59936	-12.286	-20.7103	17.305	-26.6581	29.0314	-19.1651		-8.49714	-6.9943	7.84353	12.9659	-13.048	21.7077	-20.2235	-1.7873	-18.1703	9.93903	-5.2163	1.40886	-9.6613	-24.9225	7.63186	-21.3241	-22.8693	-19.9906	-0.0728036	22.1945	2.61536	-12.5611	-24.8801	16.4795	-19.8848	-16.9003	0.92203	-2.1048	-7.4388	-25.5998	16.67	-8.05264	17.8554	-5.95714	17.4744	-5.9148	13.2622	-10.9313	-3.1208	25.8564	0.816196	-25.494
17.813	7.6107	-10.1693	6.29836	21.5595	-28.5208	-7.41764		0.371696	-22.3401	15.1037	-3.79814	7.27203	8.60553	-31.8651	-11.397	-26.2771	12.8177	4.64736	-25.6845	-5.30097	-25.4728	-9.89414	6.86986	-0.686637	-0.813637	13.3469	-22.319	24.7769	-2.18947	24.29	-9.9788	-8.5818	-21.684	-7.73514	3.01753	-1.2158	-26.4041	-4.98347	-30.2988	-7.90447	14.4475	14.4687	6.5947	-11.651	1.7687	-6.84614	15.0402	3.18686	18.4904
4.83786	21.0304	4.13936	29.497	20.7975	-0.432637	-13.8311		25.306	23.5915	-20.6256	-8.0738	10.193	23.6127	2.00153	-7.60814	-12.4341	4.8167	25.6024	21.242	-23.9488	-16.7098	-15.1011	-5.68197	-2.08364	-11.6086	10.1719	-25.2188	9.1982	0.35053	23.4434	21.877	-24.859	-24.5838	5.24003	18.0035	15.6117	-14.7836	20.8399	-5.42797	22.766	28.5869	-25.748	4.2452	-2.69747	-21.6628	24.5864	1.5147	7.0392	-15.6091
2.31903	1.21836	-3.35364	13.6009	-20.7738	17.051	0.752696		18.4904	-20.8585	-22.6576	-4.7718	22.5967	10.8069	-23.3773	-23.335	0.0965297	25.3484	-23.7583	-7.65047	16.4584	22.0464	10.5105	30.1955	-14.445	16.1409	27.3169	-19.906	23.4645	-10.3386	11.844	2.42486	-3.9463	26.0257	20.8822	28.608	9.62153	-24.3933	-10.7196	29.7299	7.8012	-25.9596	24.7769	-7.14247	25.687	-8.30664	1.8957	13.9395	-22.9963	20.5647
3.0387	25.2425	0.244696	28.6292	-12.9633	6.36186	3.2292		-0.707804	-26.1713	16.8182	-25.7903	19.6757	-27.78	7.71653	15.8022	11.844	24.036	0.28703	-8.98397	-16.5193	-21.2606	-16.6251	1.7687	2.67886	10.7222	-23.1445	-23.1021	13.9184	27.9095	30.0474	0.265863	7.27203	-26.4676	25.56	-15.969	30.894	-28.0128	-17.493	-18.2338	27.4015	-10.9313	23.1047	-16.4346	13.876	-19.8213	14.5534	-9.68247	-25.0071	-9.80947
-20.3928	-13.6195	2.25553	22.004	-17.112	-23.1233	5.11303		-13.937	-11.9473	11.1879	-17.4083	20.2684	17.3685	12.9024	4.6262	-22.192	17.2627	-26.002	-28.3938	-24.4991	21.4114	-15.1011	22.4062	-6.25347	6.61586	-27.2508	11.4842	22.5544	-15.842	22.7025	13.0082	-22.3613	-29.9178	-1.30047	24.0995	-3.60764	19.2947	-7.1848	10.0237	25.2849	-0.98297	25.3695	1.8322	3.50436	-23.3773	27.4862	24.9885	-11.4605	9.93903
9.3252	-11.3335	-21.176	0.689196	-5.61847	27.6979	-6.33814		-19.525	-13.2596	14.511	0.244696	18.9349	-6.8673	-28.8595	-1.13114	1.74753	2.4037	10.2142	-20.2658	4.85903	-15.1011	5.98086	7.65303	-5.2163	1.49353	17.6225	-11.9261	21.1997	19.1042	4.16053	-7.01547	20.5647	30.9999	-21.1336	21.4114	-23.1868	-27.3566	23.4645	-3.54414	-9.06864	-27.2931	-6.95197	-1.57564	-3.77697	-25.7056	13.8549	-18.1703	19.2312	12.3732
-19.1228	-15.6726	5.09186	7.97053	-25.9596	-14.8471	4.3722		-24.605	-25.7056	-2.4858	-20.9431	0.689196	7.20853	29.3912	-0.686637	0.73153	22.4062	11.8652	-18.4031	12.1404	-19.1016	21.9617	4.52036	6.70053	-20.2023	19.1042	-26.5311	-10.1058	-4.85647	-7.4388	18.2152	-15.6303	10.6799	26.9359	-23.7795	-8.79347	17.0934	23.0624	28.354	19.9297	29.0737	26.8512	17.2839	7.46253	12.86	24.3535	29.497	11.6747	1.09136
-9.6613	16.4372	15.4635	9.36753	-13.8946	23.782	5.53636		-5.61847	9.9602	-14.5085	-8.47597	29.3065	8.73253	-14.9741	-19.4403	-1.70264	-28.0128	-25.1976	-12.9633	0.075363	16.543	-24.3933	-0.263304	-1.61797	30.6824	24.0149	-15.1011	-2.95147	6.80636	6.7217	-2.08364	5.3882	14.5534	-4.41197	12.7542	-6.1688	2.70003	-12.6881	-3.03614	-0.453804	-3.48064	-15.0376	6.70053	8.01286	-14.9953	11.4842	-6.8673	28.9467	-26.2771
-10.6561	23.4857	7.50486	7.31436	-24.4145	10.5105	19.5699		3.97003	7.84353	19.083	-14.9318	5.87503	9.17703	26.8935	15.9927	-5.1528	1.66286	8.54203	8.77486	-25.0071	-17.3448	23.0624	-25.748	7.3567	15.273	20.1202	-10.635	-24.605	18.829	25.6024	-18.0221	7.0392	-7.3753	-10.0423	-1.0253	-21.3241	10.4894	-23.462	3.6737	6.57353	-7.48114	-25.5786	-5.23747	-9.2803	-3.67114	30.9364	-16.4135	-1.87197	5.1977
-23.462	-17.4295	-11.7991	3.08103	1.91686	-24.605	-4.9623		12.6907	4.3087	11.6959	-14.1486	20.6282	-28.3303	-0.813637	-16.2865	-11.3123	-25.113	24.7345	23.8032	-21.2395	25.7294	4.4992	14.9344	-25.0706	23.8667	-9.95764	16.0985	27.5074	8.16103	-29.6426	-0.750137	-13.0691	-24.3933	7.08153	-10.9313	-26.4465	-20.3293	-26.1501	19.6969	16.9029	-9.49197	-21.1548	-14.1275	14.7439	5.28236	25.9622	20.5859	-17.1966	-22.2343
-1.00414	19.9509	24.1207	-1.25814	-29.1346	-28.7325	2.04386		-29.939	-2.3588	-13.3655	-26.5735	8.45736	-14.3815	-20.541	-20.9008	-8.41247	26.3432	7.82236	-6.52864	-13.3655	-0.750137	-23.0598	-1.13114	4.90136	-29.0288	21.5384	-7.9468	21.8347	-28.7113	27.6132	15.5905	-3.7558	-20.1388	-17.1966	10.5952	1.1337	-22.7211	-25.621	7.25086	-7.2483	26.6395	-14.4238	-12.2225	11.0609	18.4269	25.2425	-3.92514	9.34636	-0.644304
-26.4465	22.0252	-1.44864	7.69536	-20.9855	19.6757	-7.3753		-20.8373	23.7397	3.5467	23.401	3.5467	18.067	-23.2926	24.163	-6.1688	12.1615	0.98553	2.89053	-18.6783	13.9184	-7.1848	6.25603	15.0402	8.85953	16.3525	-17.5141	-22.4883	20.7975	3.08103	-25.2188	-7.8198	-25.9808	10.6587	-0.390304	23.655	16.9875	-27.6106	-0.66547	0.265863	18.6597	-8.68764	-16.4135	27.8037	-17.5565	18.575	-12.6035	-8.92047	18.6385
8.4997	-2.9303	-3.8828	6.4677	-28.3091	18.4904	-11.8838		-28.1398	-9.19564	-13.8523	-5.4703	22.0675	22.8507	23.1259	-5.25864	-12.5823	-26.4253	-2.71864	-8.3278	-20.4775	1.43003	26.6607	0.244696	-16.4981	-23.5678	26.5337	-21.8745	-17.4295	16.543	25.179	-4.4543	4.7532	13.1775	-0.15747	-7.2483	4.98603	17.5167	18.956	-11.778	12.1615	-28.0975	-15.969	-0.390304	-5.87247	6.48886	7.08153	-19.7366	27.4015	30.4495
1.2607	8.3727	-3.07847	-21.3453	-16.7733	25.9834	-1.38514		-23.6736	-1.3428	26.576	-24.0758	1.8957	-4.79297	25.941	5.17653	-6.2958	23.147	-22.4883	7.2297	-8.92047	-2.37997	-13.6195	-19.1863	8.22453	-1.99897	-6.14764	25.9834	24.5864	19.1677	28.7562	4.07586	-25.7056	-14.9106	-22.0861	3.37736	0.456363	-1.99897	14.0877	26.6819	-4.17914	28.0365	23.1682	5.11303	3.82186	-16.1806	22.1734	28.5657	-29.0923	-11.5875
5.68453	11.7805	-12.9633	23.02	-6.9943	10.1084	23.9514		22.131	-0.47497	-17.5565	-1.49097	26.1315	6.7217	-27.272	-24.097	-4.17914	18.5539	-22.0226	-29.3886	-18.0221	-28.7325	19.8027	-26.7428	0.329363	29.7722	28.0577	13.2834	-26.9121	5.3247	26.6395	-12.032	6.4042	24.671	28.735	5.40936	-24.8166	-10.127	-16.604	16.035	-6.06297	-12.6035	-24.0335	3.27153	12.0134	23.782	9.28286	-27.272	-27.8646	-20.4351
-5.51264	19.1042	-18.7418	13.4315	-29.9813	17.3897	16.3949		0.329363	-24.5626	18.3422	-9.7248	24.2265	-15.1646	23.9514	-10.8466	-15.3975	-7.7563	25.6447	26.5549	8.45736	28.862	15.0614	10.9127	-4.9623	23.2529	11.7382	14.0665	25.3272	-13.3443	6.29836	-20.6256	26.3009	-22.2978	27.5497	30.0897	-22.5306	4.01236	-0.559637	-4.6448	14.13	0.625696	-16.9003	-15.4186	-10.4233	16.7124	-5.00464	26.7242	-25.9173	-30.0025
17.1992	29.2854	-9.89414	-9.42847	-16.9426	-8.28547	-5.38564		20.4377	-16.2441	9.02886	-9.2168	-1.13114	23.5915	30.386	-4.7718	-9.36497	14.5957	-6.78264	5.3247	5.3247	23.9725	-10.4445	3.2292	-3.8828	9.93903	-15.842	-1.32164	3.84303	-8.30664	4.8802	2.9752	24.6499	-21.1548	3.12336	29.4124	-16.6251	18.6809	-20.4986	-4.98347	10.32	-18.7206	-25.9808	-14.6143	1.68403	1.09136	19.5275	-24.4356	6.1502	28.7139
-17.9375	26.1315	-5.51264	-15.3551	-27.653	21.7712	0.181196		-16.4135	27.4862	-3.8193	15.3365	-4.56014	22.4274	-1.7873	-2.02014	-21.5781	-19.779	-15.588	13.0294	16.0562	14.8074	23.3375	-11.6933	-19.017	-4.8988	-17.5565	-4.94114	-5.44914	6.42536	30.513	-2.65514	8.1187	-4.17914	-8.34897	24.8192	6.31953	-16.35	5.40936	23.4645	1.9592	-29.8543	-6.5498	11.971	8.96536	-24.478	-11.9261	20.9457	1.5782	-27.399
-10.6561	-25.0706	-4.0098	21.7924	-26.4888	-4.3273	-3.4383		10.4682	-6.8038	25.433	-2.4223	11.2514	19.6757	-26.1078	-9.13214	-10.9736	-21.2395	29.3489	19.3582	-0.305637	-13.3231	-4.2003	-30.8068	-7.6293	-7.8833	28.4387	-0.369137	-22.9751	-14.2756	-4.05214	-4.49664	-6.14764	-4.75064	-3.5018	7.1027	-2.25297	-11.8838	-1.13114	-13.5136	7.4837	17.559	16.5854	-6.8673	18.0035	22.385	17.7072	10.447	-9.89414	23.9514
-0.178637	6.51003	-17.1755	3.77953	-24.0758	11.0185	18.575		-8.92047	-12.3283	-1.7238	-6.5498	23.5492	8.03403	-19.3345	-14.2121	-16.223	27.4862	15.8657	-9.0263	14.0665	-24.3933	18.9349	19.464	24.8192	-24.986	-20.7315	2.99636	-25.748	25.9834	-29.5791	13.1564	-7.26947	-29.812	-23.8853	27.6555	-27.2085	-26.7428	-6.1688	-25.494	20.7764	26.8512	-21.9803	4.7532	-19.271	8.66903	11.0397	-18.6995	-26.8486	26.1739
-0.707804	-7.9468	24.544	6.55236	-16.4135	-0.53847	5.3882		25.0944	-20.4351	1.17603	-7.96797	-17.112	-24.8801	-25.3035	-19.9271	-14.826	-25.8115	3.2292	18.7655	-18.5725	23.5704	-9.19564	20.7552	4.54153	-9.95764	-8.85697	1.1337	-25.0706	-3.77697	-15.9478	-6.7403	-14.2756	19.4217	-11.2065	22.7237	15.781	-27.3355	28.3752	12.7754	-16.3923	-26.3406	11.8017	-8.37014	23.909	-4.87764	27.2322	22.9354	3.1657	-3.60764
3.71603	23.5492	-15.9478	2.9117	-23.335	25.0944	-13.4925		-2.71864	-23.1021	27.1052	-0.91947	-21.4723	-6.7403	-27.5683	24.2265	-16.5193	10.5529	-7.84097	-10.381	-2.06247	28.8832	-16.7945	7.6107	9.1982	31.2115	-19.1651	16.9664	7.20853	-2.25297	5.49403	7.71653	-24.5203	1.53586	-0.940637	-5.76664	-16.2653	-11.016	-9.1533	5.81153	21.7712	4.98603	21.6442	15.9504	28.1212	-4.3908	20.9034	-8.0103	3.69486	3.25036
1.6417	14.3629	4.5627	19.337	-14.9953	2.48836	19.5064		23.8032	-26.2136	0.265863	6.42536	26.9782	-16.0325	20.0355	-3.41714	19.1889	-2.33764	29.2642	-14.2968	7.8012	-29.3463	-4.85647	-6.57097	-25.8961	18.2364	-2.76097	14.7015	0.392863	-3.79814	20.2895	-22.9116	16.0985	-12.2225	4.4992	9.15586	-25.0071	-24.2028	-28.8595	-8.34897	15.9927	28.9467	-26.8275	11.2302	-7.65047	-20.9643	18.1094	-20.6045	-5.99947	19.337
-15.2281	22.5544	-2.18947	5.0072	-28.3091	14.2359	13.8549		7.8647	10.955	5.1977	1.3242	-22.5518	-28.6478	10.066	26.195	-6.76147	26.1104	-8.43364	-17.1331	-10.8466	30.3437	-11.8415	23.147	-24.3933	-1.04647	26.4067	-20.2023	-6.0418	-8.15847	-6.31697	-21.2818	-5.23747	-28.9865	0.435196	10.7222	-0.771304	15.1672	18.8714	-10.4656	28.3117	-23.5466	-25.8115	16.7547	11.5477	13.8125	-31.336	23.274	28.2694	-21.0913
-4.09447	-28.6055	-6.4228	-0.0728036	-26.1925	-24.6896	-12.1801		24.4382	11.209	-5.63964	-0.707804	0.710363	11.5477	0.562196	-15.5033	-20.6468	-30.8491	-9.51314	-8.98397	19.9509	-27.78	-7.2483	-2.06247	-15.3975	7.88586	-7.0578	26.068	22.9354	15.019	18.1094	11.0397	-12.54	-19.144	28.2059	-3.39597	9.40986	-3.98864	26.322	14.3629	12.2885	19.3159	2.0227	2.76353	6.5312	19.972	29.5394	-13.175	-25.4516	-8.05264
-26.4465	-3.73464	5.8962	-31.3995	6.10786	27.2322	15.9715		13.3257	10.2565	-15.6091	1.93803	-20.0541	20.9245	10.828	-23.0386	-0.707804	28.4387	-25.9808	-12.54	9.93903	-7.48114	-22.5941	27.2534	11.7594	2.80586	29.6875	-22.6153	15.5905	-16.5616	-13.7676	-10.9101	15.527	22.0675	-2.3588	3.88536	24.8404	-23.5678	-19.9483	17.3685	-10.5926	-22.6576	-0.0939703	23.4222	4.92253	-5.36447	21.6442	-23.8853	27.6767	-5.68197
13.2199	25.179	-12.9845	29.1584	-26.9968	-16.7098	13.5585		-3.01497	3.01753	16.9029	-25.3035	3.9277	5.3247	0.54103	-27.1661	-3.90397	22.893	18.4904	5.34586	-7.35414	5.4517	20.6705	-29.812	-3.2478	-6.50747	17.1357	-21.2818	-19.3768	17.8554	5.93853	2.89053	-26.2983	26.3644	-3.8828	3.08103	-2.7398	-18.8265	-4.22147	-20.6045	11.7594	-18.4455	-5.3433	10.9339	29.4124	20.48	19.464	30.8094	-1.17347	-4.81414
6.70053	-31.1666	-7.54464	25.2214	19.8239	5.93853	23.5069		8.22453	-5.04697	9.5157	27.3804	0.16003	13.2199	5.02836	1.7052	-11.4816	24.798	6.76403	14.5322	-22.0226	-20.5198	-26.8698	25.2425	-28.0551	13.7702	23.1259	-12.0743	24.2265	17.0299	25.5177	0.22353	-8.15847	-25.3246	-20.0965	16.3949	-8.62414	-20.9431	3.8007	-5.9148	-2.14714	-31.6111	28.227	12.5849	-27.5471	-10.7831	-19.4191	-16.0113	8.83836	-0.834804
-9.00514	3.46203	-6.08414	9.6427	-26.0655	12.7542	14.6592		-1.00414	16.3102	-3.77697	1.21836	6.19253	-9.55547	-7.01547	7.44136	24.6287	15.5905	-22.6788	12.9024	4.09703	28.3117	-1.4698	-13.0268	26.3855	-13.1961	25.2425	-18.128	11.336	16.5219	-2.25297	9.85436	10.6799	26.8089	2.44603	-0.53847	-20.3081	-25.748	-7.58697	19.464	-11.3758	1.04903	-21.303	14.9979	23.655	17.559	24.2689	-22.192	-17.239	-27.9493
-20.9431	-28.5208	-14.5296	-2.71864	-4.7083	7.18736	15.4		12.9024	-23.6525	5.79036	8.45736	-4.94114	30.767	-1.82964	-0.432637	-1.70264	17.6649	25.3484	-15.7361	-21.2818	-24.9013	-6.90964	30.2802	1.7687	4.2452	-27.9705	21.2632	-8.3278	17.6014	27.973	-14.4238	-9.9153	-27.9493	-14.8683	7.4202	12.2039	12.352	-23.3561	4.3722	-0.707804	-10.6138	-26.8275	9.43103	27.5285	5.72686	7.12386	11.3572	6.6582	-5.63964
-23.3773	-12.5823	-3.8828	8.8172	-15.6091	-8.11614	18.2575		14.4899	-5.5973	-16.5828	2.61536	-6.95197	-16.4135	-9.6613	-9.64014	15.8234	12.606	0.498696	24.6922	23.274	-13.5348	10.5529	-8.30664	2.6577	17.3685	21.3479	23.1259	-3.58647	-6.6768	30.3014	-3.5653	-16.2865	29.7299	23.6762	18.4057	-9.2168	-8.68764	-12.3283	-3.77697	26.3644	6.63703	-6.21114	-5.80897	-4.79297	14.6804	13.368	24.0995	0.689196	-21.0278
-26.7851	-20.8161	-24.986	-25.1976	-20.6891	27.9095	12.86		-29.8543	11.5477	-25.24	-16.7733	-12.6246	16.9664	-20.16	3.3562	-3.20547	5.66336	-6.27464	-25.9385	0.964363	-25.6421	-1.93547	-18.7206	-20.3505	16.3525	7.39903	19.9509	8.41503	-5.25864	6.42536	5.98086	-7.5023	-3.6288	-15.6938	-4.15797	-19.5673	-19.1651	-30.0236	-7.03664	25.2002	-13.7041	25.9834	-16.223	-3.07847	-21.8956	23.4222	21.1997	7.37786	14.8074
18.5115	23.1682	10.447	-7.84097	-7.7563	20.6705	-7.48114		31.5079	-3.20547	22.8084	-10.8678	23.1259	-2.5493	3.31386	18.6809	-4.36964	3.3562	13.9184	26.957	-10.4445	24.9885	13.5797	10.2989	0.202363	-6.40164	-3.9463	7.2297	-7.35414	8.64786	4.26636	-20.3716	-24.4145	24.0572	3.4832	26.322	0.900863	-24.6261	18.448	16.8182	6.00203	25.3484	20.2049	9.5157	13.8549	-25.1553	10.0449	-14.8048	3.90653	-8.66647
-3.58647	7.9917	8.35153	5.7057	-26.1713	20.6917	20.0355		-23.081	-6.50747	20.1625	-11.8203	-0.750137	-1.3428	-22.7423	6.2772	-14.9106	-0.47497	-4.68714	8.28803	-9.0263	16.8394	14.5322	18.0882	-22.7211	10.8915	29.3912	11.8864	-18.6783	-26.5946	-1.82964	26.1104	6.12903	-14.699	19.7392	20.4377	-0.72897	1.7687	-28.7748	24.3112	20.1202	17.178	-28.9441	9.21936	20.1202	12.0134	9.30403	31.275	-2.71864	25.2002
6.70053	30.5977	9.74853	11.0397	-19.2921	-16.0748	-6.9308		15.6117	-11.3546	-13.9793	-2.6128	-6.1688	28.0789	-22.0226	-14.6143	-3.84047	-30.1506	-23.8853	-8.43364	9.5157	-13.7253	18.0882	1.91686	-0.85597	8.92303	24.7557	-8.53947	30.9364	0.816196	21.7289	9.93903	11.336	-17.4506	-5.23747	24.1842	-15.3551	17.178	28.989	26.195	-9.74597	-7.33297	29.5182	1.74753	0.435196	-19.398	21.1362	-6.06297	29.7299	-26.8698
-18.0856	-22.319	16.4795	0.879696	5.49403	14.6592	-4.41197		-22.1073	-14.9318	-2.71864	7.46253	-0.28447	11.1244	29.5182	-17.4295	-25.1553	-1.57564	13.1775	19.4429	21.7712	-10.6561	16.0774	-1.10997	-27.0815	-21.4088	6.2137	-25.6633	21.369	5.40936	0.308196	4.90136	-15.6091	-21.3876	14.5957	18.9984	-0.115137	15.654	-0.136304	-2.6763	-17.8528	-24.7531	17.0934	0.562196	7.01803	-9.42847	29.5182	-4.87764	13.4315	29.5182
-24.4568	-29.8331	-2.18947	24.163	-18.6995	24.5229	8.03403		4.7532	25.1155	12.6484	-24.7955	10.9974	29.243	22.0675	14.7015	11.5054	11.6535	-2.1048	-16.8156	14.9132	-22.5306	1.8322	3.27153	-26.0655	13.6644	-11.5028	-5.1528	-20.7738	23.6762	-4.94114	15.9715	-3.6923	5.66336	5.47286	27.1899	-25.3035	7.82236	-28.2245	19.4852	4.45686	-15.461	26.5549	-8.60297	29.3912	-1.9778	16.5007	29.8569	3.37736	-20.3505
21.4537	26.3855	-0.0304703	-5.3433	-27.526	0.28703	-5.4068		-29.304	-13.9581	17.3474	1.02786	16.5854	-13.2385	-10.4868	-5.44914	1.8322	7.8012	22.7449	-4.2638	6.10786	-21.2606	15.4635	28.1635	-5.38564	-22.5518	-23.4831	-6.38047	27.5074	-4.36964	0.41403	-23.1868	24.4594	-14.3603	-6.3593	3.1657	11.2302	-7.45997	20.4377	14.9767	17.5379	-30.066	-20.1388	1.3242	16.9029	-5.5973	22.8507	12.5425	28.9044	7.82236
-6.88847	-1.51214	25.052	-0.517304	-21.1548	-10.889	24.2265		-16.4346	-18.1915	-13.4078	10.0025	20.4165	23.7185	26.3855	4.83786	-10.0423	26.8089	-11.1853	-15.2916	-3.3113	-28.669	21.4325	-0.115137	-2.57047	23.2317	-18.9958	4.1817	25.6659	-5.9783	28.9255	2.36136	-14.445	26.2585	-13.7676	14.5322	-24.5626	-15.9266	24.9674	20.2472	3.3562	26.0045	-4.75064	6.57353	16.0774	18.7444	1.7687	22.893	-29.9813	-30.3623
-8.43364	-4.91997	8.1822	24.544	-28.2456	19.2312	8.90186		21.115	-21.8321	25.0944	-12.4553	28.2482	-7.98914	12.5425	4.20286	23.9937	29.7299	20.0779	-6.02064	0.265863	-15.6726	-3.52297	24.3535	-21.2818	21.877	24.8615	2.7847	10.828	19.3159	7.78003	-25.2823	-5.36447	-10.0846	24.5652	13.1987	5.5787	19.4852	22.5544	0.943196	27.1475	-9.17447	27.338	-1.63914	3.6737	-14.4873	13.1564	7.31436	27.465	18.8925
-9.23797	13.9819	10.0872	22.9989	-24.224	21.9405	-0.15747		-12.3283	-10.5503	16.0562	-10.0846	29.0737	-27.7165	-6.14764	24.8827	-25.9808	28.735	-26.7216	-14.7836	1.0702	29.878	-9.55547	-28.9865	27.6344	19.5275	19.6545	-23.4196	14.7439	21.1997	-11.5451	6.93336	-8.81464	-22.827	-12.2225	2.67886	-2.63397	-0.580804	-16.4135	-20.0965	18.2152	-4.49664	-13.9793	-18.8476	-22.954	-22.8905	27.4862	-7.16364	-13.2173	11.7805
4.5627	5.8962	5.85386	0.519863	-26.2348	6.17136	4.3087		1.15486	14.5534	-29.0923	-24.3086	20.8399	26.1739	29.116	1.68403	-12.3071	6.80636	21.0304	16.6912	-20.0541	25.4965	-10.7196	-6.14764	25.3484	-25.2823	12.5637	-25.1553	-16.6463	-11.524	-1.42747	13.9607	6.5947	24.7769	26.3855	-0.305637	-22.7423	-0.0304703	-24.1181	29.8357	22.004	-2.14714	-16.6463	-19.5461	1.72636	-20.2658	23.8244	-23.2715	26.576	29.9627
17.5167	11.9075	24.9039	16.0985	-17.8105	-26.1925	21.0939		25.6447	13.368	2.89053	6.4677	24.5864	-18.3396	-24.4145	-1.57564	5.0072	22.639	23.7185	0.752696	9.2617	-1.0253	20.607	8.60553	-0.517304	-18.3396	-2.5493	-2.76097	8.96536	18.8502	9.49453	17.8342	0.54103	17.2204	-16.223	22.1734	13.7702	13.6009	18.3845	14.5534	-12.4341	30.513	1.55703	-22.5306	10.5317	-10.2328	22.1099	-19.3768	2.19203	25.4754
9.09236	-15.715	-9.38614	29.7087	-27.5895	-7.01547	15.7387		10.5105	-7.48114	23.782	-22.9328	-2.90914	9.60036	25.4119	1.59936	-25.3881	3.05986	-20.1388	15.8869	-11.778	-2.12597	6.17136	-7.58697	-14.3391	6.82753	-4.2003	12.2674	-1.3428	-9.11097	17.432	12.9235	-24.859	-21.5993	-17.239	30.4072	-4.5178	-20.0541	-25.9808	-23.7583	28.8832	27.7614	-10.2963	5.6422	23.4222	-27.4836	18.4269	-29.4521	-22.3825	-22.9963
-0.263304	13.2834	19.5699	1.98036	-24.8166	13.2834	25.6447		-30.828	-17.0908	25.4965	1.55703	-23.462	-17.7046	-20.414	-27.0391	8.8172	0.54103	2.99636	-27.5683	-8.2643	-17.0696	-1.4698	26.3432	-4.05214	-2.18947	-16.0113	-3.9463	-28.8171	24.7345	18.7867	-17.9163	10.2989	3.37736	-3.09964	15.0614	-5.23747	-23.0386	-11.3758	18.067	8.28803	7.50486	-19.1651	20.4589	0.562196	-23.2715	14.6592	14.5745	28.0577	-5.6608
14.5534	18.5115	-22.446	2.76353	-3.3113	26.2374	6.86986		-10.5926	-18.9323	28.5234	-28.0975	15.6964	26.9782	8.45736	0.16003	-3.79814	-18.509	-7.8833	-29.2405	-11.1641	-5.83014	-5.9148	15.8869	10.8704	-10.3386	-30.9973	15.8657	-22.1285	10.7434	15.4847	-8.6453	-19.4191	-7.48114	24.4805	30.9999	8.13986	15.6329	-8.09497	-14.1275	8.1187	-23.208	-26.0443	14.13	30.386	-8.75114	20.353	-10.6773	-18.4455	-27.6318
-12.032	21.0092	4.09703	1.1337	-6.1688	24.2477	-13.7465		-21.4723	7.4202	-4.36964	-1.30047	7.27203	4.01236	-23.8641	2.8482	-22.9116	10.9127	9.05003	-19.2921	-21.2395	21.2844	-23.3985	13.7914	-19.7155	-30.5528	-20.2658	-11.2911	15.4847	1.11253	-6.27464	25.7929	16.6065	-23.0598	-7.7563	23.7397	-8.5818	0.392863	-27.3143	-29.9178	18.2575	5.74803	-27.018	2.06503	26.8724	3.97003	0.519863	-27.8646	-0.85597	-11.397
3.88536	27.8037	16.9664	6.23486	-21.9168	-24.3933	26.3855		12.7542	-4.72947	22.004	0.0965297	17.9612	6.86986	-26.2983	-13.9793	-2.02014	2.29786	-19.9483	11.9499	-6.12647	-20.1811	8.13986	25.8352	-29.1558	-24.1393	24.6287	0.35053	-29.685	-13.8946	24.3112	-26.4888	-22.065	-26.0866	-10.7196	8.8172	-28.4996	-13.429	-15.0376	-1.61797	-10.6561	-19.0381	-13.5348	-17.0908	-3.6288	16.3737	11.844	-21.1336	4.6262	-2.88797
19.2312	27.3169	6.0232	27.465	0.943196	19.2524	-10.6138		17.432	-9.74597	-2.71864	-28.9441	19.4429	19.4217	-12.7728	4.45686	16.6489	27.592	9.66386	-23.2926	-9.74597	24.5864	16.6277	19.2524	25.6447	-26.4888	16.8817	14.7015	15.6752	8.13986	14.2782	-6.3593	-1.30047	20.8822	28.7562	21.8559	-9.30147	-23.5466	29.2642	1.47236	27.4439	-24.6473	25.4754	-11.3546	10.7645	-6.4228	22.8084	-26.5946	-26.1925	-18.6571
5.98086	-19.4403	-6.52864	-5.68197	-3.7558	20.7552	7.97053		0.202363	-20.7315	-13.9581	-27.1026	0.879696	7.90703	-26.8275	11.1667	25.8564	18.448	-6.76147	0.117696	-16.3923	30.5765	14.8709	22.1945	2.67886	15.4	-18.8265	-23.0598	19.6334	28.8832	23.3799	-0.22097	-10.5715	-27.3778	-24.4145	25.0309	-22.7423	-12.2225	-20.1811	8.03403	7.6107	8.33036	-5.89364	12.4367	21.4537	-7.3753	11.336	-7.84097	26.8935	15.6752
-20.922	-22.8693	-25.1341	-6.57097	-0.53847	10.8704	-11.8203		-15.4186	-9.04747	-21.2395	-2.4858	26.2162	-6.90964	6.1502	-2.4223	24.5229	7.52603	26.8935	-8.34897	-19.9483	26.2797	-16.858	23.1047	-17.6835	-28.9441	17.8765	24.1842	-18.8688	0.0541964	0.583363	-19.2498	10.9974	20.0355	-12.5611	1.66286	-29.0076	-9.0898	-19.2921	4.54153	-9.80947	-29.7273	30.3225	-12.8998	-23.9488	-14.826	-4.60247	24.6922	2.61536	-21.4088
18.7655	-6.52864	23.401	5.74803	-22.2131	22.131	10.0872		-1.9143	-16.1383	24.8404	4.32986	-8.85697	11.4207	-10.1693	26.1104	-17.0696	21.1785	6.4677	24.417	-10.8043	-25.8115	-22.827	14.4052	-21.43	-7.86214	7.56836	21.5807	22.6179	21.8559	3.37736	3.25036	21.9194	-19.9483	-9.06864	21.4325	-4.53897	-2.31647	19.5064	21.1574	27.5709	-14.5085	20.3954	5.36703	5.24003	20.3954	25.2002	20.6282	5.79036	19.2947
10.0237	-9.74597	-24.224	8.8807	-20.4351	-25.0071	-14.8048		24.1207	-14.8471	-19.2498	-25.3035	23.3799	1.98036	-5.38564	-4.15797	-7.8198	-20.5833	16.6277	-13.8311	-3.45947	29.8357	-16.1595	0.456363	-6.08414	9.7697	-8.47597	-8.56064	-9.80947	-10.9101	2.70003	-18.7418	-23.1445	7.08153	-4.7718	4.96486	6.82753	13.3892	11.6324	-7.5023	13.3469	-18.128	21.5807	2.80586	1.40886	-15.7996	5.02836	-17.3448	-13.302	-0.686637
14.6169	-28.6901	22.4697	4.54153	-11.4605	6.55236	-17.2178		-5.7243	-22.5306	-23.6736	3.14453	-14.2756	16.67	26.7454	-12.5611	27.846	-5.17397	25.7294	25.9199	-7.14247	-8.0103	-14.3391	15.5694	4.07586	-12.8151	-31.6323	-13.2808	23.4222	8.28803	15.9504	9.8967	24.7345	-10.7831	-23.589	-4.09447	-2.78214	-23.1021	-4.94114	-14.4238	-7.6293	4.26636	-23.9488	13.2622	3.50436	-12.9845	16.4372	28.3752	22.4697	29.3912
-2.37997	24.3324	0.181196	3.52553	2.8482	-1.57564	-7.2483		1.3877	6.99686	19.8874	18.1729	-17.5988	9.85436	2.48836	-3.5653	-25.1553	9.49453	22.0464	23.2529	15.6329	-20.922	-8.85697	-27.4625	27.0629	25.052	11.2302	6.12903	11.5689	-31.3148	8.66903	7.1027	10.1507	22.6179	-25.5363	4.47803	-27.0815	18.575	-22.3613	-23.9911	16.3949	13.4739	26.8935	0.0965297	-1.57564	-5.23747	17.7495	19.7815	3.18686	5.43053
-19.4403	-7.01547	-10.3386	-2.46464	0.900863	11.7805	-6.08414		18.9984	-25.4516	30.5765	-5.83014	21.623	20.5647	-19.0593	4.22403	6.48886	-7.35414	3.58903	-21.6205	-0.623137	-13.3443	-16.7521	27.7402	5.5152	2.89053	-16.9426	1.93803	9.21936	1.28186	5.15536	17.1992	-12.286	23.4222	-13.4078	27.8249	7.65303	24.4594	29.7934	-27.6953	-3.39597	-3.71347	17.8554	-15.842	18.6597	14.8285	10.9127	18.8925	-12.032	-13.9793
0.98553	14.6169	12.9447	-0.961804	-7.22714	-3.71347	12.5637		-11.4393	0.0965297	-5.13164	-28.5208	12.8812	10.2565	27.6132	4.73203	-23.9276	15.6752	-23.208	20.0355	-18.0221	-1.99897	14.8497	28.3329	13.4315	27.5285	23.147	0.0965297	-20.9431	-14.7625	1.15486	-11.2276	1.5782	23.8879	11.2937	-0.72897	3.71603	-24.5203	26.0257	10.5952	-9.38614	24.7557	-29.0288	-24.2028	22.2792	-13.7465	8.09753	29.7934	29.6029	-28.0763
-1.3428	5.79036	8.07636	-23.5466	-24.0758	-25.875	15.4424		-14.1275	-6.33814	-11.4816	-20.795	-7.7563	28.6504	-0.66547	23.4222	-26.7216	-23.716	-18.1491	-11.7568	-21.8321	-25.875	-1.13114	-19.6731	-11.9685	-18.0856	-1.49097	-18.4666	-28.9018	-14.191	15.1884	-24.1816	3.01753	13.622	-19.8848	1.02786	-3.7558	10.066	22.4909	2.99636	-19.4403	-5.06814	-15.969	-10.9101	-2.4223	25.7717	-7.5023	3.8642	11.3572	4.39336
-20.541	-4.79297	17.9612	6.36186	-9.76714	-4.81414	-3.90397		8.3727	3.56786	-17.7681	-0.41147	28.5657	19.845	-27.4201	-6.33814	-6.40164	-27.8223	-5.42797	10.32	-24.4568	-1.10997	-17.5988	23.6762	11.2302	-1.1523	-13.048	-1.8508	13.6432	-1.0888	13.9395	-27.1026	17.8342	16.7547	-4.0733	18.8502	-10.4233	-3.33247	-7.20597	7.50486	10.447	25.3272	-22.1073	-21.4511	14.5534	23.1682	15.1037	-0.326804	-20.2658	-16.0536
-17.0908	7.4202	14.511	27.5709	-5.2798	21.115	26.3009		21.8347	14.4899	20.099	-7.8198	19.8027	24.2477	-24.3721	-24.9013	11.9922	10.5105	-12.1166	-4.62364	1.53586	31.5714	-24.859	6.17136	8.3092	-22.6576	-16.096	24.5017	-19.1651	-24.3086	-25.875	0.47753	16.9664	27.2745	23.6974	-10.2328	-26.6158	19.5487	-29.939	-29.1135	8.96536	11.3995	-16.6675	-4.9623	-0.961804	-2.88797	1.91686	-27.399	27.592	26.5549
11.2937	-27.6741	-1.70264	1.1972	-22.6153	23.4434	14.4687		21.369	8.09753	5.49403	-23.1445	-7.01547	22.7025	29.6875	3.27153	-23.4408	-14.445	11.9075	-26.6793	-19.6731	4.26636	-12.8151	-5.2798	-7.16364	19.5699	-3.39597	-9.6613	21.6442	28.0365	12.6272	-23.2291	22.4485	-13.9158	13.6855	0.0965297	0.0330297	22.4909	-23.1868	30.4284	3.56786	-21.049	31.4867	-2.21064	6.61586	-22.2343	16.6065	-26.6581	10.5529	-8.22197
-13.6195	26.2162	20.7129	-30.1083	-18.5936	24.6922	-18.8053		-4.87764	20.6494	-2.8668	-24.351	15.6117	11.6324	30.5977	-9.76714	25.2637	-30.9761	27.2534	-6.21114	-21.8533	-23.5255	-8.41247	-22.3825	22.8295	-30.2141	29.0525	-11.6086	29.751	18.2575	3.08103	25.9199	21.1362	-26.4253	-15.8843	17.8977	-4.85647	-20.1388	-24.1181	-2.84564	-15.7361	-29.1135	-7.6293	-3.60764	-14.445	-25.2188	22.8084	26.6819	-19.144	24.0995
12.0134	-24.6261	12.0769	-28.8806	-8.1373	10.2354	-2.12597		3.08103	-17.3236	14.3205	-4.30614	11.209	25.9622	29.3912	-1.93547	21.1574	24.0572	8.09753	-17.6835	-25.4516	-20.2023	24.0784	-26.1501	20.7129	-27.8858	-5.06814	10.9339	-13.3231	11.3149	-4.75064	19.6122	-23.9911	-2.9303	7.33553	-2.02014	7.4202	9.55803	21.0304	-10.7408	-16.7098	0.011863	-8.66647	-4.05214	24.7769	21.9829	11.7805	-25.2823	-14.826	22.0252
-14.9741	-28.4361	21.9829	-14.4873	-9.7248	15.1884	-20.922		6.0232	17.686	12.3309	21.877	7.58953	29.3489	-26.3195	-5.80897	-5.17397	16.9452	-28.5631	-1.36397	8.0552	28.608	14.8074	9.0077	-9.25914	-29.4733	-7.77747	3.01753	26.9147	-18.5513	-3.14197	-4.81414	-15.1011	-23.6736	-8.81464	9.87553	1.5782	-5.2163	24.4805	-19.3345	15.1672	1.53586	24.7557	15.5059	6.17136	-18.509	10.7857	-15.6303	29.1795	-16.7733
7.31436	20.6282	0.752696	19.21	-11.2065	18.1517	-1.13114		3.9277	-20.5198	-20.0541	-27.2508	28.5657	-27.3355	27.8249	23.0412	-8.60297	1.40886	-19.9271	1.72636	-10.9313	-9.17447	-22.0226	29.8357	-24.1393	5.68453	9.34636	-7.26947	-18.382	-13.1326	-18.4031	18.2364	-18.0433	-7.90447	-4.7718	20.1625	-28.034	0.265863	-9.8518	9.5792	-3.9463	6.42536	22.2792	-19.017	1.7052	-5.70314	7.50486	-5.32214	-31.1455	-4.43314
8.8172	0.308196	25.0944	-4.1368	-27.1661	-6.59214	16.543		-1.2158	-7.92564	-14.445	5.0072	23.9302	27.6555	14.4687	28.2059	-15.8631	16.4795	16.035	7.9917	-1.2158	16.9029	8.71136	25.8775	0.943196	12.479	1.36653	-0.559637	13.9607	7.2297	2.67886	-17.4506	-17.1966	-25.4305	-6.6768	29.8992	-4.1368	10.3624	-8.2008	-1.9143	19.0195	19.1254	19.972	-20.9643	21.3267	4.9437	20.5859	26.0045	-5.04697	20.2049
-9.00514	-5.04697	16.5007	-1.76614	-20.795	26.3855	-4.66597		11.4842	-20.0753	26.576	-28.7113	9.47336	20.5647	21.75	-4.36964	11.2514	14.7015	2.48836	5.1977	-23.208	4.98603	-17.4506	2.4672	-27.7376	0.117696	15.9292	18.2575	25.2214	-28.4785	4.1817	-22.5518	-17.1331	7.1662	-23.6948	3.71603	-11.1006	20.9034	-19.1651	18.2364	-6.4228	19.6122	15.146	22.3004	-2.27414	23.9937	17.94	10.7645	-20.668	26.322
-24.9225	-9.1533	-5.13164	5.11303	18.1517	25.9199	1.34536		9.21936	-15.7573	-7.35414	3.39853	6.04436	9.85436	-1.80847	-2.27414	-5.74547	2.7212	10.574	-2.31647	3.6737	4.20286	10.0237	-1.49097	22.131	1.36653	6.06553	23.0412	-20.7526	22.5544	19.972	27.2534	-17.0273	-4.3908	2.74236	-0.79247	28.4175	20.0144	-17.5353	27.4439	22.2792	-26.9545	-24.732	-12.8363	30.1955	17.559	25.7717	-5.63964	25.1579	11.3572
-5.6608	27.973	-0.178637	25.052	-12.5823	19.6545	19.6969		8.09753	6.6582	9.98136	-6.25347	-0.940637	6.4042	-20.5833	7.01803	16.2467	19.845	10.0449	26.2374	-0.813637	-11.4393	-2.06247	4.73203	-17.4083	-26.0443	-12.2013	5.81153	7.9282	9.7697	20.4589	-12.413	12.6695	-2.63397	19.7604	15.781	11.3784	-1.1523	-24.3298	-19.652	8.1187	9.24053	-28.288	19.6757	-19.6308	5.79036	-1.89314	-21.557	0.392863	3.82186
-14.2545	23.5069	-8.41247	-3.3113	-25.8326	25.052	22.9989		2.0862	-1.80847	-24.2875	-27.8435	-2.90914	-1.00414	29.8145	-25.7691	26.4914	8.77486	-10.2116	4.22403	-24.097	-27.4836	24.5229	-2.4858	-26.129	19.0407	-19.4403	-18.6148	18.1094	14.384	-8.56064	23.8244	-8.8993	17.4744	-10.8678	4.64736	-7.20597	8.79603	-24.7531	-6.3593	-2.69747	-30.0025	1.78986	-25.1976	20.861	-3.3748	19.6969	-3.22664	-2.25297	-14.8471
23.147	-28.7113	14.257	24.4805	-13.429	9.87553	13.4315		-9.32264	-17.5988	20.4589	-22.3825	20.3742	24.8827	10.5317	2.1497	-21.9168	0.837363	-17.5353	0.16003	-28.7748	-13.5983	23.6339	-29.4521	-20.795	10.9762	-11.6086	-25.6633	-26.5946	21.0727	21.1574	-9.7248	-19.2286	18.9137	-17.5353	2.19203	-28.4361	-21.0066	-18.2338	28.7139	21.9194	-9.9788	-18.0433	4.03353	-16.2865	-14.9106	21.7289	-28.6266	-3.1843	-30.7433
5.0707	-25.1341	5.02836	-16.223	9.72736	18.7444	-8.0103		24.5017	-26.1501	-4.60247	5.5152	23.2105	-29.0711	5.2612	-26.7216	-26.9756	7.1662	-24.1816	8.96536	0.011863	30.7882	5.15536	29.2219	20.1837	-9.32264	-0.66547	18.4269	20.9245	-14.1486	24.9885	-28.4785	-12.286	27.6979	25.433	23.8244	-1.5968	11.3784	-22.319	-28.3938	28.9044	25.9199	-15.2493	0.900863	27.4227	20.0355	7.8647	-17.62	30.1955	-5.8513
4.1817	27.084	-3.22664	11.1032	-7.22714	9.15586	22.0252		-25.5575	-9.4708	-5.5973	-23.1868	19.6969	27.8884	28.7139	2.95403	22.5755	5.24003	-23.6525	-12.6458	-9.68247	13.622	0.85853	1.11253	-27.1026	-22.6576	-14.9741	-2.02014	-27.6106	8.6267	-17.3448	-24.9225	8.35153	-14.6143	-0.34797	5.59986	-22.827	25.3695	19.083	25.6024	18.1729	28.1424	-10.6773	-0.136304	23.655	-18.1068	10.1084	14.2147	-11.3546	17.7072
-4.85647	13.8972	16.67	16.289	-4.62364	-22.7846	0.98553		21.0515	-6.57097	16.2467	-27.5048	17.6649	23.4434	15.1884	-16.4135	19.21	4.6262	2.82703	17.8977	1.68403	-30.1295	-1.99897	-4.0098	-18.2126	16.8605	7.1662	-22.6365	25.814	-19.1651	9.8967	-7.73514	-10.0423	-3.6923	23.8667	23.4645	12.3944	14.7015	-27.6953	-6.9308	17.3474	17.2839	-19.3345	-7.1848	-9.19564	6.80636	25.9622	-9.44964	28.3964	-5.51264
20.9669	-12.2648	25.9622	8.07636	-2.14714	12.7754	-28.7325		19.2947	-28.1821	13.9184	-14.0216	26.2797	-21.4088	-9.19564	5.3882	-6.3593	-20.9431	-4.2003	-10.5926	3.65253	22.385	11.6112	-4.2638	30.2379	-28.2245	22.0252	-17.1543	-17.4506	15.1672	23.0412	9.60036	-23.4831	6.31953	-7.71397	-14.8471	-0.15747	25.0732	28.862	24.9674	9.8332	-11.5663	23.4857	-26.6581	24.3959	-1.55447	4.58386	-23.6313	-8.4548	-0.85597
18.1729	18.2575	-23.7371	6.0232	-1.38514	-24.986	27.1475		-27.8223	-24.351	19.9297	-30.3623	13.495	10.32	8.64786	-25.8326	-4.03097	-28.542	4.26636	-28.2456	6.74286	29.4335	-21.3453	-6.88847	-19.8213	-8.11614	-24.2028	8.73253	-22.7	2.00153	12.0134	10.1507	-4.5178	-12.8998	-6.3593	-4.0733	14.7439	20.226	17.3897	12.0769	5.09186	24.9039	-25.3458	3.1022	5.34586	-8.47597	25.2637	-20.5833	5.04953	2.50953
-0.66547	-2.40114	22.1099	4.2452	-6.2958	17.1992	-14.6355		17.5167	15.019	11.5477	29.0525	-10.7831	-14.064	-26.51	14.7015	26.9359	-12.0955	-25.7056	22.7025	-5.5973	-6.3593	0.435196	-28.7113	-23.081	-20.668	-29.7273	-24.5838	12.0769	-2.59164	-3.41714	5.15536	18.829	-0.28447	12.3944	25.179	-21.5146	3.8007	-26.2771	28.2905	26.5972	15.5059	7.4837	25.306	-0.98297	10.2142	7.33553	-22.1496	27.8884	-30.1506
-8.15847	15.4212	-0.28447	-0.85597	-8.94164	19.2524	21.2209		16.1832	-5.19514	-17.6835	6.5312	-1.10997	4.45686	-16.5405	5.8962	17.2204	-23.1868	20.734	19.4005	-26.5735	28.2482	2.1497	24.4382	27.465	15.5694	11.6959	7.37786	23.4222	9.36753	19.5275	2.2767	1.34536	-1.42747	-12.8151	9.49453	-25.0918	16.924	-12.3706	21.6019	-10.9525	11.2514	10.2989	8.64786	15.2095	14.2782	3.25036	25.4542	6.44653	-8.9628
-13.7253	-16.1383	-26.764	-27.5683	-17.8316	24.9885	8.03403		18.1517	-7.01547	10.1084	-3.77697	25.2849	-17.7258	-1.4063	-22.192	26.2585	-26.3618	-14.0851	-17.1966	-5.19514	24.4805	-14.4661	-4.53897	-11.2911	-4.7718	-15.4398	22.5332	26.1527	15.8234	2.67886	15.0402	-18.382	-18.7206	0.28703	1.40886	26.4279	17.7495	-26.5735	-3.54414	-23.7371	29.7934	-8.9628	-16.0748	-1.80847	-26.7005	11.6959	-25.875	7.31436	-27.272
-2.27414	-21.4088	25.3695	-13.556	-7.6293	8.33036	15.6117		1.7052	-14.1698	19.9297	0.92203	24.0784	12.3097	-22.954	3.8642	21.4537	25.4542	-13.175	28.0789	-25.4728	-25.9385	-25.113	-23.9065	-25.8961	-26.7851	-7.8833	9.49453	14.003	7.27203	-0.750137	20.2049	21.1362	23.4434	-7.01547	11.4419	-21.8745	-6.08414	16.3314	10.6799	6.4042	-10.7408	4.13936	20.7764	3.9912	11.3149	14.2994	-0.369137	-1.10997	-22.1496
12.9447	-12.4553	17.0934	8.71136	-4.87764	18.1729	24.7345		-0.390304	-8.66647	-28.542	2.61536	18.1094	-12.3706	-10.3175	-30.32	-8.79347	27.1687	-24.9436	-21.7475	2.61536	-9.42847	-11.4605	7.14503	-8.62414	-5.93597	14.7227	0.752696	-28.0763	6.89103	26.5337	25.814	18.1729	25.9622	6.2137	12.352	-1.99897	-25.6421	-23.97	-8.5183	12.1404	26.576	-0.813637	1.98036	22.4062	-11.27	11.1879	14.0454	-12.6035	21.242
5.7057	-22.7	-0.28447	-26.6793	-21.8956	14.8497	-9.99997		2.82703	16.3525	0.498696	-9.7248	24.3112	-27.7588	29.2219	22.3004	-28.2668	26.2374	5.09186	24.4805	7.94936	20.8399	-0.22097	13.2834	21.369	-21.684	26.576	26.068	24.3747	-29.2193	17.1992	6.80636	-16.3923	-25.6633	-2.71864	24.4594	-17.4083	15.781	22.9565	0.773863	-0.051637	-13.6618	-16.0113	-23.589	26.1315	-15.0165	13.3257	-12.9633	-6.88847	22.4485
-19.7578	24.0149	-12.2013	18.6809	-9.95764	9.62153	18.2364		9.9602	-16.9215	-1.68147	24.5017	21.4325	1.9592	-15.2493	18.8502	-13.1538	2.44603	-20.6256	23.0412	-7.29064	-10.6138	-9.04747	5.47286	4.77436	10.574	-3.84047	5.11303	-9.4073	23.401	16.6277	-8.8358	-1.2158	-10.1693	-11.5663	-2.7398	-0.750137	-18.382	-14.191	12.6484	1.4512	-14.826	27.0629	21.3902	3.08103	-19.8636	22.0887	-4.8353	29.2007	-11.0371
16.9029	-25.494	25.8775	-27.8223	-16.5405	7.63186	25.2849		1.3242	-26.8486	-8.87814	-27.272	18.7867	0.85853	20.099	6.86986	-9.61897	24.7769	-5.55497	6.99686	-9.64014	22.9142	-20.033	0.879696	-30.4681	-29.685	-12.8575	-4.15797	20.1837	-2.06247	23.147	-23.3985	19.1465	18.4904	-25.5575	9.55803	-6.18997	22.385	-22.954	28.6715	13.8972	1.0702	15.7387	-25.8115	21.1997	-30.5105	8.85953	-28.3303	2.25553	4.07586
27.5709	-26.8486	20.9669	1.0067	-4.24264	-14.6566	2.17086		20.988	-29.3251	-18.5513	-28.0763	9.8967	-21.3665	-21.4723	-6.90964	-20.541	6.8487	-23.081	-22.4671	0.837363	0.710363	-22.9328	15.2519	-12.667	-2.1048	24.2689	-7.98914	27.084	21.7924	7.06036	-9.55547	5.04953	-23.3138	8.33036	5.4517	-3.84047	21.8135	29.4759	9.3887	4.3722	-20.8796	17.1357	9.79086	10.1295	8.4362	-0.898304	26.3432	28.227	-6.0418
1.55703	23.5069	7.56836	10.4259	-24.8801	4.73203	16.5007		14.1089	6.48886	-6.33814	-5.44914	28.3752	8.26686	28.2694	2.63653	25.6235	5.74803	15.8869	-5.87247	25.7929	24.3112	13.0929	26.1315	10.8704	5.17653	13.7067	19.7815	-26.8486	25.2425	-26.002	15.908	8.4362	-24.1816	-8.62414	8.60553	24.3959	17.94	28.3117	-27.6953	-28.5208	27.9095	22.0675	0.138863	6.0232	-21.4935	9.4522	-2.02014	27.6767	-29.939
-4.3273	24.6499	19.8027	-3.60764	-16.096	17.6014	8.90186		3.56786	-15.1858	4.83786	-0.644304	29.6452	-24.9225	23.3375	-6.65564	-6.7403	18.2787	-27.3566	5.02836	15.6117	-21.9168	20.734	-7.79864	-26.2771	-15.6726	19.0407	-2.33764	12.2674	9.3252	26.449	-2.57047	7.25086	0.181196	-7.65047	11.2937	-17.7893	-15.6938	-12.921	4.73203	-22.7846	-14.8471	-25.6633	-19.906	23.9937	28.7985	17.9189	-14.7625	16.9452	16.7547
-18.5513	-14.9318	-1.36397	-16.7733	1.49353	3.58903	-2.71864		-26.2348	-11.5663	-12.8151	26.449	16.924	4.47803	0.60453	-3.52297	23.9937	12.1192	17.1569	-15.461	-29.3675	26.957	5.87503	-29.3886	5.93853	-31.336	24.3535	11.1455	-10.508	27.8672	11.971	-7.86214	1.11253	19.337	-21.2818	28.9044	-25.0918	-17.1755	-22.3401	20.5435	1.15486	25.7717	3.44086	4.0547	27.2322	-9.9788	10.8492	15.9715	-2.8033	14.7227
-15.842	-6.82497	-7.01547	-2.37997	-13.8946	4.79553	-9.3438		-15.0588	1.78986	23.4645	5.24003	23.9514	-22.1708	24.0995	-30.0448	-22.3613	-7.29064	-18.3608	-7.20597	25.0732	-7.29064	-3.29014	-0.326804	-24.4356	1.40886	-6.69797	5.9597	-3.5018	2.70003	7.58953	-20.9643	-10.3386	-7.26947	11.1032	3.2292	-10.6985	-7.73514	-14.9953	-24.605	23.6339	-22.7635	-16.8791	11.971	-3.0573	22.1099	15.1672	-14.1275	-27.2508	-27.9916
6.5312	8.3092	-10.6138	0.22353	18.9137	23.4222	26.5337		11.8652	-14.6355	-11.2911	25.2002	-24.3933	-6.2958	-26.1501	24.5864	29.1584	29.7299	-21.811	-25.113	-5.76664	21.1574	-0.898304	8.09753	-7.03664	-4.72947	21.5172	26.5972	-27.399	-29.4733	21.9194	25.0944	17.6014	-9.36497	-3.5018	5.74803	18.3422	-23.6525	-19.2075	27.1264	24.8615	0.519863	-23.5678	-0.580804	20.3107	-16.3076	11.971	-18.0856	-18.9323	26.7877
-7.39647	-4.5178	-6.18997	-5.04697	7.1662	0.0330297	13.241		-24.224	-18.3608	18.4692	-12.6035	20.5647	-0.22097	-12.4553	-8.56064	-26.6793	10.0025	7.50486	14.4899	-29.0711	-28.923	16.9452	4.39336	-25.367	26.9147	11.8864	16.3102	22.1734	20.607	20.2684	14.8709	-23.9276	24.7557	27.7825	-2.59164	-7.90447	-22.7211	2.74236	25.8352	24.4594	5.11303	-12.7728	25.8352	28.6927	-6.4863	19.5699	-4.47547	-26.51	-19.0805
-16.858	20.0144	24.417	3.1022	-16.6463	-14.6566	10.2565		24.9039	-26.4465	7.90703	21.1785	-16.8791	9.28286	29.4759	-25.4093	8.7537	0.98553	-19.1651	-4.62364	-2.7398	-9.25914	6.93336	24.6287	12.4155	-17.1755	-9.4708	-10.8466	-23.589	-3.1843	19.4429	5.2612	-26.0866	-21.3453	-28.3303	3.52553	-1.6603	18.9349	-28.6055	-15.9266	16.67	-3.71347	-24.7743	-17.3236	14.5745	3.39853	0.392863	-10.381	15.1249	19.4852
-4.81414	-0.178637	18.1517	2.0227	-5.6608	21.877	-11.2065		16.289	-12.4341	20.1625	-23.3773	-27.5471	0.075363	17.7495	-1.2158	-11.5451	20.0779	-6.52864	12.4367	21.9617	-21.2818	9.2617	-6.50747	-20.7526	-18.2973	-10.7408	25.2214	-12.3495	-7.60814	-2.1048	-6.6133	-14.6143	-22.7423	-24.478	16.9029	8.13986	19.6334	-21.1336	22.4274	17.3474	-18.3396	-2.6128	-15.8843	-31.7593	15.6964	7.63186	30.0262	7.52603	25.4754
-6.18997	3.1022	1.23953	9.60036	3.1657	3.01753	20.2472		10.5317	-2.3588	25.2849	-24.1605	-4.53897	28.1212	-6.2323	-16.604	26.9994	8.66903	-3.16314	-4.22147	-26.9968	29.116	18.4904	-12.3495	3.2292	-4.05214	-16.858	-19.652	-21.3453	18.702	19.9932	-27.3778	-15.8208	19.3794	-5.93597	22.9142	-9.7248	-20.1811	20.4377	8.26686	8.1187	-27.2085	11.6112	-24.3933	1.09136	26.0469	20.5859	3.44086	3.31386	6.31953
17.9824	9.8967	16.289	-26.9121	-19.6308	16.5007	6.3407		-5.83014	4.3087	-9.2168	26.8935	19.6122	3.6102	14.2359	-21.7263	26.3644	9.2617	14.9767	27.2322	-13.9581	-5.57614	12.0769	9.21936	-11.524	14.2147	-2.0413	-2.1683	14.8074	30.132	0.92203	-15.334	-23.335	13.622	6.8487	3.88536	-7.41764	-6.71914	-7.3118	-17.6623	28.3117	17.432	-0.34797	-26.8486	12.7754	21.115	6.89103	29.0314	0.879696	-12.5823
-20.9855	13.1775	13.8125	-2.71864	7.63186	6.25603	21.75		-30.0448	-21.6628	-19.2921	7.27203	29.1372	6.70053	3.9912	-26.5946	7.46253	3.8642	23.4857	25.4119	-25.5575	22.4274	-6.6133	-22.5095	-6.71914	12.0769	17.4955	22.9777	-13.4713	6.5947	-1.23697	18.0459	5.09186	-20.4986	-28.161	-19.9483	-22.2978	-24.3086	24.798	24.2265	10.447	26.3644	25.6235	-22.7211	-14.7625	6.8487	-2.5493	0.964363	9.68503	-21.9168
-23.5678	-1.61797	15.4	1.68403	-2.31647	12.8177	-8.0738		10.8915	-24.859	18.7444	-5.93597	4.32986	23.1047	29.2007	1.17603	-14.318	-0.15747	8.98653	-23.843	0.73153	25.4965	-19.271	-17.9586	11.0397	-0.432637	-23.4408	9.79086	2.63653	-12.6881	-3.41714	23.2529	-15.4821	7.01803	-18.2973	10.1295	-27.9493	-12.794	13.5374	-1.95664	-27.6106	13.5374	21.623	-8.0738	-1.17347	16.6912	1.78986	-1.63914	27.2957	-24.4568
-25.875	-19.3556	-22.8905	-1.70264	-17.112	2.0227	-21.7051		-4.28497	-23.1868	-16.1806	-24.224	-18.1068	-9.80947	27.9942	-17.4506	14.4264	10.8915	-3.77697	26.195	-17.8105	-23.3985	19.1042	2.89053	22.004	11.1244	27.973	14.9979	-19.8425	-23.6313	22.3215	-25.6633	16.3949	-10.1905	-26.4888	17.4955	4.6897	25.4965	26.7242	5.66336	9.8967	-19.1863	29.7299	13.3257	11.8017	2.95403	24.3324	-19.8213	-29.8331	1.11253
6.0867	3.27153	-8.1373	19.6545	13.2622	12.479	-1.00414		20.3107	-17.4083	16.2679	4.13936	27.5285	20.988	-18.4455	-29.812	29.5817	7.69536	-25.5363	19.8662	-26.51	-4.24264	-24.2028	6.29836	1.78986	10.2142	23.147	18.1094	-9.17447	-20.7103	10.4682	22.004	3.63136	-22.8058	-15.969	11.7805	-24.3721	22.9565	30.0897	-21.7263	11.717	27.1899	-29.0923	-12.2225	4.8802	-22.5306	13.1775	24.8615	29.6452	-1.87197
-9.55547	15.8234	26.2585	-3.8193	-18.89	-21.7898	-13.0903		-28.0975	-0.305637	-19.9695	14.8285	-28.3303	-25.113	2.99636	29.6664	-11.651	28.862	17.4109	-24.5626	4.58386	-17.5353	6.4042	1.36653	0.583363	8.8807	-18.3396	-6.27464	-17.1543	-4.2003	-3.98864	30.3437	6.36186	23.2952	-28.9865	3.5467	19.7392	10.4047	-15.3763	-9.5343	5.3247	24.9462	-2.59164	-9.23797	25.7929	-14.0216	25.0944	8.79603	2.36136	-26.9545
16.0562	9.05003	5.87503	-28.4996	-2.69747	13.6644	11.6959		-3.6923	-19.5461	-23.8853	-4.6448	-5.2163	17.3685	-22.3401	-7.73514	-24.3721	24.7557	6.38303	24.6287	5.98086	-25.7903	22.3215	18.9984	-30.6163	1.04903	13.368	-2.5493	6.7852	12.3097	-1.5333	3.3562	10.0449	11.8229	-10.3175	2.70003	-20.2235	9.11353	9.53686	-15.0165	2.74236	-8.2643	-22.1285	-16.7733	6.31953	20.2895	14.8285	5.79036	27.592	-16.5193
2.31903	9.3887	18.575	21.0939	7.27203	4.20286	1.81103		-3.09964	-20.8796	-14.5085	-29.9178	-21.176	-4.79297	8.73253	26.195	-30.447	14.5322	3.2292	-15.7785	-6.8038	18.2575	16.924	10.5952	-27.8435	-6.97314	-0.453804	14.2359	-22.1285	6.5947	-22.2343	-12.0531	8.35153	10.6587	23.655	21.7289	-13.175	12.606	12.8812	11.7594	19.464	-6.2958	28.1	-14.1275	28.1635	9.36753	18.8714	27.1264	-4.1368	20.0779
21.4114	18.0035	-25.7268	-4.60247	16.8394	20.2684	27.8249		-8.37014	24.8192	12.0345	29.2219	20.7552	28.0154	16.6065	-14.4661	4.64736	13.749	0.28703	-1.49097	-10.6773	-28.2245	15.9292	-20.5621	-4.60247	6.95453	11.0185	4.79553	22.8084	12.0769	-12.0108	16.035	-9.17447	6.1502	-11.8203	20.099	14.0877	-25.1765	-25.4728	-7.48114	-11.0583	20.7975	-10.127	21.7077	25.1579	-8.1373	24.7134	16.4584	5.17653	-10.6138
12.2885	19.7392	-0.771304	24.0572	3.46203	23.9514	12.8812		21.6865	12.4367	1.43003	-17.0908	16.7547	27.4862	-9.9153	6.99686	8.3092	19.337	18.7444	26.1739	-14.7625	-25.1341	-16.0113	-19.1651	18.7444	6.10786	-2.69747	7.4837	1.1337	24.6075	17.2839	-22.573	-16.2653	-24.9013	-22.5306	5.79036	26.7454	14.3629	0.16003	15.8234	2.4672	13.3892	16.035	19.5699	18.7655	-18.763	5.43053	-24.6261	-25.5786	-25.6633
26.2374	-2.27414	2.5307	8.66903	-21.7898	21.1574	-24.8166		-9.61897	-18.4455	20.3742	21.7712	12.4367	8.77486	21.496	4.45686	-16.4558	31.529	12.5849	-23.5466	27.2957	-21.2395	4.9437	-0.305637	-21.2818	7.71653	-22.7211	-27.1238	-27.6953	29.3065	-13.1961	-8.15847	-18.89	-9.19564	17.3685	14.0877	21.8559	11.0609	-16.8791	23.0624	26.6395	27.9942	-18.5936	28.7139	13.9607	-10.7831	25.8352	22.9354	-26.5311	23.2317
26.957	-25.4305	-24.8801	5.62103	5.9597	15.0825	27.0205		8.60553	-21.0066	19.4429	4.54153	-1.51214	-19.0593	-24.3933	13.9819	8.6267	0.773863	-16.2441	28.354	2.42486	-24.1816	6.2772	1.02786	-28.3938	15.781	7.9917	25.4754	19.5699	-3.39597	-25.4728	18.9984	-5.83014	22.2157	-2.4858	-2.4223	18.7444	7.8012	-23.5678	24.036	-7.96797	-1.13114	-28.9653	-4.5178	9.91786	2.5942	3.50436	28.6292	-21.4935	16.162
7.14503	7.14503	-15.3551	7.31436	20.2895	7.7377	21.369		-22.2978	5.3882	-4.22147	0.244696	-9.76714	2.5307	-12.7093	-25.1976	21.8347	28.9467	-27.78	18.1517	27.9519	22.3427	24.4382	-4.85647	-18.7206	-14.5085	4.4357	10.6164	13.876	20.8399	-4.34847	-5.74547	23.5069	-11.8838	-7.26947	-3.90397	-1.42747	-19.7155	11.1879	18.9137	25.8775	-12.1166	-23.3138	20.2684	-0.623137	26.7454	-0.580804	-17.9163	-0.326804	-4.22147
-25.0918	-19.1863	28.862	2.25553	-18.3608	-12.0531	-8.94164		-23.7795	15.2519	28.9255	-26.8063	0.117696	4.66853	10.8069	6.4042	-29.558	17.051	26.4914	30.0685	-24.7743	-19.7155	-10.6561	-12.0108	-26.8063	28.989	4.09703	6.7852	-19.398	16.3525	-21.8745	17.6014	-4.7718	16.8394	23.2529	8.07636	-26.51	27.2957	-27.4625	-13.3655	9.74853	27.0629	15.273	1.78986	2.4037	1.0702	10.5529	20.353	31.3385	-9.74597
10.7645	-9.89414	27.084	19.8027	-26.2348	10.9339	14.5957		24.0784	-24.605	-22.319	-28.0763	15.1672	-1.51214	-14.0428	-27.1026	13.1775	-12.3495	4.9437	-16.4346	-9.23797	8.47853	19.0619	5.0707	-19.7578	4.66853	-1.42747	20.8187	24.3324	28.2905	-2.25297	7.0392	-21.1336	-9.70364	-4.2638	17.2627	5.72686	1.21836	17.051	0.498696	-26.0231	10.2142	-24.3721	-1.6603	-30.5316	-8.68764	4.20286	-9.38614	11.6112	21.3479
-3.92514	-24.6261	21.9194	26.4067	-10.6773	6.42536	3.75836		14.1512	-5.06814	9.0712	-25.3035	-11.1853	12.9447	11.8652	26.1315	28.1	14.5957	9.74853	-4.94114	-24.0335	-22.446	10.6164	22.4697	-30.2353	-17.1543	14.7227	4.96486	-22.7211	27.5497	-9.4708	-6.4228	-24.8801	-17.9375	-14.445	22.4485	-18.3185	7.01803	-18.4455	21.8982	20.6494	23.7609	-17.3448	-26.3618	17.305	-17.239	17.8342	0.138863	-7.5023	-19.9906
-17.7681	-26.0443	18.5327	2.99636	-0.178637	-9.3438	6.2137		-0.580804	-30.0025	-9.9153	1.87453	6.44653	-7.5023	-19.0805	-21.0278	-15.9055	-8.9628	7.6742	1.9592	-12.2648	27.2745	15.5059	-25.4728	-23.9488	0.16003	-4.81414	4.22403	-17.0908	-2.3588	12.3732	12.2462	-0.390304	5.72686	-6.14764	21.1997	8.33036	-23.4196	-4.85647	11.4842	13.6009	21.623	-22.7635	21.4114	7.9282	4.6897	6.76403	-7.10014	5.1342	-8.22197
-20.6256	6.23486	10.8492	-1.63914	12.225	23.0624	22.8507		-5.7243	5.11303	17.2415	-26.5311	13.9607	2.9117	6.99686	-1.89314	8.20336	22.8507	-2.37997	-19.271	-6.76147	-20.2658	-22.2978	-6.71914	-20.7315	-4.75064	-11.0583	27.2322	-16.0325	-5.80897	2.99636	10.7434	22.5967	2.55186	-13.5771	6.38303	-22.2131	23.9725	18.067	29.5182	-6.21114	-19.8213	28.2482	11.6112	22.6602	-26.5735	1.8322	3.05986	-28.542	-9.0263
-9.89414	6.89103	12.5425	0.202363	0.371696	20.1414	-5.93597		10.5529	2.48836	7.46253	-24.5838	-23.1233	-0.940637	5.9597	-20.0118	-28.2668	-17.6835	24.6922	-8.3278	26.322	-27.9705	-9.99997	2.9752	-28.923	28.2694	6.38303	8.4362	23.6974	-1.5968	-16.5405	-19.6308	15.781	-0.15747	27.9307	1.59936	-19.1228	-10.4656	9.85436	27.9519	-25.2823	-0.34797	10.3624	7.46253	8.64786	8.01286	10.9974	6.42536	-26.2771	22.5332
9.36753	-12.3706	6.36186	-29.0923	-3.01497	-23.2926	9.0712		-19.4191	-15.3763	-20.7526	-2.5493	24.6499	16.0985	-9.00514	-28.6901	-15.1011	-0.961804	-6.33814	-17.239	4.4992	27.7402	2.0862	16.1197	4.8167	-1.5333	9.30403	-9.89414	-0.940637	9.1347	-17.2601	-28.9865	9.05003	4.85903	-22.446	-22.2343	1.15486	13.0294	19.464	-1.23697	18.9137	-17.9163	-6.06297	25.8775	-9.42847	-25.113		19.0195	6.67936	10.5529
-11.9473	0.22353	15.9927	-4.60247	-23.7795	18.3845	20.2049		7.4202	-28.1398	-6.02064	-28.3938	-7.01547	10.7434	28.4175	29.8145	-20.668	7.9917	-4.1368	-20.3716	-23.0175	-18.1703	-0.326804	7.9282	-4.43314	-27.653	0.92203	3.7372	-16.4346	16.7335	6.29836	4.4357	2.55186	-9.87297	3.9912	25.306	-9.83064	15.908	8.4997	9.0712	-22.1708	-27.5048	-3.45947	8.79603	-29.0923	-18.2761		12.3944	-4.28497	-0.051637
19.718	14.9344	14.638	16.1832	-14.4026	-2.0413	7.94936		4.28753	10.1295	-6.9308	-25.1553	27.5709	-3.2478	-5.95714	20.7552	24.0784	2.3402	10.4259	-22.8905	8.73253	-6.40164	-1.55447	8.77486	-4.0098	-18.5936	-5.32214	2.2132	18.8502	5.98086	9.30403	13.114	-23.6948	-7.07897	15.8234	15.1884	-23.462	18.7655	-8.03147	-8.47597	22.0252	0.816196	11.6959	-19.5461	6.2772	15.4847		10.9339	6.12903	-14.8683
-7.6928	17.4109	19.1465	6.4042	-24.9013	-5.13164	3.3562		18.321	0.35053	6.4042	-24.097	-15.9901	6.55236	0.181196	4.20286	26.195	-28.7748	-21.2606	6.23486	-5.30097	25.1579	-14.064	-1.55447	-30.066	-11.2911	-21.5146	11.0397	11.9922	2.04386	-9.5343	3.31386	-25.3458	-16.9426	9.21936	27.465	-12.9421	19.464	8.98653	-11.5663	19.2312	24.7557	23.2952	24.4594	-0.580804	10.5317		-3.5018	-10.4233	25.6447
14.7015	-20.3293	20.4377	-3.92514	13.368	-3.71347	-5.0258		-21.7475	-30.7221	20.2684	-30.1295	19.6545	-4.47547	-14.5931	5.04953	-4.7718	5.87503	-5.04697	14.4687	21.5384	28.5234	8.47853	25.0309	3.0387	15.4212	-19.7578	13.9395	-22.7635	-3.54414	13.2199	22.8295	-20.0753	-20.0541	-25.9808	23.3164	-6.9943	-6.27464	-19.9695	-19.9695	22.9354	-10.5926	0.73153	-3.98864	-7.03664	-1.13114		14.8285	-15.715	-27.4625
-19.5673	10.193	21.5595	21.115	-27.0603	1.17603	24.2265		25.1367	-0.390304	12.8177	-27.1661	21.3267	-12.7728	0.16003	-6.71914	-19.7578	6.76403	-12.3071	-14.8471	25.2214	21.5172	26.4067	6.0867	-6.08414	-14.1486	13.0294	-25.875	21.6654	-4.09447	-9.06864	27.9095	5.98086	1.1972	6.61586	26.9359	1.7052	-14.191	-8.79347	13.3045	-0.66547	20.4377	-14.2968	11.717	7.65303	-4.85647		-16.2018	21.115	22.1734
-23.843	18.2787	-26.0231	-2.6128	-17.6835	12.4579	4.66853		22.6814	-29.1558	14.003	-29.7061	8.54203	7.71653	7.33553	2.89053	20.3319	3.3562	-23.081	21.75	-2.37997	-25.8538	24.3535	-4.36964	20.1837	13.3045	-8.53947	-27.8011	25.814	12.1615	18.2999	-30.0025	-1.7873	-21.8321	-14.953	-19.9695	6.25603	-18.128	26.9359	-15.4821	28.354	-23.1021	-27.4625	12.2674	12.8812	-29.8543		0.60453	4.20286	-6.2958
-6.50747	16.9452	17.3685	3.84303	5.1977	11.7382	-17.4295		-3.22664	-25.4305	10.8492	0.519863	23.9302	-23.335	4.26636	-9.36497	-7.01547	14.9979	17.8342	25.3272	-9.49197	-2.27414	-23.8006	2.10736	1.7687	11.8017	-23.5255	-17.1966	-21.5146	1.43003	8.13986	6.29836	-7.5023	23.9302	27.7825	0.752696	-2.90914	-21.049	-21.9168	8.20336	-2.5493	6.17136	-20.8373	-9.8518	5.3247	17.2415		23.9725	-26.5946	20.3107
-24.7531	9.1982	19.8027	-21.7898	-5.25864	4.9437	19.083		-22.8693	14.6592	14.9132	-9.06864	22.2792	-14.1063	-13.937	-29.8966	20.988	24.5017	-15.3975	-26.637	-26.4253	-19.3133	-6.31697	26.0257	-28.669	3.46203	-11.778	-25.7056	21.2632	0.98553	-23.7583	-19.8636	5.5152	2.57303	-24.0758	-0.91947	-9.1533	17.686	-27.8646	20.4589	11.2302	26.3432	25.7082	-14.4661	10.4047	19.2312		-17.1966	-7.5023	24.5864
19.0619	5.8962	27.1687	-11.27	8.7537	-26.2348	0.435196		2.12853	-17.6411	13.7702	-1.38514	22.893	-16.1171	-10.5291	-3.39597	-11.6933	18.067	18.2152	16.3314	19.9085	4.96486	19.2312	-2.5493	18.1305	-5.99947	-17.5141	5.85386	-22.9751	-13.81	25.4542	2.42486	12.6272	-5.6608	-3.8193	19.5487	-1.95664	8.60553	25.052	-3.48064	0.329363	11.209	-16.0325	-20.033	28.862	0.752696		-8.1373	23.782	-28.4785
4.77436	-12.6246	-23.716	-2.08364	-7.16364	23.7397	-1.3428		-15.6091	-24.4145	-23.716	-31.5053	28.3117	11.6324	22.9777	-4.66597	30.0474	13.0294	-24.4356	-1.0253	6.8487	-14.064	5.68453	0.562196	6.29836	-11.778	10.8704	26.83	19.972	-4.4543	10.4682	16.3737	24.3535	-11.6721	5.7692	-22.7211	19.9297	-15.6515	12.352	-15.6091	3.05986	-0.750137	-9.5343	27.8884	1.78986	12.6272		19.083	-13.6195	25.3907
0.22353	18.8925	6.31953	-10.3386	-11.4393	-23.0175	16.7124		-4.94114	10.574	6.12903	1.09136	11.9075	-27.0815	-9.4073	-29.0076	27.719	26.0469	19.8239	-0.136304	-21.7475	-21.0066	20.734	-20.0965	30.5342	26.5337	5.36703	-9.36497	-18.9746	-2.37997	0.47753	-15.4398	20.7764	-23.5255	-21.1336	-23.6525	-7.5658	6.89103	5.34586	-26.5735	21.9194	-12.667	-25.1976	-15.4186	-3.3113	28.9255		-5.51264	2.48836	-23.1445
-14.8471	7.01803	-0.496137	2.0227	-12.7093	-24.1393	-25.9808		3.46203	-17.0485	-26.891	-27.399	24.798	1.7052	27.846	18.7232	-23.6948	13.7067	6.3407	-13.1961	1.8957	27.3592	-24.605	26.8512	3.82186	18.6809	19.4852	7.9917	-10.254	-15.588	-10.127	-23.1233	23.0624	24.7134	-8.3913	-26.4676	-25.0071	19.7604	-6.46514	-20.3081	-9.57664	-4.36964	23.6974	10.6799	20.7552	6.12903		-19.0805	-5.8513	23.3799
8.77486	-17.5565	25.2849	5.43053	0.92203	19.1042	9.43103		17.5802	-26.256	6.12903	-28.9865	13.1352	3.8007	-6.57097	-1.06764	-29.6426	9.74853	-21.0278	17.2627	-1.76614	26.068	-8.6453	2.9117	18.9349	-19.779	-28.0975	-11.2911	22.0887	-9.89414	-1.1523	26.5337	-15.8843	16.8182	-23.081	22.2369	-13.7041	-23.8641	28.8197	28.3752	10.8915	9.36753	1.36653	-6.21114	9.15586	22.6814		-19.5885	-24.5838	2.4037
18.2575	1.66286	-13.1961	-2.97264	12.8177	-9.1533	17.7072		-1.82964	-29.8543	-18.509	28.2694	15.6752	-19.9271	3.46203	30.005	-28.1821	-9.2168	9.66386	13.2199	-17.493	-23.0386	15.1037	12.3097	24.3747	-7.8198	-7.8198	10.3412	-1.99897	7.52603	-8.34897	-19.1228	14.257	26.195	-28.8595	2.89053	3.90653	7.9282	28.4599	21.75	19.083	27.5709	5.30353	26.1739	3.01753	-7.1848		-4.05214	-22.7211	-27.6318
12.9235	-7.8833	17.686	-12.3283	-9.93647	21.6442	-0.834804		6.51003	13.0505	2.89053	-22.6153	-4.24264	-24.7531	28.0789	-30.3411	23.2105	21.2209	-12.2013	27.1052	27.1475	0.837363	-21.5358	-26.7005	7.37786	-5.1528	6.36186	14.4899	-9.8518	16.4795	-12.9845	-24.4568	11.9922	-6.4228	25.7082	27.0417	-16.0748	-8.47597	22.893	-14.3391	-0.390304	28.608	-10.9525	-26.9756	-16.4346	6.99686		12.0769	-23.4831	-23.5678
-13.0056	2.9117	4.6897	12.7754	7.5472	-23.462	24.4594		-14.7625	17.686	28.481	-5.9783	11.336	9.5792	14.892	14.0665	-8.17964	4.47803	-16.1171	0.689196	22.7025	-2.25297	1.66286	16.8817	2.0862	8.2457	1.93803	27.5709	7.25086	-26.1078	19.8662	-20.4775	9.6427	15.6964	-5.32214	26.0892	-25.3246	0.92203	-20.9855	-10.7196	11.717	-2.4858	-12.0531	13.495	25.7505	18.1729		-7.41764	6.99686	-2.5493
22.0252	-24.9648	4.07586	2.6577	-13.1961	20.353	22.0675		15.5482	-29.05	25.9199	26.8724	10.1084	-10.8255	-14.7201	10.5529	-12.3918	3.0387	7.27203	11.0185	0.710363	-1.04647	-25.3035	9.7697	-6.6768	-10.4445	28.6715	15.7599	-4.2003	17.9612	13.9395	2.63653	-9.7248	-10.4868	-19.5673	24.6075	-11.2911	-20.668	-22.3401	-19.271	-17.493	7.06036	27.6132	1.85336	-23.462	-27.4413		-12.921	24.4594	-25.3458
-13.6406	10.32	-2.78214	-27.3778	-6.59214	4.0547	23.6127		10.5105	22.7237	18.4692	6.7852	2.99636	8.92303	22.131	7.08153	-3.86164	-6.95197	-17.5776	6.89103	-23.462	12.5002	3.63136	-6.78264	0.562196	-9.42847	21.5172	-29.1558	18.2152	-0.390304	-17.3871	22.9354	-15.5033	-1.0253	-27.7588	6.44653	-3.54414	2.82703	-13.6618	27.6767	29.5182	-3.58647	-4.47547	-9.11097	-4.24264	24.5652		-21.8321	-8.11614	-8.0103
6.44653	-6.08414	-3.1843	-7.22714	-25.7056	-13.175	-20.541		-21.5781	-30.0448	7.94936	-11.3546	-4.17914	6.9122	-8.5183	19.083	16.5219	18.8714	-3.03614	25.9199	-3.45947	6.4677	2.57303	-11.5028	-3.54414	17.6014	23.8244	-28.4573	-16.3711	8.98653	5.93853	-30.1083	7.3567	18.8714	0.879696	-20.033	5.98086	13.0505	-18.4243	-25.5363	-6.63447	23.0624	-15.588	-0.136304	25.1155	1.43003		21.3479	19.6545	-11.7568
-22.6576	8.16103	22.2792	4.90136	-2.31647	27.6555	2.17086		-6.8673	-13.81	4.39336	2.5942	5.11303	-23.6525	-17.6835	8.35153	17.3897	-12.7516	21.9829	14.2147	-25.1976	21.6654	14.9344	7.5472	-6.33814	7.84353	16.5007	22.766	9.7062	-3.4383	22.4909	14.2994	23.2952	-2.06247	-17.3448	22.9777	-21.0066	0.0965297	26.195	23.8455	14.2147	12.6272	7.08153	-19.1016	-2.37997	-9.36497		22.9989	27.4227	-2.90914
-5.70314	-7.6928	28.5022	4.32986	-5.32214	7.88586	19.6334		9.6427	-26.891	-0.771304	3.27153	9.40986	-21.6416	-0.91947	31.148	18.1305	27.3804	25.7082	-24.859	-2.69747	-4.8353	-19.8001	-7.54464	3.08103	24.5652	-13.3443	5.04953	-8.85697	22.9565	-5.0258	5.53636	-10.9525	12.8812	-10.9736	1.81103	-7.33297	-28.4996	23.2952	12.8389	27.8037	0.79503	-24.1393	19.2312	23.7397	-0.53847		-13.6195	-16.0113	25.7294
27.3592	0.138863	-27.5895	8.60553	-22.192	14.2147	10.8704		2.55186	-4.03097	19.4429	-23.589	15.781	13.495	15.5905	19.3794	-25.2188	-28.6266	13.7279	-20.6468	-11.9685	24.925	-9.4073	27.338	-9.7883	21.3902	23.3799	-27.5683	22.7872	-6.38047	14.4475	18.956	-5.61847	-8.11614	-18.382	25.0097	-23.716	13.8972	20.7764	-5.76664	18.0247	-18.8688	0.075363	22.7237	-12.5611	28.227		-18.3185	-28.5631	-6.63447
13.9819	-1.7238	-17.6835	7.69536	-17.8105	10.066	12.8389		20.9457	-23.7583	16.0774	-5.70314	13.5162	4.13936	4.07586	-26.4041	25.4119	-16.1171	-11.1218	4.77436	10.4682	-6.50747	20.48	1.2607	-1.00414	-13.683	-1.95664	-7.1848	-20.5833	-0.34797	-3.6288	24.4382	-3.48064	-25.24	-10.1905	4.39336	-19.9483	-22.7	6.3407	-24.224	-25.2188	23.9302	1.74753	10.6799	22.1522	-5.68197		10.828	-10.4656	-24.0123
-1.7873	-3.77697	-22.2766	9.62153	-26.383	23.3375	11.8017		-2.1683	-6.1688	-7.7563	-20.4986	14.6169	-1.93547	-10.127	4.3722	-0.877137	28.1212	-6.2958	-7.1213	-6.2958	-13.175	-4.2003	-25.4516	3.97003	23.782	-14.699	9.17703	14.3205	1.74753	-8.62414	28.6292	22.385	2.42486	26.9782	2.5942	-0.66547	9.40986	13.5797	-13.048	-5.93597	15.0402	22.893	-12.9845	3.71603	-12.4341		16.3525	8.92303	3.08103
-10.9736	-4.5813	-24.5626	-23.1656	-3.67114	20.0355	-9.49197		15.0402	-17.112	-15.1858	-25.7903	-0.0939703	12.733	20.4377	25.1367	-29.6638	20.9457	-4.72947	-23.081	21.3479	-17.0485	-6.50747	-21.3665	-5.9148	6.31953	-16.1806	2.93286	7.25086	0.879696	-14.826	-11.6721	-0.961804	-19.0805	-17.239	3.14453	0.837363	-24.986	-15.2916	17.1569	19.4852	20.1837	15.8022	22.0464	15.781	12.9235		-14.699	-3.3113	26.2162
23.9514	18.8925	26.3432	5.74803	-13.1538	-4.11564	-8.81464		-16.604	-21.7686	-13.0691	24.544	6.2772	-26.5946	19.972	-8.22197	14.6169	26.2162	-19.4615	25.1579	-4.87764	14.4264	18.7655	25.6659	24.2477	0.73153	5.0072	-0.136304	22.3427	-4.03097	-23.9276	-14.2756	-27.2931	-3.92514	9.2617	13.6855	-15.2281	-17.5988	19.2312	0.519863	-22.9328	3.88536	26.7877	-6.31697	10.2989	10.574		-24.4145	-25.2823	-25.7903
-20.9643	13.4315	11.1032	-3.8828	22.0464	-20.6045	-7.14247		23.3164	18.575	-22.7846	-24.9225	26.5337	6.2772	13.7279	-21.2818	-24.0123	29.0949	7.0392	23.02	29.7934	-22.6788	-10.9948	-6.78264	-25.6421	-25.6845	-19.5673	-5.9783	-8.79347	10.3412	-7.86214	-16.0536	18.3634	-3.39597	-5.7878	21.6019	-2.4858	16.1409	14.5957	-9.51314	7.9917	6.5312	-9.30147	-0.79247	13.6644	2.29786		17.8554	10.32	24.0784
-3.1208	1.3877	12.1615	19.2312	-24.9436	-17.7893	-26.4465		-13.8946	-20.7738	21.6865	26.7877	1.47236	-24.3721	-3.48064	22.4062	18.321	-17.9586	-19.0593	21.6442	-14.9106	21.4325	17.5802	-15.842	-18.2761	-7.90447	-3.8828	-30.2776	17.6437	20.3954	8.79603	15.9715	16.5642	18.0247	-16.6886	9.62153	-17.3448	21.7712	-9.9153	-22.4883	14.511	2.70003	13.6432	25.2849	26.4702	-14.1698		23.4434	5.3247	-21.7898
-9.42847	-1.93547	19.6122	5.0072	17.3474	-15.7573	-29.2405		17.5379	-18.4031	2.70003	4.39336	18.829	21.8347	4.90136	6.80636	16.162	27.211	11.9287	6.36186	-10.5715	22.1945	3.08103	-23.335	-20.7526	-23.9276	-10.635	-9.25914	16.0985	1.4512	18.6385	7.44136	-27.9705	2.1497	-12.3918	20.099	-13.7676	13.3892	27.1899	-1.51214	-0.98297	-18.0645	12.3309	8.9442	19.845	-8.17964		13.3892	7.8012	-15.2493
15.1249	-8.6453	15.9927	-5.57614	-7.6928	-7.5023	29.6452		8.3092	8.09753	12.5214	-15.1858	-6.90964	-20.0753	-12.667	-9.9788	5.53636	26.4067	4.09703	-12.413	-15.4821	-11.3758	-9.23797	-3.20547	5.40936	6.8487	28.8197	-21.4511	-1.10997	1.98036	7.0392	4.32986	2.29786	-14.0005	-5.42797	26.2585	2.38253	10.8915	-19.9695	7.9917	25.6447	19.9297	22.8295	7.7377	6.7852	11.2514		20.0779	-3.54414	-25.113
-17.0485	2.23436	25.5177	14.13	13.5797	20.9034	-11.016		0.011863	-22.2978	21.0304	23.5492	25.8564	14.6169	26.1739	8.96536	20.2472	10.8704	24.2689	-23.843	28.7139	-10.9313	8.03403	-13.4078	-26.8698	14.4687	-22.2555	-29.05	25.6659	-0.79247	6.5947	-13.6195	-25.3458	-12.6458	11.3572	-1.32164	6.8487	9.49453	-3.1843	19.21	23.1682	14.0242	20.4377	-4.0098	-2.71864	-22.5941		7.4837	-20.287	10.2142
17.7284	16.543	-21.938	22.4909	-4.8988	26.3432	26.3009		11.971	1.17603	17.0934	-28.7536	22.893	16.543	-18.4666	-10.7408	-20.1388	21.9194	2.89053	-9.70364	-16.8156	-13.7465	14.0242	-16.985	3.94886	19.9509	-21.6416	-28.2456	13.368	-6.31697	4.35103	-21.7263	-1.6603	-24.0335	-0.623137	3.20803	14.6804	4.9437	22.0464	-18.8053	14.9555	16.2679	-20.9008	5.1977	21.4749	18.1517		-21.43	14.7015	6.86986
-20.4986	13.0929	-11.1218	6.6582	-27.9705	16.67	-1.57564		24.3747	-5.93597	-11.1853	19.21	9.85436	25.8987	-10.7196	-0.199804	-27.9281	25.2002	13.3045	24.1207	11.3784	-16.4135	20.8187	9.81203	-0.47497	18.6809	-24.8378	22.0675	8.8807	22.639	24.8192	8.58436	-17.3448	-17.5776	-22.065	18.829	-6.46514	-18.001	11.8017	-13.3231	13.0929	10.2354	-25.0918	-16.0536	-29.1135	-18.6148		-15.6303	1.0067	20.3742
-15.588	-17.7258	0.308196	-16.9638	-29.0711	-3.98864	16.0562		21.8135	-31.2301	5.8962	7.71653	-11.9473	23.8879	4.26636	14.7227	-21.938	-23.6313	15.6117	-1.9143	-9.70364	-6.18997	-24.605	2.0227	-3.64997	9.15586	-5.95714	7.39903	24.0149	-14.318	1.7052	-26.637	-10.6561	-0.305637	-4.15797	23.5915	-0.961804	-11.9261	-23.4408	-12.8998	4.03353	15.3577	-18.1491	-11.2488	24.5864	29.624		3.39853	-11.1853	-23.1021
-8.5183	-9.8518	-0.580804	3.56786	9.40986	13.3892	-9.30147		25.941	-21.3453	-6.18997	-5.7878	-25.6633	1.04903	-26.1925	-25.9596	-3.98864	28.3117	6.31953	20.6282	-25.7268	-25.4728	-5.04697	-26.7005	-15.1646	-12.54	-8.3913	-1.3428	15.7387	13.9607	-11.0795	23.4645	-6.78264	25.0097	24.3959	2.42486	-11.7356	-25.0495	20.1414	22.9989	0.392863	-13.6195	17.9612	-25.5998	7.33553	-12.0955		-18.5513	-19.3345	-0.115137
-26.1078	18.8079	29.2219	-1.5333	-19.5673	8.41503	-11.651		-6.31697	-25.5363	7.27203	-20.8161	20.6917	13.876	-15.7996	0.943196	24.2054	7.08153	-23.1445	4.96486	-19.144	0.66803	24.4805	19.5275	29.8357	3.18686	9.15586	-26.0655	7.94936	-2.25297	-16.2441	-9.55547	20.2472	4.32986	-24.6685	4.5627	6.61586	6.57353	-12.2225	6.29836	3.08103	17.0087	-22.0226	19.9932	6.3407	8.2457		-6.8038	24.925	-15.461
28.3964	-14.3815	9.15586	-8.3913	-22.0015	28.4387	-14.5508		10.9974	-16.8791	4.09703	10.5952	14.2147	-22.8481	-7.6293	4.0547	10.4047	-4.53897	22.6814	-17.6835	19.4217	25.306	-20.4775	1.17603	-16.9003	23.3164	-0.390304	-17.6411	4.5627	21.8347	7.8012	-18.509	-11.5875	-24.4356	-6.63447	-2.50697	3.94886	-20.0965	-25.3035	-10.9101	-8.2643	26.5549	15.7175	14.257	-28.2245	-26.2983		-14.4026	-13.4925	-16.731
22.4274	-17.0485	4.1817	22.2369	-8.72997	18.1729	-0.00930365		1.11253	-1.89314	-7.77747	-28.3938	22.385	-8.11614	-21.3241	-2.97264	23.2952	5.47286	7.84353	10.1507	-3.20547	-3.6288	3.9912	-21.5781	-0.940637	22.131	-17.4295	-9.99997	-22.8481	-0.813637	-18.4878	-20.6468	-24.5203	22.766	-15.9478	8.16103	-13.3443	20.0355	9.0077	9.55803	1.17603	-20.6256	-15.6303	24.7134	18.2575	23.8667		8.28803	-23.5466	-7.41764
19.591	8.01286	-6.63447	-3.8193	-11.8838	15.654	14.7227		-7.45997	-3.3748	22.4485	7.78003	5.1977	21.9829	11.8229	-6.46514	-17.6623	-21.3241	6.2137	-23.4408	-10.8043	-7.1848	8.3092	-12.8998	-9.32264	5.02836	27.5709	-8.22197	21.9194	17.1992	-2.4223	-11.8203	-22.2766	-2.9938	28.7774	2.70003	23.6974	-27.8223	16.6912	13.5797	15.6117	22.4485	-7.7563	-6.71914	-1.36397	-2.2953		15.4847	-25.3458	-9.9788
27.9519	22.1099	5.11303	9.98136	-23.4408	8.07636	8.3727		-1.5333	-17.4506	21.623	-22.7846	24.3535	17.051	17.1569	-23.3985	24.8192	13.3045	-0.813637	-20.2658	24.0572	25.5812	-3.73464	-6.18997	-6.6133	22.7237	24.8404	7.58953	19.591	25.1155	9.7062	-25.8326	13.9607	-6.08414	16.0985	5.91736	-21.4088	12.606	-6.6133	-12.0955	-3.20547	0.79503	-17.2813	-8.4548	25.3484	21.4749		-10.762	-11.0795	-11.4605
11.1879	-19.779	15.4847	23.1259	-24.3086	12.8812	-5.95714		-14.064	10.7645	-3.84047	22.5755	20.8399	-4.09447	0.519863	10.2989	-11.9261	-18.7841	4.26636	-24.4145	-1.57564	3.44086	-0.750137	4.39336	-21.8745	-18.2126	-12.0531	6.12903	6.4677	17.8765	-8.7088	-23.8006	-23.4831	1.0067	-4.5178	1.7687	9.2617	-6.08414	24.6499	-14.191	17.4532	-26.2136	-22.7635	-23.97	15.2095	-20.1388		26.957	16.5854	-15.1011
-22.6365	-23.6101	-25.3035	4.22403	11.082	17.1569	21.1362		-3.90397	3.4832	-25.0495	-2.33764	13.0082	2.95403	9.5792	-28.9441	-22.573	-3.67114	2.10736	22.8719	-18.001	2.4672	-22.5306	26.6819	-13.9793	-11.2488	12.2674	-6.78264	16.797	23.9514	2.7212	15.4	0.371696	-6.8673	-10.1481	24.163	2.19203	-21.049	-8.94164	1.9592	16.5007	-9.0263	-2.2953	16.5642	-3.5653	-8.41247		18.1517	8.41503	-19.906
-25.7056	-12.4976	-11.9685	10.9762	-17.8951	9.9602	-23.9065		-21.8533	-3.07847	-3.1208	-23.6948	19.9297	-10.4021	-19.652	-4.60247	-6.9308	29.3489	-18.5936	17.305	29.9627	-3.6923	15.6329	-4.22147	-29.3886	20.5012	-25.621	-13.4501	-4.03097	20.5435	3.50436	13.2199	18.2787	-14.6566	-19.8848	13.749	-12.5823	10.5952	-18.0645	14.1935	-17.0061	-14.5085	13.876	-25.0495	-16.1806	0.92203		-4.11564	-3.07847	-19.1863
0.138863	-25.5151	27.0629	-17.6623	-21.0278	15.0614	16.9875		10.1507	25.1155	0.138863	-19.1016	-15.9901	-14.445	10.828	4.35103	-24.3086	3.5467	-8.7088	26.9782	-25.113	24.163	12.5849	-9.13214	1.04903	0.35053	-20.8585	-3.22664	23.0835	4.4357	4.22403	-10.2963	6.12903	9.02886	5.5787	8.13986	-3.7558	17.686	28.9044	12.5425	1.98036	23.274	-4.91997	-28.1186	-24.7743	28.989		19.9509	-4.72947	-16.6675
-27.018	4.64736	23.5704	14.0665	-20.2023	-3.39597	-23.4196		7.2297	-5.0258	11.463	-0.263304	22.9354	-19.2921	-15.6938	-2.0413	8.0552	9.66386	-15.7996	28.2694	-21.4511	-8.11614	7.63186	-17.747	-5.95714	2.2132	25.7717	-23.3138	26.5972	20.2684	12.479	-19.4403	20.6282	-25.367	-26.1925	-9.4073	-5.17397	4.0547	26.0469	10.7645	0.308196	-13.9158	-16.096	-5.25864	-25.6633	4.41453		5.3247	2.80586	-24.1181
11.7382	3.8642	14.3417	17.7495	-11.2276	-0.369137	-4.2638		23.2317	-15.1011	15.0825	-3.5653	2.5307	-2.50697	7.1662	-25.2188	23.8667	14.892	11.717	8.92303	-27.6953	21.5172	10.2989	14.5534	26.3432	11.8864	2.10736	-19.525	18.321	14.0242	-23.2926	19.1465	19.0619	-10.381	-22.4036	-19.2498	-7.33297	11.1455	23.8667	-16.4558	-24.351	26.4067	15.6752	24.417	-28.4361	-0.115137		23.4222	20.2895	-2.78214
-13.1326	-4.4543	-27.4836	0.308196	-19.0593	20.0144	29.1795		-24.4356	-16.3076	12.9024	20.9034	-2.3588	-19.8848	-4.3908	-29.7061	1.53586	21.75	23.8455	5.40936	10.3624	12.4579	-8.66647	0.79503	-4.1368	-8.75114	-4.94114	-7.26947	20.1625	20.2049	20.6917	11.7805	4.3722	-23.6948	-3.41714	13.241	-25.5151	-11.7356	21.242	5.40936	22.385	-4.94114	-19.7366	10.6375	16.1197	-17.2178		-12.0955	28.8832	-18.1068
14.3629	-13.683	-2.02014	1.0702	-29.2616	13.876	27.3169		2.55186	5.49403	-20.7315	23.9725	-3.3113	7.1027	-13.3655	24.3324	17.9612	4.35103	10.193	-9.74597	-0.961804	11.5054	-11.8203	-0.961804	25.1367	-10.4233	0.244696	-26.2348	21.6019	18.2999	-0.98297	-24.4991	13.4527	-26.6793	22.9354	12.0769	-16.2018	13.2199	10.0449	-4.49664	26.3432	14.1724	20.2895	11.082	25.433	9.3252		4.35103	-8.0103	4.77436
12.5214	14.2994	-26.1501	-10.0635	-22.3825	12.9447	17.9189		20.988	-22.8058	-2.33764	8.6902	-2.7398	-4.79297	-9.13214	-27.5471	4.5627	14.13	-10.2116	-15.969	4.7532	-4.53897	22.893	13.5585	2.1497	17.6014	9.7697	-5.38564	-9.9153	21.115	21.877	-25.24	-16.0325	26.8512	-2.8033	6.74286	11.7594	-21.5146	23.3799	-15.0376	23.782	27.9519	23.5915	-8.3913	13.5374	7.78003		0.85853	22.0887	-12.7516
13.495	-16.3711	10.066	-13.6406	-26.9968	22.0887	0.392863		13.9395	18.9349	8.54203	-17.1966	-7.5658	5.74803	-10.4868	-6.1053	-26.4253	5.40936	-3.45947	27.8037	1.85336	17.051	24.5017	-9.5978	-15.2493	14.13	-10.0846	17.1569	22.6179	-8.68764	6.7852	18.0882	-4.60247	13.876	-12.4341	20.5012	-19.8636	-1.82964	-1.7238	25.6659	-21.1971	23.9514	10.7645	29.1795	-15.7573	-4.87764		16.7335	-0.940637	-17.7258
-9.89414	-11.1853	6.4677	-22.6153	-4.43314	9.3887	-16.8156		22.5544	6.0867	26.449	-28.5208	-0.390304	8.6902	-3.1843	23.274	-19.1651	24.4382	-4.85647	26.068	-20.4351	16.3102	2.29786	17.94	14.3417	-13.3443	-16.985	-10.8466	-24.7108	-17.3871	23.4857	24.2689	-21.4511	-13.5771	-14.8048	10.0025	-3.1208	-26.1078	7.65303	4.96486	13.6009	-3.54414	14.892	-6.6768	19.2735	2.57303		19.4429	-1.80847	-20.0965
29.0314	18.3634	5.2612	-15.2493	-13.5348	-2.7398	1.98036		-9.00514	9.85436	-9.83064	-1.25814	8.52086	11.59	-5.63964	1.68403	24.5229	-17.239	-1.49097	-5.25864	23.528	-6.44397	16.5854	-20.4351	27.4862	-28.1821	-19.0805	21.8135	-10.5715	-6.57097	13.5374	-15.7996	-24.478	-27.4625	7.06036	22.4909	-6.84614	14.1512	21.5807	-14.3391	16.2679	25.4542	-1.76614	-25.3881	-1.7873	27.2745		14.1089	8.01286	-14.4873
15.6752	5.2612	29.9627	-7.2483	-28.1186	23.2952	-7.90447		15.9292	-28.7113	-21.938	6.4042	-5.57614	-3.26897	-11.5451	-21.4511	1.78986	20.988	-11.3123	13.5162	-1.74497	13.114	-14.6566	-9.55547	-18.9111	15.4635	15.4635	-13.2808	10.5529	-9.8518	-4.0098	18.3634	-2.4223	14.8497	30.64	13.8125	25.179	-9.55547	-15.207	-15.1646	-9.8518	15.7599	21.0939	-16.604	-0.898304	22.9142		-3.39597	-18.4243	-11.4605
-30.574	0.519863	16.9664	0.0330297	8.85953	1.5147	16.0774		-2.59164	26.2374	-16.5405	6.12903	3.7372	-10.1058	16.3525	-28.2456	-22.1285	9.74853	-0.91947	9.28286	25.4119	-11.1218	21.2632	-6.1688	-24.4145	-1.9143	-20.2446	-23.6101	-22.4671	-20.1176	18.8714	16.8182	-19.9695	-16.3923	1.78986	24.1207	-12.2013	-3.35364	15.4424	10.3412	27.7402	-2.6763	1.55703	0.0541964	-9.95764	6.4677		-10.4656	2.36136	-23.3985
-25.1553	-15.5456	-3.8193	12.2039	-12.3706	-7.4388	24.3959		2.55186	-10.6773	-22.4036	4.32986	-10.4445	12.4367	-8.28547	28.4599	3.71603	2.80586	0.710363	4.52036	13.5797	-16.985	-7.54464	8.1187	-20.2235	-5.6608	-24.986	16.1409	23.782	-21.5146	12.0134	23.2105	-17.7258	-6.46514	3.97003	21.0304	-21.303	17.9189	-20.1176	15.0825	7.37786	3.08103	-2.44347	30.7882	15.781	20.9457		5.3247	-20.668	-14.4873
-12.5611	-22.0015	-21.8745	1.1972	-17.493	8.71136	23.7397		-27.4836	-1.80847	2.42486	-6.27464	-21.8533	-23.8853	15.5694	-3.60764	-19.906	25.8775	-16.6886	-6.59214	-23.5678	22.5332	-10.4445	4.4357	-5.0258	21.7289	19.4852	-18.1491	-16.7733	-7.48114	20.48	-0.85597	24.3747	12.5425	26.322	17.0934	7.2932	2.57303	-24.9013	24.6075	-17.1966	1.9592	15.4635	-7.9468	25.1579	-18.2338		-8.8358	9.43103	-20.3716
-11.4605	25.179	13.0717	-22.319	13.4104	24.5864	21.6019		17.94	29.2219	1.66286	6.70053	15.3154	-9.23797	-23.2291	25.1367	-3.52297	-19.3133	15.5694	-14.3391	-15.1646	11.5265	1.0067	-19.9271	-22.9328	16.416	13.0082	18.0459	19.4429	-16.3711	26.83	5.15536	3.8007	6.1502	27.6555	24.9885	-26.0655	-28.8171	-1.2158	20.9457	24.8615	27.3592	21.8347	17.1357	5.8962	-11.0371		4.32986	-24.1393	-24.6685
-14.318	1.93803	14.7862	-23.7583	-22.7846	-26.891	30.4284		1.02786	-20.287	-18.3608	-27.526	12.3309	7.94936	5.79036	-20.2658	12.4579	11.3784	0.79503	-18.2761	4.01236	19.8662	-3.84047	-1.3428	3.39853	13.2622	21.7712	6.5947	-23.462	-8.17964	5.43053	2.8482	12.1615	-23.3773	-17.2813	1.53586	-2.18947	13.876	-23.8006	-0.72897	28.4175	-21.8956	0.456363	-26.51	-1.0253	22.385		-4.66597	5.91736	-5.95714
-1.17347	-22.954	-29.6215	7.84353	-15.7996	21.9829	7.9917		14.384	8.35153	4.96486	-23.2715	-25.6633	-5.57614	4.6897	-17.4506	-20.0118	27.6344	2.4037	12.479	-11.3546	21.242	-2.0413	2.76353	-4.0098	19.718	11.2725	-4.4543	-10.9101	-10.9525	-9.80947	25.0944	0.35053	-21.7263	-9.87297	11.6959	5.43053	-26.8275	18.6174	7.2297	17.0299	-26.0655	2.7847	-22.1708	9.1982	25.5177		-23.5043	20.6917	7.6742
19.2524	-13.7041	20.8187	-7.8833	-20.922	-2.65514	25.8352		9.79086	-11.6933	-4.68714	21.3479	4.0547	16.7547	10.8069	3.50436	3.20803	1.85336	3.20803	-17.493	24.4382	22.1099	-22.3401	15.3154	24.5229	-7.48114	8.2457	-9.83064	-16.1383	-14.4873	-16.7945	-13.1961	-13.4925	25.2637	-22.3825	6.76403	-4.98347	-22.6576	13.2622	14.2782	-18.0433	-2.90914	8.1822	-24.2875	14.9344	13.1564		8.8807	17.1357	1.40886
-6.46514	-18.4031	-3.33247	-2.18947	-3.09964	-6.0418	-1.23697		23.02	24.6075	23.6974	-24.0546	-8.81464	-23.6525	-5.83014	24.1419	-9.32264	-18.1068	-25.8326	-15.588	-4.41197	-14.3391	14.4687	-6.95197	9.5792	-5.04697	-22.2766	-25.1341	-21.5781	-15.6091	0.435196	22.8295	-28.9653	7.75886	-6.4863	23.401	6.2137	-8.37014	23.4222	0.816196	-11.9685	21.4325	-16.9003	30.5977	-23.2926	-15.1858		-17.9375	7.06036	9.02886
-15.1223	2.55186	-14.1063	-3.3113	-26.2771	5.34586	-20.8373		-22.8058	7.82236	-14.7625	-14.2968	-24.0335	-24.097	4.3087	-22.1073	21.115	16.289	17.9612	20.0567	-10.2751	15.8657	9.81203	13.9607	-20.2235	2.06503	-23.6101	-25.7903	22.4485	13.1987	-2.08364	15.5905	-18.4455	21.5172	19.2947	10.7857	-0.496137	-14.2756	-7.16364	-9.64014	13.0929	-7.14247	0.85853	-7.07897	-18.1491	-8.28547		25.2849	4.0547	-7.6928
11.0397	-2.95147	24.4805	-9.8518	-23.9911	19.4429	10.447		6.10786	-0.15747	25.433	26.3644	9.3887	-6.14764	-1.51214	5.24003	23.3587	26.449	24.2477	0.900863	-29.8331	-20.4563	26.7242	-23.9065	-27.4625	-26.4041	23.0412	-7.29064	-5.89364	-0.623137	-24.3933	12.606	21.8135	-14.1486	29.4335	-20.8373	-5.68197	-24.2451	20.5647	18.5539	-5.11047	-24.7531	-5.57614	-14.953	-16.1806	5.02836		10.7434	-20.1176	-19.4403
-18.4455	-24.5626	20.2049	8.83836	-28.3726	18.7867	-4.49664		-10.5926	8.01286	11.8229	-22.2555	21.369	10.8492	22.512	12.2885	15.4424	-10.9313	14.1512	-11.4393	-8.15847	24.1207	11.7594	19.9085	-10.7196	11.971	18.1094	-26.6158	26.6395	-9.2803	17.5802	19.1889	26.449	-16.5193	10.574	-0.496137	-6.88847	-2.9303	24.2477	11.6535	-11.1218	-6.02064	-10.8466	-12.6458	5.0707	-19.1863		-1.55447	-27.0391	11.2937
18.4904	-26.9545	23.274	-19.1651	-16.2018	8.52086	-21.4723		6.89103	-1.32164	7.90703	25.2002	-12.7728	7.90703	23.5492	-3.0573	16.416	21.7289	5.6422	-7.98914	31.6349	8.71136	13.368	16.162	11.5689	9.55803	-12.2436	-3.67114	-21.9168	-22.1708	18.956	-6.25347	23.5492	-9.74597	9.6427	-0.98297	-11.524	-30.0871	12.098	6.7852	-5.76664	8.9442	7.18736	-26.1501	2.82703	-21.4935		-4.5813	-23.0386	-10.8466
29.5182	25.8775	8.4362	-15.6938	-24.9648	22.3004	-5.9148		10.1084	-25.5998	22.6814	-13.3866	-26.5523	3.75836	5.91736	-10.127	-27.399	25.687	1.04903	22.3639	-10.8466	-5.44914	-12.2436	-25.1976	-25.9385	7.6107	-6.31697	17.559	8.5632	11.463	5.47286	-18.9746	-17.3871	-23.9488	5.9597	24.6499	-19.5885	-15.8208	21.8559	24.7345	9.1347	15.8022	14.892	-27.8646	21.3055	-14.318		-15.0165	-26.5523	22.7449
29.8992	19.3582	-24.6261	18.7444	27.719	-16.731	11.7805		-7.4388	16.543	19.3582	5.11303	16.3949	-9.76714	3.63136	29.0102	-7.92564	0.879696	-2.4858	-0.390304	-30.7645	15.3154	-21.5358	-4.47547	-9.19564	11.2514	-14.5296	0.435196	2.76353	3.4197	6.80636	-11.5875	25.1155	-25.7056	2.4672	-16.2018	-22.9116	14.9555	-12.3495	16.0985	-25.5363	23.6974	24.036	-17.3025	14.765	8.35153		-3.01497	-1.51214	20.0355
-24.2451	-0.47497	28.3329	-14.6355	-22.7635	9.40986	12.8389		12.6695	23.8667	-11.2911	20.4589	24.7557	-7.10014	11.717	26.8512	-12.0743	15.2307	-3.92514	17.1992	2.2767	22.8719	-10.0846	-24.6685	-26.1501	-0.98297	15.1249	15.3365	25.8564	10.0449	-19.906	-17.7681	-20.0965	-3.96747	-24.7531	19.5064	-8.2008	-18.1703	-1.70264	9.3887	1.2607	-9.99997	21.6019	26.1104	-16.731	11.8229		-5.11047	2.67886	7.12386
6.19253	-22.5941	-2.37997	-25.494	-10.2963	4.47803	13.1775		-6.0418	-5.5973	-7.6928	-27.5895	-9.9788	-10.2751	-8.3913	14.3205	-12.5823	-15.8843	22.639	-2.44347	-0.15747	20.2895	24.1842	-0.34797	7.97053	2.0862	1.4512	22.9354	9.85436	-13.0268	6.7217	30.5342	20.3107	-11.27	5.15536	-3.86164	-2.3588	14.511	-22.0438	19.9509	23.1047	20.9457	-25.7268	13.6644	11.6324	-16.1383		-6.06297	-3.45947	13.876
7.1027	23.5915	7.08153	-26.8275	-22.8905	29.3065	28.862		4.09703	-17.4506	-3.07847	10.701	-26.002	-1.1523	7.2932	23.7185	21.369	22.3215	-26.3406	-6.52864	-7.5023	16.8182	20.226	-24.0123	1.36653	16.4795	11.59	-6.52864	-17.9375	17.7284	23.2317	-3.67114	17.5379	20.6917	30.7035	0.435196	21.3267	-9.9153	-13.6406	-23.5043	10.1719	-16.985	-20.4775	-10.9101	-15.3975	9.53686		13.6432	-9.68247	-21.6628
2.63653	-4.03097	0.392863	-2.37997	-26.4253	5.87503	23.7609		-24.605	-24.8166	-10.7196	8.60553	4.45686	-19.5885	12.5214	-10.7831	-26.1925	19.9932	-3.4383	-19.0593	-21.7475	-17.8316	-6.6768	-16.096	-4.34847	9.60036	24.6922	21.6654	7.63186	8.3092	-9.5343	-8.15847	12.4155	26.5972	-8.41247	9.72736	-27.9916	31.1692	15.654	-15.8843	12.7965	25.0944	2.5307	29.4759	-19.5038	-17.9163		4.1182	-12.1378	-20.414
23.0835	17.9824	-5.2163	15.4212	-14.9953	10.9974	15.273		-8.3278	-13.7888	25.687	-26.0443	-24.0123	-2.71864	1.4512	-25.494	-21.4088	24.6075	-10.7196	25.2214	3.20803	-19.4191	8.71136	-3.33247	23.2317	-23.3773	-20.16	5.02836	14.5957	19.3582	26.5549	-20.414	-11.3546	-7.26947	-10.4445	-1.23697	4.9437	-29.177	-10.7408	-18.5936	20.4377	-11.3546	10.5317	-16.7098	-9.89414	15.4212		-0.115137	0.202363	-4.75064
24.3112	-21.303	15.6964	17.4532	10.7222	22.6814	-9.25914		-19.3768	-28.6055	-5.0893	-15.4398	-19.6731	-24.8801	6.4042	-23.0598	-10.1481	-20.5833	-26.7428	-4.56014	-9.3438	22.0675	6.4042	8.77486	-23.716	24.6922	5.62103	17.2204	-22.3401	-17.7681	12.987	13.2834	8.35153	-8.47597	-19.1651	-13.7465	4.45686	10.32	-25.367	-22.2978	-3.3113	9.43103	-2.76097	16.0774	-17.493	1.17603		17.8977	19.8239	25.6235
-28.6266	-18.3185	10.8704	10.1295	-11.9685	3.52553	19.1254		-22.3613	18.8925	24.2265	-24.9648	-17.7046	17.7919	4.90136	16.8394	-17.9798	3.31386	-24.4568	26.7877	-4.56014	23.5069	-0.34797	-2.5493	13.9819	17.9612	26.7242	-26.2136	-15.7361	-20.5833	13.749	16.8605	28.3117	-21.4935	-9.42847	27.2745	27.4439	-22.065	27.465	-7.71397	24.671	-15.334	-6.02064	31.5502	-24.1605	29.6664		-16.6886	-2.69747	-8.34897
0.392863	26.957	-17.112	11.2514	-20.668	-11.3335	8.5632		26.1527	-29.0288	20.0779	2.80586	22.8719	-22.0015	22.766	-5.4068	-16.8156	20.9034	20.5435	10.7434	-11.9261	3.71603	18.067	-4.0098	6.29836	-18.8688	10.1507	-27.9281	27.9942	6.9122	-1.5968	14.1512	-22.1285	-17.2813	-2.6763	24.0784	2.2132	2.10736	-22.0015	-22.8058	19.0195	12.0134	19.5275	29.0102	22.7449	-10.8043		17.3685	-21.049	-23.6313
4.54153	4.64736	17.7072	9.7062	5.24003	30.2379	2.48836		-26.8698	8.13986	17.9824	12.3732	24.7134	22.639	-8.09497	-24.097	-20.7103	17.4532	24.5229	-6.97314	22.4062	8.41503	25.7294	1.02786	-10.4656	18.9772	6.06553	19.6969	9.68503	-6.06297	-2.18947	21.0304	9.02886	-26.002	-20.5833	5.34586	-3.8193	-27.1026	23.5492	-10.9101	11.8652	4.47803	16.9029	27.3592	-2.97264	19.8874		-23.3138	-22.6788	-28.161
-3.5653	-17.7681	24.9885	4.85903	-6.9943	-13.1326	-6.76147		13.622	-5.06814	0.689196	-23.208	13.0717	11.5054	-15.8208	8.39386	25.4965	-5.11047	0.79503	18.9137	3.4197	19.3582	-20.2446	-6.59214	2.55186	8.13986	-11.6933	7.4837	-4.3908	-8.3278	8.9442	27.1899	-10.9736	22.893	-10.6985	-2.71864	-20.6468	12.6484	-24.3721	-16.0325	13.0082	23.4645	15.5905	11.336	16.797	23.5704		-14.1698	-0.98297	-1.93547
-15.6515	-9.4708	-6.18997	3.75836	-18.8476	-21.7475	-17.6411		-2.57047	7.9282	-5.38564	-10.8043	8.35153	-22.8058	-22.8481	-25.1553	14.3205	23.2317	21.3267	-1.7873	0.752696	24.671	3.3562	16.8817	-17.3025	9.55803	9.7697	-9.23797	-7.10014	0.837363	-8.5183	15.3154	13.7067	18.2575	-15.461	19.6545	9.05003	-6.6768	22.0887	-14.7413	2.10736	11.2514	14.13	-5.83014	1.7052	18.0459		19.8874	-6.9308	26.5125
-21.7263	-10.1905	18.6597	22.0675	-23.0175	22.7025	10.8704		-4.49664	-4.05214	9.05003	-20.541	9.34636	1.0702	-3.29014	-1.74497	-19.6308	1.17603	-19.144	22.1522	-17.5353	-18.763	-9.0898	2.36136	-28.1186	-11.6721	4.0547	-4.1368	-14.3815	-4.3908	-17.0273	-16.8368	-13.2385	-18.9535	7.06036	26.2162	-8.5183	2.38253	7.4837	-15.2705	-23.6736	-2.50697	-14.1063	8.33036	10.2777	-20.541		10.6587	-16.0536	-14.953
-22.2555	-14.318	7.4202	-24.605	-14.318	-28.796	-24.986		-0.85597	13.9184	-9.68247	-19.3768	21.7077	-18.5936	-1.4698	3.52553	-0.15747	12.8389	-4.30614	-9.0898	29.7299	26.5549	15.8445	7.71653	-1.0888	23.6339	-24.0335	-5.25864	26.8512	-18.2973	15.2095	9.3887	12.8812	-20.541	-12.667	-0.898304	-10.9525	-10.3175	1.98036	-7.98914	26.2162	-23.3561	22.9142	18.575	22.2157	-11.8415		7.06036	27.4439	-2.84564
-27.4201	-16.5828	20.4377	-13.4078	8.5632	17.6437	24.6287		-5.13164	12.6272	3.3562	-5.17397	21.2632	17.9612	-11.9261	20.9034	17.3897	13.5374	-20.033	22.5544	-29.0923	-24.7108	10.5529	15.7599	-18.4878	-22.7211	12.3944	-19.525	-12.8363	12.8177	21.369	22.131	-0.136304	-6.57097	9.0077	-3.52297	14.0454	-27.7376	-11.905	-19.8636	5.8962	12.5214	-13.429	-4.85647	8.90186	25.3272		9.5792	22.4274	26.7665
-2.7398	22.0252	-7.45997	-10.127	-29.6003	6.19253	-5.4703		21.9405	-18.5301	12.0134	24.925	17.0722	25.7294	3.50436	21.7077	19.3582	16.67	19.5487	-22.1496	25.3907	27.4015	-22.9116	8.54203	1.8322	5.5152	18.9349	-18.9111	15.6329	9.36753	-5.38564	-14.064	-29.9813	10.8069	-19.6308	19.7392	-6.08414	8.26686	-19.9483	16.162	8.41503	9.62153	-22.1496	-14.2968	7.1662	-2.40114		25.6235	-24.224	12.2674
13.9819	-24.2875	-24.7743	-16.1383	-28.2456	12.1615	-14.318		0.41403	3.44086	-0.91947	10.574	-27.145	-26.1925	10.4682	4.83786	3.20803	-17.5353	-27.78	-2.2318	-15.2493	25.179	23.147	-12.7305	-3.73464	21.9829	-2.2953	8.47853	-5.51264	-19.8213	10.5529	23.782	27.592	-0.813637	28.0154	26.9147	-0.750137	-22.4036	-9.6613	-13.7465	9.3887	0.138863	-2.6763	22.5967	-7.9468	0.22353		21.4537	15.2942	-22.3613
-21.303	7.97053	29.9204	-6.57097	-7.07897	19.3159	27.084		25.7082	4.96486	-23.3773	-2.5493	23.0624	9.21936	-18.8688	8.96536	19.7815	4.64736	5.21886	-22.5518	23.528	-12.6246	16.5854	8.16103	-0.898304	-2.1048	8.52086	22.2369	14.4687	-23.0386	9.9602	20.2895	25.814	-6.33814	1.5147	6.63703	6.42536	-28.5208	26.576	22.258	-0.432637	16.3737	12.8812	10.7434	15.146	-25.5363		-1.7238	4.41453	16.6912
24.8192	10.32	25.56	6.44653	-25.2188	10.2565	16.7547		24.0784	-20.1388	22.2369	13.4315	20.988	11.0609	-24.478	-5.2798	-24.7531	1.78986	-28.6478	4.52036	-7.14247	-25.9385	-1.17347	-8.72997	-8.5183	4.26636	7.5472	-25.8115	-23.5255	18.5539	18.448	-2.31647	-3.07847	-24.1181	5.02836	0.0965297	-18.0433	11.9287	-24.2875	-14.4026	-24.1605	-10.8466	26.2374	12.5849	13.2622	16.4795		22.3427	1.59936	-17.8316
8.07636	-18.7206	-3.8828	-1.2793	-12.5823	17.4109	-3.2478		1.59936	-3.4383	12.5637	9.0712	-10.6773	-11.905	11.5689	-28.6266	26.6819	-1.80847	-25.875	16.2679	-21.3665	0.710363	-24.3721	-25.5998	-10.2116	13.4315	14.4899	19.2312	13.1775	-25.1341	-1.9143	-6.84614	19.0195	2.55186	25.3907	25.2002	2.0862	17.4744	9.8967	7.8012	25.3907	12.0557	2.74236	21.75	6.2772	9.4522		13.0294	-5.80897	18.0035
-14.0851	13.6009	14.8709	16.9664	-13.5983	-5.4068	12.1404		9.9602	15.9715	20.7552	-15.334	17.6225	23.5069	19.1889	-20.033	-17.112	17.2204	-18.2338	8.09753	9.53686	9.21936	14.765	-18.5936	-2.2318	-12.4976	-12.7728	5.72686	7.75886	10.3412	25.9199	19.1889	-26.0231	-12.0531	3.4832	4.92253	21.0092	-27.018	-16.5828	19.3582	20.1837	4.9437	24.7134	-13.6406	-0.79247	29.1372		20.3107	-5.19514	-23.3985
-22.6153	6.06553	-29.3251	22.8719	-26.2348	-14.826	2.38253		13.1564	-1.4063	-20.7315	-25.2188	9.66386	-21.1125	-14.6778	2.8482	26.1104	7.9917	-22.192	10.193	20.3319	19.9297	27.0629	-3.54414	-22.065	1.87453	-27.2931	16.5854	-15.4821	13.9395	8.66903	9.2617	3.46203	-22.2343	-13.9158	1.0702	10.0872	-24.5838	-0.750137	13.9819	26.7877	16.3102	-1.30047	-19.8001	14.5322	4.32986		15.0614	-15.4398	23.0835
-6.3593	-25.7268	-8.11614	17.813	-27.018	-13.7465	29.7299		-9.93647	-3.8828	14.8497	0.66803	-9.55547	20.2895	16.162	12.1404	-12.3706	3.77953	-19.6308	23.4645	-3.8828	22.8295	10.8492	5.85386	-13.7041	-7.54464	-20.541	11.7805	26.3644	16.4584	3.94886	14.7015	-14.8683	-17.3025	30.0262	15.9504	-24.3086	16.2044	-20.3505	19.845	14.1089	7.52603	6.17136	28.3752	9.74853	16.9029		16.0562	22.7025	-8.34897
-9.13214	-15.5456	18.8925	3.88536	-16.9426	5.66336	21.1362		21.2844	-9.83064	13.7067	-26.3406	5.8327	-20.287	-10.5715	-9.1533	-4.7083	-25.9173	-20.1176	2.4037	0.181196	10.0237	20.7975	-5.3433	-19.3133	22.7872	22.9989	20.4377	-28.1821	25.8987	2.36136	-12.1166	-23.5255	14.2147	19.972	-1.63914	-4.41197	-10.0211	14.7015	8.6902	0.35053	11.0397	-24.3298	17.0299	-13.6406	11.2302		22.6814	0.16003	-7.8198
-7.9468	19.3794	-14.699	15.908	-16.1383	15.1249	-2.69747		-3.5018	-2.95147	17.813	-7.29064	21.7712	16.1197	-0.369137	-4.75064	-9.70364	19.7392	2.12853	18.2787	-8.4548	-11.9685	3.88536	11.5689	-2.88797	19.5487	-14.2545	12.9659	-5.80897	-20.9643	-24.0335	-19.3556	22.8719	12.8812	-22.2131	9.55803	26.2374	-26.6158	26.1527	-19.0805	-3.4383	23.02	11.9287	-26.3406	4.03353	-19.9906		17.432	-23.5466	-10.508
2.63653	3.08103	-16.3923	-2.9938	-6.2958	26.7242	25.8564		-5.4068	-19.525	-18.001	-20.3505	16.6489	-0.390304	-9.42847	-21.7898	7.7377	6.74286	19.21	16.0562	3.88536	-26.7005	1.4512	-6.21114	12.4367	15.4	-0.22097	-6.76147	1.4512	17.9612	2.86936	-14.4238	20.0567	-18.9323	26.5972	-2.08364	-11.8838	19.083	7.9917	5.15536	3.3562	11.8017	19.0407	-28.9653	-0.517304	-17.9798		19.1677	6.00203	-5.63964
9.68503	24.6287	15.2095	-12.3071	-20.2658	-12.2436	12.5637		2.99636	-0.28447	26.3855	21.1362	13.1987	4.03353	-20.9643	-25.0071	24.7557	17.8554	-25.3246	22.4697	-12.8151	21.2209	-11.8838	5.66336	-10.9101	-5.13164	-6.12647	-3.67114	-24.605	-25.24	5.59986	28.227	-4.28497	5.36703	12.8812	24.798	-7.2483	12.5002	-10.6138	12.9659	13.7279	13.5162	-26.3618	11.9922	17.6437	18.8925		-21.4511	-6.40164	24.8615
-3.4383	6.99686	13.0294	-5.8513	-2.02014	10.8915	18.3845		-9.04747	22.3004	-14.2545	-4.22147	23.655	14.0877	8.45736	25.3907	-17.2601	15.5694	7.1027	21.2844	7.7377	27.211	-19.652	0.773863	-23.3561	7.84353	-3.01497	22.3639	-2.88797	-0.66547	6.80636	-17.9798	17.7072	21.2209	-20.6045	26.7454	21.2209	-11.3758	21.0939	-16.0113	-10.381	14.2782	-20.7738	21.9194	25.0732	15.6752		24.7345	-24.6261	-28.0975
12.4155	-5.63964	26.1104	14.1935	-21.2395	15.9292	-11.524		-26.002	-4.0733	2.12853	-2.9938	11.6324	26.0045	-6.1053	7.3567	12.987	-18.3396	27.6767	1.1972	-10.9736	-9.2803	-5.04697	-23.8218	-25.3458	-5.70314	21.623	-9.11097	15.1884	11.5689	22.004	-19.8425	-10.9525	7.65303	3.1022	14.4475	22.2369	-19.4403	6.80636	-27.145	25.687	11.1667	-4.30614	-19.1016	19.5064	5.0072		16.7335	-0.707804	18.7655
11.0397	-17.0908	8.98653	9.68503	-23.6948	-23.9276	-22.6788		-2.40114	-9.25914	25.306	20.7764	-28.7536	-6.57097	2.31903	-26.6793	-3.3113	-1.36397	-2.57047	-4.03097	30.7459	-2.71864	12.3944	4.39336	-6.59214	-16.8368	1.3242	5.02836	-26.764	-4.87764	-7.86214	21.6654	-1.89314	9.62153	-24.7108	22.639	-21.9168	20.8187	13.5797	11.1879	19.0195	-19.1651	7.27203	-17.9163	18.7655	-5.23747		-10.9525	-20.668	-24.478
1.30303	21.7077	-1.74497	-2.4223	-7.14247	-21.938	7.8647		-24.2028	-18.1703	10.4894	0.498696	-4.5813	-16.985	12.5425	1.09136	20.607	-27.5048	28.3117	-15.6938	-24.7955	8.16103	-25.1553	19.1042	18.4269	-22.7423	-23.3561	-3.77697	17.0934	0.710363	9.85436	8.39386	-18.509	-19.7366	-2.9303	21.1785	19.21	-29.1346	24.1207	22.1945	-1.6603	-6.1688	25.9199	-25.0706	13.0082	-8.66647		6.2137	-17.1543	-3.41714
-29.7273	20.988	-21.3665	23.2952	-4.81414	13.3892	27.7614		9.05003	15.6752	11.971	-19.0381	-10.2751	-18.4243	6.67936	-1.68147	14.5957	3.37736	-9.11097	-9.5978	2.70003	-23.5043	-0.0304703	-2.50697	-18.4455	6.25603	4.79553	-13.8523	-19.2921	7.25086	16.2679	22.4274	21.5595	-10.889	6.7852	-10.4656	-3.8828	-22.6365	16.9875	-15.1858	20.1837	5.49403	-18.6783	-21.3665	-12.8151	-7.07897		19.2947	-18.382	-29.1558
-15.1858	-22.1285	5.40936	17.2627	-19.2498	-21.0913	24.2054		-23.1445	-20.6468	-9.17447	17.2415	-25.8538	16.7759	-0.326804	3.50436	-16.2653	-9.93647	28.2059	-24.5626	-26.6581	-20.9008	-18.5936	-14.5508	-8.49714	4.01236	-26.7428	-20.033	-17.62	20.4377	-0.644304	18.575	-13.7465	-26.5311	-5.6608	-7.22714	7.27203	-23.9276	17.7919	-14.318	-15.2705	1.78986	8.96536	-4.3273	16.0139	28.5657		20.099	0.0541964	-17.7681
14.257	-10.7831	21.2632	24.0995	-23.3138	-22.8058	4.47803		-11.0583	-18.7206	-16.0748	11.2514	1.47236	-12.4341	-8.03147	-25.7691	-7.90447	23.8667	-29.5156	-4.9623	10.2565	-5.93597	-21.7686	20.9669	-13.7041	1.15486	-8.15847	6.5947	8.92303	-21.9591	17.3685	-14.6566	15.5059	-28.5631	1.43003	13.7067	-18.89	-3.16314	-12.7305	-25.2611	23.9725	-20.0965	-13.81	19.9509	-1.5968	27.3592		4.6262	27.2534	-18.6995
-19.0381	-1.57564	17.3685	15.5694	-17.9375	9.09236	-15.2916		8.6902	3.2292	14.3417	-1.6603	-22.5306	4.0547	5.91736	-14.826	-14.5931	14.4052	-22.8905	-4.22147	14.0242	23.6339	-2.2318	-10.1058	16.289	0.0330297	-1.82964	-15.5245	14.4264	2.9752	18.8925	-8.85697	10.574	-27.0603	5.93853	16.2044	3.5467	9.7062	12.7965	18.2575	-0.98297	4.0547	19.8239	-15.08	9.30403	22.1734		7.97053	3.94886	28.2482
-13.9158	-25.2188	-19.9271	0.28703	-23.9911	20.7975	2.48836		4.3087	24.3112	4.7532	-25.2611	4.90136	23.4434	15.8445	-24.6261	-15.1858	21.75	27.1052	-16.731	-24.0546	20.5224	10.6164	9.28286	-2.50697	1.72636	9.85436	-5.30097	-22.0015	-7.07897	8.07636	24.1207	6.8487	-24.3933	-7.22714	24.7769	-4.62364	5.24003	19.9509	13.8972	1.98036	-3.54414	-7.1848	28.9044	10.2565	9.1982		18.448	-10.5503	19.5487
-9.7248	8.58436	3.5467	-20.5198	-18.8265	25.9199	-21.8745		17.686	15.3154	-1.19464	-8.30664	1.93803	23.909	4.77436	-24.1605	4.54153	-6.08414	23.2529	-6.97314	-30.1506	6.7217	23.7397	7.90703	1.0702	-4.62364	-25.2188	18.829	-6.78264	9.30403	-11.6298	-29.0288	-8.34897	-21.2818	-17.9163	3.6102	18.7867	-20.7103	-0.0939703	-23.6313	6.95453	-8.56064	-17.8105	27.8249	-10.2328	7.14503		-26.6581	1.04903	8.92303
19.4429	20.48	17.7495	2.5942	-1.7238	-0.390304	22.7449		-12.6458	0.562196	21.5807	-14.0851	-28.0128	9.0077	3.82186	-8.79347	21.9617	5.40936	17.7284	-7.60814	10.6375	24.798	14.257	-3.41714	-10.4021	-6.88847	19.7392	6.23486	-0.85597	3.69486	20.4589	-9.70364	-12.5188	19.9085	-16.3923	7.56836	-5.2163	-0.199804	12.3732	24.6075	12.0557	-9.64014	23.0624	-1.4698	15.7599	14.6169		-6.76147	6.17136	-15.8843
17.5802	24.6499	16.3314	19.7604	4.3722	-7.14247	-1.7238		-19.8213	5.28236	-21.303	-6.95197	-8.7723	13.1987	-21.8533	7.8012	-6.1053	16.4795	21.6442	25.6024	-16.2018	22.5332	-30.6586	-17.4083	-11.1641	2.95403	12.606	-21.6205	-23.6948	-27.5471	12.7542	-24.2028	26.3855	-7.20597	2.86936	6.95453	-20.1176	16.3314	21.369	-4.5178	-5.0258	-14.064	21.4325	-23.5255	24.3747	-1.19464		11.463	-6.95197	-22.7635
5.7057	14.4687	18.829	-0.771304	11.9499	-24.5203	5.30353		13.8972	-21.1336	8.39386	-23.6948	-12.8998	22.0252	7.5472	-28.3938	-23.7795	2.50953	-4.3908	-25.0071	3.94886	-2.84564	25.0309	22.893	9.0712	5.59986	-2.37997	-0.0728036	19.2735	-22.7423	10.1719	-18.8688	19.9085	4.66853	-5.89364	6.7852	-6.8038	-29.812	16.9664	21.1362	-6.06297	24.5652	-27.4413	-19.9483	14.8709	-17.3448		-1.74497	0.138863	-29.2616
-24.986	28.3117	13.9395	-2.65514	-16.7521	30.4495	-3.0573		6.36186	-22.5941	-6.1688	-21.3453	11.8017	-28.3515	-10.0211	-26.2983	0.710363	-21.2395	26.6607	-16.2653	28.3752	-19.8213	-6.71914	-18.4666	11.1879	-24.478	8.66903	15.3789	-1.93547	-15.8208	-21.3665	-7.5658	-26.129	14.2782	-9.99997	2.31903	28.6927	-22.192	8.77486	17.3262	-3.73464	18.1094	0.98553	5.62103	-0.136304	-23.5255		-18.9535	-8.5183	22.9989
7.01803	-9.87297	-27.0603	21.6654	-21.8533	12.6695	18.1517		3.4832	7.58953	-8.34897	-1.30047	18.1094	13.7702	-2.5493	8.58436	-13.2596	7.75886	2.80586	-10.8043	-18.636	15.8234	29.116	-22.954	8.01286	2.31903	-3.71347	-9.70364	-13.8311	8.07636	-21.811	-1.8508	-24.5203	-10.4233	3.50436	29.3065	6.4042	-27.0603	-10.2116	-22.1285	5.40936	15.8234	14.9132	-0.98297	17.6225	16.8817		-13.2385	0.625696	-29.9178
4.16053	-26.0655	-29.5368	-26.8275	-19.9271	-3.1843	11.8652		24.9885	-3.64997	-17.0061	2.44603	-11.397	15.9292	-3.9463	26.6184	-16.5193	-21.8533	24.1842	-8.81464	8.01286	8.4997	16.3737	15.0402	-8.6453	-22.4248	-26.256	8.3092	-24.7531	-6.9308	-8.98397	28.735	-20.9855	-23.2503	-3.07847	16.9664	-7.8198	20.0567	-11.9473	-20.16	-19.9906	-7.39647	12.3309	7.63186	1.8957	13.2199		2.44603	-16.223	-27.1026
1.93803	-11.2276	25.1155	5.21886	-20.5198	15.4212	14.511		-2.31647	1.5782	0.435196	9.0712	-15.715	-13.9158	-17.5141	-13.5983	19.0619	24.8404	-20.033	18.3634	-0.961804	14.0877	-7.33297	-5.23747	2.8482	-9.9153	23.2952	6.93336	-7.98914	-13.6406	17.7707	25.3695	-18.0856	-18.763	10.1295	5.87503	-4.05214	17.8765	24.3535	2.2132	25.2002	22.5967	-10.3386	21.6019	-12.3706	-13.1115		8.96536	-22.4036	-14.3603
10.7434	-15.0588	21.5807	9.0077	-23.6313	27.8672	0.92203		24.4594	-7.96797	25.9199	-1.5333	-20.0753	-11.7991	20.861	1.62053	15.8869	24.1842	28.1212	-20.5198	-7.6928	21.8559	-22.573	-27.1661	-6.4228	-24.3298	21.6654	1.40886	9.93903	-7.84097	21.5384	17.0087	28.3117	22.1945	-8.66647	8.22453	26.2374	-24.3933	21.5807	-0.686637	13.495	11.3572	17.4955	7.01803	7.06036	15.527		12.2885	-25.3458	-18.5301
24.5652	5.43053	11.2937	-24.732	-26.4253	24.4594	6.06553		19.3582	-15.715	23.2952	12.0557	-13.4713	-21.176	23.147	22.385	5.93853	19.9932	16.289	0.98553	-0.136304	-4.30614	26.3009	-17.0908	-2.2953	-5.6608	16.1197	-4.2003	28.608	-9.3438	13.8125	4.4357	-2.69747	-22.573	17.7707	27.6555	-6.2323	-11.4816	-5.11047	-11.8838	4.4992	-25.113	13.876	30.0262	26.6184	23.4222		-6.38047	14.1724	9.5792
-4.98347	-8.05264	6.2772	12.5214	-25.3035	12.9024	-12.2013		-22.7635	-14.7625	-1.49097	-22.1708	18.829	-23.2291	-7.16364	-6.08414	7.25086	1.09136	1.3242	21.1362	-3.48064	0.117696	-0.98297	26.1527	-21.2395	-11.778	-5.51264	11.5054	-9.61897	-10.4233	27.719	-6.52864	-26.9333	7.5472	-23.9276	9.9602	-15.461	-30.2776	12.4367	-3.52297	6.42536	17.0722	-14.2333	16.8605	16.67	10.9127		-25.3035	8.83836	-21.3241
3.1022	20.9245	-14.4661	6.1502	-14.7201	15.9927	21.242		20.6282	-13.0691	7.69536	15.9715	0.752696	-27.526	4.3722	-7.26947	-2.06247	-3.96747	-4.34847	-24.3298	-5.6608	-25.2188	-18.8688	8.26686	20.8399	4.83786	-7.33297	-16.3923	-20.9643	-11.524	-10.3175	-13.3443	-0.326804	8.60553	9.60036	13.6009	-16.731	-4.66597	6.74286	3.18686	-5.89364	18.575	-15.4821	10.193	21.2209	-4.47547		1.66286	-11.5663	7.56836
-10.3386	-19.271	23.4645	18.3422	-6.76147	-26.8063	16.6065		26.1104	0.73153	11.3572	-20.3716	-24.6473	23.909	-18.3185	-27.8858	12.2674	-9.4073	-13.556	12.5849	-6.25347	24.8404	4.22403	11.6747	-21.7686	-1.23697	-4.3908	12.3732	-0.961804	1.68403	-30.8491	20.734	22.258	-17.5353	13.4104	-6.65564	4.54153	-26.0443	-8.7723	26.7665	2.00153	11.463	-25.7056	24.3324	-1.36397	-1.93547		18.1094	3.52553	15.654
-17.7893	28.989	12.2885	17.686	-12.4765	23.6339	-4.75064		-12.8151	9.93903	-19.6943	19.083	-26.7216	-3.26897	25.2214	9.02886	13.0505	-12.8151	-22.2131	8.58436	-23.0386	10.2565	-13.0903	15.781	-20.0753	-22.7423	-13.5348	-26.6581	-12.0955	-1.7873	19.8874	-24.9013	-28.4996	-5.44914	-2.52814	25.2637	8.92303	13.1352	19.5275	-5.63964	21.9405	8.66903	10.6164	-8.22197	-9.3438	-14.0005		16.9452	-12.2648	-19.8001
27.6767	26.4914	-7.60814	-16.5193	-11.9473	22.893	-11.7568		23.0624	-1.13114	-4.05214	-21.6416	24.544	-2.78214	-19.3133	16.7759	18.067	-19.017	-17.1755	-0.961804	-7.8198	-20.8161	12.2885	-0.580804	18.2787	5.7057	14.9979	-6.4228	12.3732	11.5265	17.5167	3.52553	0.28703	17.2627	27.4015	-1.2793	1.34536	-25.24	14.511	25.3484	-0.22097	1.59936	19.6334	-22.7635	-11.143	-21.3241		-2.8033	-15.0165	14.8074
6.55236	10.4047	-20.4775	2.61536	-16.0748	19.4005	-5.63964		8.1187	13.5585	13.6644	-4.17914	17.0299	-26.6793	-8.8358	4.79553	-20.2023	14.5745	-12.1166	-13.6195	-19.144	-15.2916	-13.7888	1.7687	4.28753	20.8822	-2.2318	-18.9535	-5.3433	3.77953	-1.4698	19.1042	-3.67114	-12.2436	-12.1378	-30.6163	-20.5198	-23.843	23.6974	23.6127	-22.0861	19.5487	-22.2131	1.3242	8.5632	10.2354		2.9752	-1.87197	13.622
-21.303	-27.2085	-21.938	-0.242137	-20.8161	27.592	-4.17914		7.37786	17.4532	-0.750137	-18.1915	22.9777	26.7242	21.3479	-5.5973	-18.6995	12.1192	23.6127	24.7769	4.16053	-9.64014	8.4997	-9.99997	-21.8956	-8.3913	-16.3076	11.1032	-26.3406	20.4377	26.0257	13.1352	-15.1858	27.8037	23.0835	26.5125	-18.2126	17.4109	3.27153	19.3582	1.7052	21.3267	-20.033	-0.390304	4.9437	4.39336		26.3009	2.42486	-28.7113
16.1409	13.6009	17.8342	-8.92047	1.53586	6.2137	19.6757		15.654	11.5054	-12.4765	9.1982	-27.8646	9.1347	-3.73464	-9.2803	-18.2973	2.76353	-26.5735	22.3639	-27.0815	8.20336	-20.3293	-3.39597	23.1682	-21.6416	-9.17447	-12.2013	21.242	6.89103	20.8187	-0.686637	-10.4656	21.3267	-6.3593	2.38253	27.2322	17.559	-17.8316	-19.5673	-2.2953	23.3164	-27.8858	17.8342	23.0412	11.9287		-7.60814	-3.90397	-12.54
-12.9845	-12.9845	-24.2451	20.0779	-16.9426	17.8977	2.67886		-9.70364	2.95403	4.0547	16.7124	7.9917	22.385	8.58436	-23.1445	-17.0273	26.322	-23.716	25.2425	26.7242	-12.5188	16.5219	13.368	0.562196	-23.0386	-19.2921	-10.5926	17.305	-14.1063	-20.6045	-18.7418	-30.7221	-25.367	-7.39647	16.6277	0.79503	8.41503	8.52086	-19.0593	-18.636	-19.1863	25.7294	30.8729	-6.02064	5.55753		13.3469	-6.08414	12.098
-5.1528	2.8482	-28.415	3.5467	-6.31697	20.5435	22.7872		-12.7728	25.6659	-10.4233	11.8652	-10.381	-22.4671	-16.5828	20.3742	-23.9488	-10.5503	29.116	-19.7578	-14.0005	-11.2276	14.9132	10.6164	-9.6613	7.78003	24.5652	-11.6086	10.3624	-6.0418	19.3582	22.5755	-17.112	-30.1718	1.98036	6.57353	-23.335	2.1497	-19.6943	-22.6576	15.0614	13.2834	11.2302	-4.87764	17.2839	2.44603		25.4965	-16.985	-17.5988
14.765	23.274	8.6902	23.8879	-26.0866	-17.7893	15.8869		-1.5333	-25.0706	20.5012	13.495	-29.6426	18.9137	0.22353	6.4042	-22.5518	9.60036	-29.304	-3.1843	-24.2663	-15.6303	19.3582	16.3525	-1.49097	23.8667	-10.8466	9.28286	5.93853	-10.4021	11.1879	-22.2131	24.0995	-7.2483	-17.62	-1.44864	-13.556	15.4847	24.7769	-10.9948	23.6339	-12.8363	-10.889	-27.1026	-0.0304703	-2.71864		-22.0438	-14.0005	-22.4883
15.2942	-3.35364	20.0779	27.8884	2.89053	25.7929	-2.97264		19.6545	-17.874	-18.3396	21.9405	21.2844	-13.2596	2.50953	-1.1523	9.49453	6.4677	21.6654	-23.081	-2.18947	-20.2658	-10.3386	-24.8166	6.29836	-17.493	2.7212	2.48836	29.6029	24.417	-8.75114	6.42536	-8.1373	13.495	-0.66547	-0.60197	7.58953	-11.5875	7.94936	-3.54414	18.194	15.8234	-17.3448	24.925	10.6164	19.0619		0.60453	1.17603	-8.0103
-14.318	22.0675	2.8482	14.5745	-26.637	10.8069	-28.2456		18.9984	22.3639	1.78986	4.71086	-15.7573	-23.7795	-24.0546	-24.9648	-5.6608	19.5275	28.481	26.3644	4.8802	29.7722	17.8554	24.0572	18.2787	21.7289	-5.99947	15.9927	-3.01497	18.702	26.5337	-11.7356	11.1244	-4.66597	-13.4501	-8.81464	-0.85597	-19.2498	-6.3593	22.6602	8.58436	-18.9535	26.5549	-26.2348	20.3954	-7.5023		22.9142	11.1879	-9.1533
-7.22714	-20.7103	29.6875	18.5539	-27.3566	27.0629	10.955		5.68453	-15.461	2.48836	7.44136	5.8962	-29.0923	23.5069	-18.6783	-4.28497	25.5389	0.329363	-7.73514	-22.7635	-21.4723	7.3567	11.6959	1.28186	-10.1693	-9.87297	-3.4383	-9.4073	13.1564	-12.667	-3.79814	-12.6246	-29.1981	1.3877	24.6499	-9.70364	-28.1398	5.55753	-10.6985	-4.9623	9.30403	15.0402	20.2895	-10.1905	17.6014		14.2147	-12.4553	26.2585
-16.1383	-14.3603	-13.937	22.7872	-6.27464	-23.5466	-10.635		-1.06764	17.178	12.1192	9.28286	-10.4233	-8.66647	6.2137	-26.5311	-18.6148	4.41453	-7.0578	-25.6845	-9.7883	22.7449	24.9462	-0.115137	-4.24264	2.44603	-18.89	9.79086	-28.3303	10.0237	1.21836	18.0882	27.6555	27.8249	-3.4383	28.5657	-12.6246	20.353	-21.5993	16.8394	-7.10014	-0.453804	-16.1383	-28.5208	-7.73514	-21.8533		13.4315	-9.06864	-5.87247
-7.77747	8.8172	24.1842	-6.0418	-19.5673	-24.3086	-27.6741		21.5172	-24.3933	-24.224	-2.1683	-20.3081	-28.2245	-22.0438	1.91686	13.6009	5.7057	23.7397	24.1842	-28.9018	15.3789	2.5307	-6.59214	-1.99897	1.3242	-11.016	-21.8321	11.717	-20.5621	-6.38047	-20.8161	8.6902	-25.9808	-7.03664	4.20286	-11.143	-2.2953	22.8084	10.2777	-7.92564	13.7702	6.10786	10.1507	19.3582	13.2622		10.0449	-20.9431	-18.4031
-17.6835	-19.525	-11.397	27.3592	-9.57664	-27.8646	29.2007		-10.6561	-3.90397	16.7547	1.62053	29.4335	15.4424	-3.8828	3.84303	-22.9751	22.6602	-3.20547	3.39853	-12.1166	-4.03097	-21.43	1.85336	-11.3123	-4.75064	20.3742	25.433	-27.1238	9.9602	22.639	-17.2601	-8.6453	28.0789	-17.874	25.941	15.8022	-20.0965	-10.6773	11.9075	4.35103	-24.0335	18.0882	-2.2318	13.8337	22.9777		8.39386	10.2354	21.9405
-19.4826	-7.10014	-29.1346	12.7119	-15.1646	2.57303	-29.177		0.498696	-1.44864	-2.37997	18.1517	20.3742	-26.1078	-7.65047	-1.61797	-19.6308	11.0609	-25.3035	18.7232	23.6339	21.5384	-15.0376	6.19253	14.511	22.5332	22.2792	-2.18947	-6.69797	9.53686	-4.94114	-21.5358	-10.0846	16.1409	-8.1373	23.8244	3.58903	-17.4295	21.2209	18.4269	-15.9266	-14.3391	-20.0965	-6.6768	-6.6768	-14.445		10.8704	11.4842	-21.5358
-26.8486	-8.85697	10.2777	2.4672	19.9509	16.035	2.38253		-1.61797	-2.1048	17.8342	26.0469	-26.256	-3.67114	18.1094	22.9565	3.6102	9.34636	27.8884	22.5544	27.4862	23.5704	-0.813637	7.39903	9.11353	-8.8993	-15.1858	13.5797	-16.3711	16.7124	29.5817	26.3432	-13.1326	10.2354	-20.668	22.7449	-5.6608	7.9282	8.90186	22.004	6.2137	-1.61797	-21.3876	-30.6375	-1.55447	28.2905		-21.3665	7.39903	-26.3406
-8.62414	19.8874	19.337	-10.9313	-16.5616	-25.0706	12.3732		-7.9468	-21.0913	-13.5348	16.0562	-24.2663	-25.1341	-18.0856	-21.6416	-10.9948	14.6592	16.2679	26.2797	4.7532	9.5792	-3.86164	28.1	-23.6525	-9.5978	25.7717	9.1347	-17.1543	-1.57564	18.575	-5.2163	-13.9158	5.87503	13.9607	13.6009	-16.6675	11.2514	-3.86164	15.6117	-17.0273	-4.60247	13.0082	27.719	-2.9303	27.211		18.4057	-11.2911	-27.4625
2.76353	-3.64997	21.9194	6.61586	1.6417	22.5967	-5.95714		-13.3655	9.53686	20.7764	-1.2793	-29.8543	16.8182	1.8322	-25.5363	21.2844	19.7815	-2.82447	27.719	-28.288	-3.73464	3.3562	17.2415	-4.49664	21.496	11.7594	12.9659	15.2519	19.5064	-19.906	-14.7625	18.8714	-27.3566	-8.8358	2.7847	2.4672	10.6799	20.0779	-16.2441	-14.4026	-21.6628	-4.53897	1.3877	23.3375	21.8135		26.0257	17.1992	27.846
-4.4543	19.1677	28.2905	-0.85597	-19.8001	21.5807	18.2999		-20.7315	-19.1863	16.0774	-1.95664	25.8352	-21.1125	24.2689	15.2307	12.225	21.6865	-17.8528	5.1342	-1.95664	16.3314	24.3535	3.58903	-5.3433	14.5957	12.7754	23.5069	5.30353	5.0707	17.4744	24.8192	21.8347	-17.874	-1.44864	7.20853	20.607	19.6122	24.2054	-25.24	15.4635	-3.7558	-20.922	0.625696	21.9829	29.6664		-14.6143	5.0707	-8.28547
19.8239	29.9204	-15.3975	1.17603	-5.83014	25.433	-28.6478		13.4104	-9.13214	-0.115137	-25.3035	-19.4826	10.6375	21.623	-25.1765	22.512	19.2947	-23.0598	-4.34847	5.6422	13.8972	15.4	-7.39647	22.0675	-15.5245	15.4635	19.8027	30.5342	3.5467	14.8709	27.5285	13.2834	-22.6788	-3.5653	26.957	6.06553	-28.669	-11.8626	-4.41197	20.6917	25.7929	-26.0866	-12.2648	-5.17397	12.0557		14.9132	-1.8508	-22.7211
-12.0743	-23.0598	-10.7408	18.1729	-26.4253	-1.6603	6.51003		-6.0418	10.1507	-4.66597	0.0330297	-9.89414	15.0614	19.2312	-27.5683	-8.5818	1.11253	23.0412	-27.272	-5.23747	7.46253	-9.64014	-8.7723	-10.4233	26.195	-10.254	-25.1341	29.8569	11.1032	-4.24264	23.6762	12.7542	-7.96797	7.90703	17.3474	7.0392	-12.6246	6.19253	18.8079	-12.9633	3.33503	19.8239	11.59	7.20853	10.7434		-23.5043	-2.50697	6.44653
-2.25297	9.7062	6.29836	-5.00464	11.8229	23.909	24.0784		-22.4248	-6.78264	3.31386	23.3799	-19.4403	20.7764	-15.969	-19.9483	26.9359	-21.3453	20.4377	2.61536	-11.0371	22.004	-20.414	-24.9648	12.352	18.6174	4.6897	17.9189	7.6107	5.9597	28.6504	17.2204	-25.9385	-14.0428	-17.0061	-6.5498	22.6814	14.765	-18.3396	7.78003	12.3732	0.79503	-26.6158	20.0567	-3.96747	14.9979		21.115	-8.72997	8.26686
14.384	24.5229	28.9255	-3.84047	-6.12647	-14.3391	-25.6845		8.3727	6.38303	-23.6525	6.4677	21.5384	8.98653	20.48	-22.6576	-12.8151	3.37736	31.0634	15.2519	-7.33297	20.353	5.66336	7.82236	-12.1801	23.4222	21.877	-16.1383	2.1497	-2.40114	-0.28447	-0.66547	-1.70264	27.592	-13.8311	31.0845	21.1574	-5.1528	9.62153	-16.985	-1.25814	-2.2953	-2.63397	21.877	15.7599	3.6102		8.47853	26.0045	-16.0536
-27.7588	10.5952	20.2472	-10.3386	-19.398	28.1212	20.0144		5.87503	-13.9158	-3.54414	24.3535	-5.87247	-7.4388	26.4702	7.63186	16.289	-23.2291	31.5925	9.53686	-20.6891	-26.5735	-17.5565	-19.1863	-0.496137	-28.2456	-11.9261	16.8182	-7.0578	-10.2116	-10.8678	-23.3985	-7.5023	-21.6416	-18.9535	20.3742	-21.5146	-24.7108	-10.4233	-20.0118	-20.0541	-12.0531	-11.778	5.59986	19.464	-5.99947		20.2684	-10.6773	24.5652
-14.8683	28.9044	21.242	22.7025	4.4992	12.0134	23.6762		-3.22664	-21.1125	25.4754	3.94886	12.8812	11.1879	4.03353	-17.7681	-19.1016	13.6855	-24.2451	11.2302	-14.7413	-27.6741	7.6742	-19.7155	20.0355	-17.6835	11.2514	15.8657	-22.7635	2.29786	-19.7578	-5.9148	-23.4408	14.9979	15.654	18.3422	12.9235	12.86	7.88586	26.3855	-23.7371	-18.0221	7.82236	-24.2663	10.2777	26.3009		17.8977	2.5942	-13.9158
-24.9013	5.49403	13.3045	10.0237	-14.6778	-9.80947	3.20803		4.4357	12.3944	3.52553	1.02786	20.7129	15.5059	-1.68147	-5.1528	-15.6515	1.8957	-11.7991	-5.0258	-25.621	-24.6896	13.6432	12.4579	-20.922	-27.399	-2.3588	0.816196	17.813	-19.7155	18.6385	4.85903	-13.3866	8.13986	-17.9163	12.733	-10.762	-9.23797	-20.7526	-23.0175	5.24003	-25.9808	-5.74547	15.527	8.1187	-1.32164		-2.76097	1.62053	4.41453
5.17653	-8.7723	7.1662	25.5389	2.0862	18.3845	4.4357		1.47236	-18.6995	21.0515	4.98603	-20.0118	5.87503	24.1207	-8.3913	-21.5781	0.646863	-20.9431	-20.8585	1.72636	14.8074	17.5379	-0.390304	-5.93597	24.6075	-2.57047	24.798	-18.6995	7.65303	10.4894	-16.0536	20.7975	-12.8363	4.47803	0.646863	0.456363	-14.0851	13.2199	-22.1073	1.74753	-8.75114	-24.2451	-26.4888	0.0965297	-1.80847		21.9617	13.4315	-14.7201
12.733	-23.716	14.6804	19.337	4.20286	15.273	26.1315		-23.208	-26.3195	7.75886	17.3685	24.1207	9.7062	-13.81	-7.03664	-10.5503	11.1667	24.9674	-14.0851	-13.1326	-6.21114	-26.1925	22.5544	7.27203	0.075363	-5.61847	9.8332	-24.732	-25.113	23.0835	13.6644	-26.4676	-16.9426	1.04903	30.2167	-4.24264	-19.0381	15.781	-12.6458	-14.8471	6.57353	26.4702	-4.6448	-4.4543	-10.3386		2.42486	-0.961804	-4.87764
-5.4068	-18.1915	17.6014	-8.8358	-13.8735	8.45736	1.72636		-12.413	4.41453	23.5492	-26.6793	-17.6411	-7.8198	-4.36964	-21.0066	17.2627	20.2895	10.1507	-23.589	-20.3293	9.15586	2.6577	-1.2158	4.35103	-13.2596	8.4362	-23.208	-15.1223	4.20286	16.3102	-16.5828	9.1347	12.2462	-20.3505	13.8125	-13.683	-22.2131	11.9499	-3.33247	2.63653	20.226	-14.4873	26.195	17.6649	24.1207		-5.0893	0.79503	-11.7568
6.67936	-12.1166	12.0557	-19.6308	-11.7991	5.93853	26.8935		-8.09497	-15.5033	8.47853	3.1657	13.6855	-10.9736	-26.9756	2.36136	5.5787	5.11303	-6.71914	23.2105	-18.5725	22.5755	-11.0795	8.85953	9.30403	20.607	-16.0536	10.8069	0.752696	12.7542	8.45736	-17.3025	17.6225	-3.29014	-5.00464	29.6029	-6.9308	21.242	2.99636	20.7975	22.4697	27.9095	-1.57564	-7.3753	1.43003	20.3319		9.62153	18.321	-24.2451
4.52036	18.1305	-7.58697	-25.494	7.27203	17.686	2.44603		10.6587	24.1207	17.5167	2.7847	16.797	-5.4703	-5.8513	-20.0118	18.8714	23.909	-8.43364	5.7057	-1.3428	5.7057	14.5534	17.1569	6.38303	-23.8218	-1.93547	-19.8213	6.6582	-6.71914	26.9147	19.5275	-23.2503	27.846	-21.4935	8.09753	-19.1651	-28.4785	-18.3396	18.5962	-6.71914	-22.8058	-27.5895	-16.1595	4.98603	-0.242137		16.3525	15.4212	9.72736
7.44136	-11.2065	-12.6881	8.26686	-16.5828	9.79086	15.9504		-12.6881	-10.5926	13.9395	-5.63964	-28.5208	24.0572	-21.1125	-21.6416	-12.1801	22.0887	-18.7206	-3.41714	4.9437	-4.98347	27.4862	18.194	2.5942	21.2844	-6.6768	2.00153	-9.74597	6.7852	13.4527	-22.3401	-20.3293	-15.5668	-16.1806	5.43053	12.3309	7.75886	-21.7263	16.7547	-21.7475	25.4754	-15.9266	27.338	-20.3293	25.4965		-21.2606	2.00153	-13.2173
9.62153	-26.9968	-15.5033	1.4512	-10.889	12.5637	25.306		-23.1656	-19.4826	4.13936	14.6169	-22.573	-26.0866	16.5642	0.583363	-12.7728	7.14503	23.8879	-22.065	-3.39597	-28.5843	-2.46464	-0.00930365	11.717	-22.5518	0.308196	-0.15747	-27.4625	-5.38564	28.7562	10.9127	12.987	-19.9271	-0.961804	16.9029	-17.6835	7.18736	19.2735	0.943196	-5.57614	-12.4341	13.9184	5.5152	11.3572	23.5492		4.35103	1.0702	-17.9586
-19.2286	27.6344	16.6277	12.606	7.4837	22.512	27.3804		-10.381	-25.5575	20.226	12.6695	-25.6421	-29.685	7.8647	15.1672	-13.556	11.6959	10.9762	8.90186	20.2049	-8.3278	-1.32164	1.66286	0.73153	-26.4041	-9.8518	25.7082	10.6375	-22.5095	9.62153	16.8394	-15.2916	-20.6891	12.3097	20.6917	5.72686	10.955	-24.4568	25.1579	7.4837	-4.2638	-4.8353	1.87453	-15.588	21.9405		3.18686	1.74753	26.6395
15.9292	-17.493	4.3722	11.9499		25.0944	-19.8425		2.2767	-5.5973	-9.13214	14.3629	28.2905	14.0665	-9.4708	24.2054	-21.176	-8.49714	0.73153	-19.6731	5.8327	23.9725	-5.32214	-9.25914	8.47853	-19.017	13.8972	-7.22714	3.63136	2.36136	23.7609	-24.0335	-22.319	17.1357	22.3004	22.5544	-6.38047	-26.2771	-19.652	19.6969	-18.7418	-7.77747	24.8404	16.3525	-16.5828	14.4264		17.1992	-20.668	-1.4698
17.8554	23.3587	10.3412	13.7702		14.6169	11.6324		25.306	24.9039	-18.4455	5.30353	-20.668	14.8709	-22.9963	-8.62414	24.9039	-6.78264	18.6809	-26.8063	-0.199804	-5.76664	19.7815	-4.94114	-23.1868	27.6979	-11.3758	19.6122	26.8089	-4.6448	31.021	20.8187	-26.9756	-6.33814	11.971	-6.95197	3.01753	-27.3355	26.5337	-28.9653	-27.4625	-6.88847	-9.83064	1.30303	2.93286	2.0862		-22.4671	-13.5348	-29.3251
-26.4888	-21.4511	-25.9173	4.60503		4.03353	0.943196		2.57303	-2.1683	-9.9788	3.7372	-8.8358	-24.2451	25.2637	-15.6091	-25.4305	-26.5311	17.1992	29.3065	10.828	-1.17347	22.9354	-13.0056	-21.7475	-25.5363	8.58436	15.273	25.9834	16.924	-7.5023	22.5755	-6.38047	28.1	1.85336	26.0257	-0.66547	-28.6478	-20.5621	-16.3923	19.8239	1.93803	-13.81	3.94886	-2.52814	13.622		-19.2286	-6.5498	23.0412
30.5977	0.73153	13.1352	26.8724		-21.4511	-5.57614		1.23953	-15.969	-3.26897	-28.2456	15.4635	16.7124	24.1419	-11.905	-23.3985	26.195	-24.859	-11.0795	-6.21114	18.5115	-23.6525	15.8445	-9.5343	17.4109	23.9937	3.4197	-20.0965	1.4512	-28.4785	-25.9173	28.1424	-9.93647	12.5002	27.5285	-16.6463	-9.00514	-15.8208	-13.7041	25.433	-23.843	4.60503	-29.6003	19.0195	7.75886		19.337	0.435196	19.7604
2.25553	-25.8961	19.972	-14.445		19.8874	-11.524		24.6075	-27.5048	13.7067	12.5214	-3.84047	17.5802	-17.2813	-9.3438	16.035	8.28803	-16.35	27.1052	-17.8528	14.892	-18.0433	10.0237	6.31953	-9.55547	21.2844	6.00203	17.4532	-1.9143	2.93286	-1.95664	-17.2601	-27.272	3.5467	-1.0253	-14.0851	3.0387	27.8884	17.4744	4.66853	4.4992	27.1687	-19.9906	-8.5818	5.55753		-28.288	-8.17964	-15.9901
26.9147	-6.9308	8.9442	-15.7996		28.227	21.8559		25.8564	24.3747	5.87503	26.6607	-23.6101	-15.0165	-25.0495	-16.0536	-5.55497	18.2999	21.8347	-9.5343	0.98553	23.7185	0.435196	-7.26947	14.2359	-21.1336	-15.6726	9.43103	9.36753	9.9602	7.94936	9.24053	-8.22197	-9.00514	23.2529	2.61536	-15.08	-10.5291	23.3164	-21.938	-3.20547	-17.3025	8.2457	-28.2245	6.1502	-10.4868		26.576	17.7284	10.7222
-17.8528	-24.2451	5.53636	19.7392		17.3262	15.9927		7.8647	-16.7098	23.02	7.18736	29.8357	-4.28497	-11.9896	-14.8048	8.5632	-24.7531	-10.9736	-27.2296	-5.38564	13.7067	13.2199	-15.5245	-16.6251	7.94936	9.81203	13.4739	1.21836	2.7212	4.20286	-10.9948	-13.556	7.8647	5.5787	2.0227	-8.92047	-8.53947	-13.2596	-24.9225	9.30403	-22.1073	19.5699	17.2415	10.3835	6.23486		-4.0733	4.4992	29.6875
-23.4408	-26.4253	-21.1125	27.5709		9.66386	-4.34847		16.7759	17.559	-3.92514	0.28703	10.1295	-28.6055	-19.8848	24.1419	-27.2085	14.2359	-17.7046	28.1212	-4.7083	30.2802	-14.6355	7.8012	-20.0541	-19.9906	-8.98397	-11.9473	-8.09497	-16.1383	17.1569	19.4005	-24.5415	30.0262	23.2529	4.28753	-23.6101	-20.5198	-19.3768	0.900863	2.17086	-26.51	-0.305637	-4.2638	-3.4383	4.4992		15.5694	-9.64014	-28.3091
-0.91947	13.2834	17.1569	20.7129		26.8935	19.4005		16.4372	15.8022	10.2989	8.39386	31.3385	24.8615	16.162	-21.3241	-16.2865	-21.8533	22.6814	-18.255	-25.1976	21.6019	13.876	4.01236	-5.19514	-24.3298	16.7124	8.54203	30.9787	-24.9436	22.9142	-0.326804	-16.2653	-25.3246	-0.834804	15.5905	-24.7531	6.42536	-22.573	-18.5725	-3.73464	21.9194	-3.8193	24.9039	27.6767	2.67886		-5.83014	11.717	21.8347
-24.859	-20.5621	2.61536	7.1662		15.019	7.27203		-11.0583	2.9117	-1.19464	11.2725	-11.0583	-5.1528	-14.1486	5.7692	13.7702	-22.5518	-4.3273	-20.3505	8.2457	15.2095	5.74803	-3.1208	-13.2808	-16.5193	-9.8518	-24.3721	19.972	0.35053	11.9499	-21.5358	7.2297	10.32	-5.95714	10.6164	-12.6881	13.622	14.9344	24.544	-23.5043	-15.5245	1.11253	0.0541964	17.051	15.9715		8.0552	-24.1393	27.5285
-3.7558	29.0314	-29.6003	-7.3753		0.583363	1.36653		-5.0258	-24.2663	24.163	0.92203	19.0195	-13.7465	12.8389	-23.8641	-10.6773	19.9509	-11.3335	19.5487	27.6344	-30.6798	21.3267	11.3784	4.3722	-12.4765	-1.23697	-2.69747	14.1512	-5.9148	-27.4413	-3.64997	15.5694	-24.1181	-24.4991	24.4805	-7.7563	-16.6886	-24.224	26.6184	14.0454	14.6804	3.71603	-13.429	9.02886	12.0134		14.7015	-2.88797	-21.6416
23.528	-8.47597	14.0454	-1.36397		-20.1388	8.64786		25.6447	-10.1481	-24.224	6.9122	23.6762	-20.4351	-18.1703	-17.2178	-4.1368	5.7057	-26.8063	22.512	-9.32264	1.3242	-9.5978	5.72686	-3.20547	-19.9906	2.61536	-7.96797	16.1409	19.591	19.9085	-20.0118	-1.9778	-26.7216	24.5864	13.7914	-7.0578	11.0397	24.4805	-15.6091	-0.28447	11.2302	27.7825	-10.1481	7.7377	-12.2225		-21.7898	-7.45997	-20.033
6.10786	-5.55497	-20.16	9.3252		21.7077	-19.7578		-23.6948	-21.0913	-12.1166	6.36186	-19.8425	13.622	-9.2168	-10.6561	17.0934	13.1564	13.4527	-4.8353	5.8327	29.497	3.9277	16.543	6.55236	-26.1078	-4.0733	6.57353	-0.242137	3.6737	-6.40164	1.21836	9.0077	27.6979	-17.8105	2.76353	0.79503	-4.28497	20.0779	14.4899	3.14453	8.90186	-4.03097	-6.0418	-1.93547	25.1579		16.3314	13.5797	8.64786
-7.96797	-1.0888	9.74853	17.8977		24.8404	16.6065		-5.25864	25.6659	-2.50697	3.31386	11.4842	1.43003	-2.95147	-5.68197	10.32	24.9039	23.147	-8.17964	-26.6793	2.55186	-3.60764	26.8935	-1.2158	-3.39597	-6.33814	-15.1435	11.2937	-0.834804	25.0097	2.2132	-2.76097	-7.3753	-19.9483	28.6715	-13.429	-1.95664	20.8399	18.4057	4.07586	7.44136	-23.2926	15.0614	-5.5973	-3.9463		11.7382	10.8492	-25.3458
-12.6035	26.322	23.7609	-22.0861		17.6437	5.28236		19.3582	10.5105	-5.06814	2.48836	-24.8166	-23.3561	27.4439	-12.7728	-22.192	4.22403	-14.5085	-28.1398	14.6169	-26.2136	19.9297	28.6927	-18.5513	24.2689	23.1894	-14.5931	-20.8161	2.63653	22.8719	24.4382	15.781	-2.25297	-5.25864	16.3737	-11.2488	17.2839	-21.176	-9.06864	25.0944	-4.1368	-24.2451	-8.6453	-11.905	26.83		-9.0898	-3.9463	-22.2131
28.3964	-15.9055	-16.9426	-9.51314		23.5069	-1.74497		-2.8668	-22.065	18.2152	12.9235	-5.7243	-7.8833	-20.6891	-11.4605	-23.1233	5.21886	28.5022	-20.8796	-0.34797	-29.5368	18.0882	20.0355	2.10736	-9.99997	-3.14197	-1.4063	-30.447	8.07636	9.7062	-1.7873	22.131	-22.4036	12.3732	7.56836	-19.398	12.1404	-26.002	-21.4088	7.5472	17.4532	18.956	28.5657	12.6907	0.265863		10.828	-5.0893	2.76353
30.1532	-4.43314	-18.128	5.98086		20.5647	15.1884		24.5652	13.241	8.45736	5.7057	-25.8326	18.8714	-21.43	-9.4073	13.3892	-22.0438	-25.6845	14.9767	-3.01497	5.47286	-0.242137	-2.52814	21.2209	16.9664	22.9354	-7.60814	30.3225	4.09703	7.2297	-8.3913	12.5637	-11.0371	19.5487	5.68453	-1.42747	16.4584	-0.750137	12.0134	-9.57664	-0.79247	25.5812	-0.961804	-3.9463	-1.44864		12.3309	-6.7403	21.242
-16.985	2.86936	18.3634	21.7289		-7.4388	24.9462		29.8992	-7.26947	17.2627	4.26636	24.7557	16.8394	26.5337	-8.34897	-10.0635	22.639	24.1419	-18.2973	-25.6845	28.608	10.6164	-15.3551	26.5125	-25.1341	-25.367	3.31386	9.66386	-26.1501	0.73153	27.1899	11.2937	-12.5188	17.6225	29.7934	16.6065	9.17703	4.54153	-14.445	15.9292	22.512	14.5534	-19.906	16.5219	-4.85647		13.1352	-3.2478	-19.2498
6.51003	-6.3593	-10.6985	17.432		26.0892	-14.2121		-4.3908	-26.4041	-19.271	1.43003	17.4744	-24.5203	-9.13214	-22.2131	-15.969	12.352	25.0944	-3.5018	-4.3908	-13.0903	-12.8575	1.7687	19.972	4.71086	-6.1053	1.68403	-21.4935	28.5445	-25.8326	20.988	-16.9426	-13.683	-6.90964	21.5384	-29.0076	14.384	27.084	-12.8786	12.1404	-10.9101	-12.7305	-25.0283	18.8925	14.6804		-16.4346	-6.40164	26.5125
8.22453	21.0939	-0.28447	2.74236		21.0727	1.47236		-18.3185	24.4382	-15.6303	-29.0923	0.41403	-28.7748	28.3329	-18.382	-27.907	-6.2958	9.72736	20.9457	7.08153	9.0077	-27.2085	3.4197	16.2255	17.6649	14.4475	-12.5823	8.98653	5.3882	-13.8523	22.3004	-18.8476	-20.4351	11.2302	19.1465	-7.3753	12.1404	12.5849	20.8187	21.6865	-20.4775	-11.1641	-23.4196	-6.82497	10.4682		21.7077	-17.874	6.2137
-1.68147	28.2905	-11.397	4.20286		25.1155	0.943196		22.8507	9.5157	3.01753	8.22453	-20.8373	29.878	-8.24314	-6.14764	5.49403	-12.2436	-9.76714	13.0294	-6.97314	20.9457	8.77486	23.0624	11.8864	-28.3091	-18.6148	-21.3876	11.7382	15.5694	-12.3918	14.384	-0.72897	-28.034	6.25603	1.15486	-10.3598	-22.954	-9.2803	-29.939	-26.1501	-21.4088	-18.2126	11.6324	22.0675	3.20803		18.2152	6.55236	-18.255
8.98653	-26.9333	12.3732	1.1972		14.1089	8.4997		19.4429	-22.573	26.0892	-2.5493	-27.9493	12.9447	11.9287	10.8704	-14.9318	-26.8275	-15.0588	-23.9276	-1.87197	10.6799	26.6395	4.4992	2.61536	-14.5931	17.8554	12.4155	-25.4093	19.9297	-6.6133	-24.8378	25.3695	-17.366	20.5012	22.4697	0.0965297	19.6545	-6.5498	21.8982	-10.4868	5.55753	10.5952	10.6375	11.6747	5.7057		-24.5838	15.6752	5.3247
12.2039	24.1207	3.9277	16.8182		27.4862	14.3205		-3.09964	-12.8998	16.543	26.5125	3.33503	-28.034	23.274	-19.4615	-17.239	-9.8518	22.8084	-9.44964	27.6979	-28.1398	14.9132	-4.7718	-0.178637	-18.382	26.3009	-2.08364	29.0314	9.11353	7.39903	11.8864	22.6602	-21.4723	25.306	18.1729	4.77436	5.1977	28.6504	-19.1016	-24.9013	-19.6308	-6.90964	20.3742	25.941	1.8957		15.6752	18.2152	-4.53897
-8.37014	-19.017	-5.4068	-23.8853		-5.1528	12.606		6.9757	-27.526	12.352	-23.3561	-19.3345	23.528	-21.7051	-24.0335	23.8667	19.8662	13.368	-29.2405	-6.33814	24.544	-14.5085	-16.0748	7.75886	25.3695	-4.87764	-6.63447	24.3959	7.39903	25.7717	-26.637	-14.8683	-6.2958	5.09186	-7.6293	-15.5456	11.1667	-18.4243	27.719	-18.5936	18.6385	20.7129	1.72636	15.6752	19.4429		-19.4615	17.4744	-7.54464
19.9297	4.4357	-7.84097	-0.0939703		6.38303	5.02836		-14.7625	4.41453	-7.67164	-24.0546	-12.159	-21.557	-27.6741	9.1982	-12.5611	9.93903	-8.8358	-15.1435	-22.4671	-11.8415	10.1084	15.8869	5.85386	-30.0236	18.4692	23.7397	23.6339	-24.224	-22.5518	-3.73464	12.733	-19.2075	13.7067	27.719	-2.31647	-11.6933	-22.3825	23.655	23.3375	25.8352	-13.429	22.5755	1.2607	5.0072		16.8394	-0.496137	-17.1966
29.3489	-0.453804	-26.891	-2.57047		-22.2978	-25.24		-2.88797	7.37786	20.9245	28.227	18.321	-29.6215	21.9829	14.0877	-19.0381	-4.22147	-20.9643	29.9627	-19.398	-27.6318	-2.0413	-5.4703	-7.96797	29.3912	20.3742	-10.0635	-23.1445	12.5002	-0.28447	-7.77747	-3.5653	-2.06247	7.82236	11.8652	10.6375	-14.9318	16.3525	-25.2823	20.6917	-2.06247	21.6442	14.7227	-4.7718	-23.462		3.39853	-28.796	-26.4041
-8.05264	9.7697	-13.4713	9.5792		18.194	-2.65514		2.93286	-18.1491	22.639	11.3995	-18.1491	-29.4098	-25.0495	6.70053	-3.92514	27.0205	-28.9441	20.6282	1.98036	10.1507	-3.1843	-26.7851	-2.6128	20.6705	24.6499	-24.8378	-6.82497	2.5307	-2.82447	26.4067	13.5585	-11.3546	17.7284	25.7294	-29.177	10.4682	-12.3071	-16.0113	21.369	-5.2798	-24.8801	-18.001	27.6344	16.4584		8.83836	-3.8828	-21.557
-25.9596	-20.2023	27.6344	-20.7738		10.0449	0.646863		28.608	-5.83014	14.6169	-7.7563	-15.5456	20.9669	-1.04647	-2.46464	-8.7723	18.3634	-21.9803	-18.0433	-9.9153	-22.2343	25.1579	3.7372	-4.3273	10.7857	17.178	19.9932	-13.4501	-6.08414	28.3329	9.60036	9.87553	-31.0608	1.5782	22.258	-16.096	4.64736	-7.5658	9.4522	28.1	27.8249	-6.2323	-23.2926	23.909	8.6902		-5.0893	9.85436	-0.0728036
10.6375	-25.6845	7.14503	26.7242		14.5322	16.3314		10.1507	-4.5813	-0.178637	10.4894	25.2849	28.2059	-0.0728036	-1.4063	-20.4986	-0.0728036	17.4955	19.2524	4.41453	-23.4831	6.48886	-10.8678	-8.9628	0.117696	-26.891	-14.8683	4.5627	9.72736	-18.7206	0.244696	-4.81414	-15.1011	-18.1491	3.56786	-6.9943	20.3107	-0.940637	4.1182	6.5312	1.55703	-19.1016	16.289	14.0877	12.6272		20.5647	8.41503	-14.318
-28.7536	-19.5885	11.2725	10.9339		20.5224	19.6757		-22.7423	-16.223	24.4594	-19.7578	-9.06864	29.5817	10.8704	15.6964	22.4485	1.66286	19.2735	12.5214	-12.3918	16.0985	0.879696	-19.5673	2.0227	26.0892	-23.462	4.22403	27.4015	-20.922	1.34536	21.7077	26.0469	-6.9943	11.1879	19.3794	-19.0381	3.05986	9.09236	25.1367	-10.3598	19.9297	8.6267	19.6969	5.87503	15.7175		-26.7005	3.27153	16.035
-5.9148	-8.34897	21.9194	-5.63964		18.575	-9.5978		-16.4346	-18.4666	-9.44964	7.8647	6.0867	-20.033	-23.4831	17.2839	-2.21064	-24.5838	13.3045	7.0392	-5.30097	-21.7051	-9.51314	-7.33297	-15.08	5.43053	26.8512	-4.3273	-7.71397	-22.4248	24.7345	2.48836	-12.667	-26.1713	21.8347	26.9782	-0.813637	-17.0061	-14.3391	-24.1393	5.7057	28.8197	-1.9143	20.6705	-6.1053	17.7919		-23.843	-14.8683	-23.1233
-9.57664	31.275	17.4955	-6.2958		-14.3391	25.814		-6.8038	-20.7103	-19.0805	3.8642	27.4015	-2.59164	7.08153	2.8482	20.8187	13.749	22.4697	-6.52864	21.0515	17.3262	-11.7356	-1.04647	-18.1703	21.369	-8.28547	-24.605	14.9979	-3.09964	-7.16364	25.7294	-29.6638	14.4052	-16.858	24.8827	2.67886	-22.319	0.308196	-8.03147	20.2049	-19.017	-15.2493	-1.55447	6.74286	21.9405		29.3277	-8.0103	0.646863
3.20803	-22.2766	-24.224	-17.9586		0.0541964	2.70003		-4.8988	-11.8415	11.8017	29.116	16.5007	6.2772	-29.685	25.179	14.8709	12.2462	-11.5451	27.2957	-1.4063	-5.0893	23.9937	9.60036	-21.3876	-8.11614	23.8244	-22.1285	24.5017	-12.413	-27.7588	27.8672	-4.91997	-18.1068	-4.60247	8.33036	-13.1538	7.4837	-10.635	-20.3928	-22.9328	-10.3386	24.6922	15.9292	-13.3231	24.163		-13.9793	-12.3706	-12.286
-10.4656	8.09753	-18.382	2.19203		-2.9303	-0.263304		-10.5715	13.622	27.7825	-25.8115	21.4114	16.6489	-5.1528	-4.60247	13.9395	-26.4676	-24.732	-17.4295	24.798	20.2049	17.1357	15.019	-12.6035	-0.34797	-21.557	-25.6633	22.7025	3.9277	29.2854	-18.7841	29.2007	-24.0758	-17.5565	12.5002	1.28186	21.115	-24.6685	-6.65564	-12.8151	-26.764	11.2937	14.257	9.7062	21.369		1.8957	-23.7371	-7.14247
17.2415	-9.5978	27.9519	17.1357		9.7062	12.9659		5.15536	-24.8801	-4.85647	28.5445	-3.60764	-13.0056	16.5219	4.4992	8.39386	-14.7413	12.2039	11.0185	-18.001	-19.0381	-5.55497	-4.8353	17.7919	-19.652	-9.13214	-10.7831	-14.7836	-5.7878	-1.95664	20.5012	24.417	19.5487	10.7434	3.3562	26.9147	11.7594	18.7232	-15.08	-14.3603	-2.90914	-0.178637	0.816196	-5.44914	-19.5461		-22.0861	-2.44347	26.8935
20.5435	27.2745	-17.874	8.96536		-8.98397	0.646863		-14.7201	-28.034	21.2632	0.625696	-23.9276	-12.1801	-25.4516	-8.8358	9.5157	5.09186	-8.8358	-27.8646	-22.5941	26.0045	-17.9798	4.7532	-6.0418	17.051	16.543	-8.92047	-27.0391	13.5585	25.433	14.4475	-18.3608	-5.57614	3.77953	15.6964	-19.9695	-6.82497	19.6122	23.147	9.02886	-28.9653	-14.7201	-8.47597	-9.51314	-20.8373		18.7655	-3.48064	18.9137
-19.3768	-16.0113	28.4599	26.1104		14.6804	-17.3025		-21.3453	22.3004	4.2452	-6.5498	-29.2616	-13.7676	20.353	-26.129	-7.84097	3.20803	23.8667	20.3954	15.6964	14.2147	-6.9308	-23.589	-9.70364	24.8615	12.3097	5.47286	-30.4258	-6.65564	-25.367	-13.5136	-13.5983	10.2354	23.3164	1.68403	-22.2766	13.8972	-1.55447	-18.6783	-10.3598	15.8657	15.5905	23.3799	23.4645	-24.8378		-9.06864	2.55186	17.7072
15.6752	-10.508	15.1037	17.813		-13.3231	-22.827		14.2782	20.1414	-22.1496	8.96536	-20.0541	-25.3458	-23.0175	24.7134	21.8982	17.8977	-12.3918	-9.9788	4.35103	-6.4863	28.7774	-13.2808	19.7604	18.575	13.6855	6.2137	18.448	-28.8171	17.4109	5.55753	-19.2921	8.9442	14.7015	-4.17914	4.4992	-2.84564	-21.1548	29.5817	-3.8828	-25.0918	-26.9968	19.8027	4.79553	19.337		-1.7238	-0.305637	4.5627
-8.34897	16.7124	21.2632	9.68503		-11.143	23.8667		-7.20597	23.528	16.2467	-5.06814	26.195	10.9127	24.9885	-22.0861	-13.5771	27.5074	19.1677	-21.303	-0.453804	-25.8538	4.4357	0.117696	-24.7108	22.0252	0.435196	-5.25864	-10.0846	1.30303	7.6107	-25.3035	23.1682	-29.7485	2.19203	27.7614	-9.3438	-19.017	-23.1233	22.4485	4.39336	-1.23697	21.6865	-17.9375	12.2462	-22.319		24.798	-6.6133	-20.7315
-22.954	-7.6293	12.9235	3.18686		10.3412	16.1832		5.91736	1.5147	21.623	0.456363	-5.30097	-7.03664	17.7919	26.0045	-15.2281	-3.3113	-18.0856	-25.7056	-9.83064	22.0252	-13.683	5.24003	11.59	11.8864	-14.7625	7.4202	-6.08414	2.00153	3.3562	9.1982	20.3954	-2.4223	-24.7108	18.448	-14.2756	14.8709	23.7609	-13.556	6.57353	-18.5936	16.5219	25.3272	17.2415	12.479		12.225	-17.493	-30.4046
13.9184	18.9137	-11.9261	-8.0103		25.2849	21.6019		-25.9173	22.893	18.8925	-1.49097	-24.8166	-28.6901	19.5699	17.7495	-25.5575	16.9452	-22.0861	16.9875	6.48886	15.4212	15.4424	-31.082	-10.9525	30.7882	-19.3345	1.02786	-22.0015	17.6225	14.2782	-7.4388	17.559	20.5435	18.5539	23.8032	-18.4243	5.1977	11.6959	-0.940637	3.9912	21.6654	17.7495	18.448	-9.0263	19.5487		14.5745	8.85953	-1.2158
2.57303	0.900863	-20.541	15.7599		18.0882	-9.06864		-29.0288	8.73253	26.9147	-0.644304	5.0707	-20.6468	23.401	2.44603	-26.2771	-11.2488	-20.3928	7.84353	-20.2023	26.2162	-25.6421	13.9184	9.28286	24.2054	-1.51214	5.04953	9.81203	8.16103	-10.3386	11.4842	-20.9643	-14.2545	-3.67114	-9.30147	-15.334	3.39853	-8.22197	20.4165	22.8295	-7.10014	-17.4718	-7.39647	11.8229	17.1569		13.4739	9.36753	-3.09964
-13.9581	-30.6798	-16.0536	6.04436		7.75886	11.5265		28.2059	-13.048	-28.4996	29.8145	14.3417	12.3309	20.0567	7.46253	-10.8466	24.3112	13.4104	-27.2085	-14.0005	23.909	10.8492	-5.36447	3.9912	7.12386	14.6804	-13.0056	-24.6473	-5.51264	29.3489	-9.4708	27.6555	-30.5105	24.5864	22.3639	-31.717	-13.7888	-22.5518	26.6184	-5.9148	-12.0743	-28.3091	22.9142	-17.7046	-6.4863		-16.0325	-1.00414	-14.9741
27.3804	-23.2715	-10.6138	7.97053		22.7025	22.9777		15.6964	-19.0593	-2.12597	-13.4078	18.956	27.1052	-26.6158	-13.6406	-23.8641	22.1522	24.4594	-3.1208	-26.3406	-12.7305	-3.84047	-8.8993	5.17653	29.4759	21.75	19.7815	-5.23747	25.0309	23.1894	12.479	-1.3428	-21.2606	8.01286	16.2679	-10.4233	-4.2003	-25.748	-23.4196	26.2162	2.67886	25.9199	27.2745	24.29	-17.5141		-23.4831	17.4955	-9.11097
-25.621	27.9519	26.4914	12.225		16.6912	1.17603		-2.65514	-11.9261	28.4175	11.0397	-14.2756	22.5544	-15.9478	19.7604	-15.842	25.9622	-25.5363	9.55803	-21.303	30.513	-31.1243	-7.9468	15.3789	13.2834	15.3577	-2.76097	26.4702	2.25553	21.8347	3.20803	8.6267	-24.859	-1.25814	-23.9276	-23.335	-21.0701	13.6855	24.4594	-9.70364	-12.8998	-14.8048	-10.8466	-7.90447	12.733		15.0402	-10.8043	-23.716
5.7057	6.9757	12.4155	10.0872		15.4212	4.20286		-15.9266	-21.6628	9.3252	-9.7248	-6.14764	-25.0495	18.4269	-7.67164	-19.5885	27.2322	21.5595	31.2115	8.1822	19.3159	22.766	-9.4708	-6.69797	-17.3236	25.6447	-14.7201	24.925	9.21936	15.5059	16.7547	-21.5781	15.4424	11.4842	8.22453	5.47286	-4.94114	-4.36964	-24.4145	27.4015	23.909	-14.1486	29.37	5.1977	-12.9845		-26.51	-9.11097	-29.7061
3.7372	21.0304	-7.41764	13.1987		6.9122	-9.61897		-19.1016	-9.3438	15.5482	0.73153	3.82186	24.4805	-24.8801	-12.5823	-8.2008	23.02	5.79036	6.25603	0.837363	-14.2756	23.7609	15.3577	17.5379	-13.0691	28.4599	12.7542	-11.8415	-3.60764	26.6819	-19.017	-26.4041	-16.604	-26.8698	28.3752	-2.27414	9.7697	-18.8053	29.2642	-13.9793	14.9767	-22.9963	-14.5296	10.9339	1.85336		19.7392	7.69536	7.71653
4.85903	3.25036	15.781	-0.41147		-4.68714	5.5152		11.1455	-13.9581	25.179	1.49353	24.9039	-16.604	30.4072	14.3205	-21.684	21.0304	10.3835	-24.6261	-2.1048	8.73253	21.9829	-19.271	11.4842	23.1047	-4.05214	-22.5095	-7.77747	6.0867	6.0867	-11.905	20.8399	10.2354	2.80586	18.4057	-3.9463	-18.1491	12.1615	-9.13214	21.4325	22.8507	19.7815	-18.7841	30.0262	-16.1595		28.3752	21.5595	28.2059
9.66386	-12.8151	6.7852	22.7449		14.4264	3.44086		4.66853	-20.1811	-22.5941	8.47853	16.543	-26.0866	-8.03147	15.1672	-14.2333	-9.2803	12.9024	18.3422	-1.23697	-27.018	11.8652	1.68403	22.004	20.5859	-0.0728036	12.1192	-4.41197	-2.2318	-19.6308	22.3215	-7.4388	27.5285	16.3949	9.81203	31.0845	11.8864	1.81103	-29.5368	5.17653	24.9885	26.83	-22.1496	13.3892	17.9824		9.2617	-4.22147	-17.0696
-15.9266	-28.8171	27.1899	-24.5203		-15.2281	25.7082		28.6292	16.5219	7.94936	8.16103	-28.669	28.0154	6.86986	-2.33764	16.1409	19.9932	-24.5415	-17.493	-11.0795	12.5849	20.1837	-4.7718	3.12336	-14.0216	20.2472	-4.5813	10.6375	-18.5936	-2.25297	7.4837	-12.2648	-11.2488	-23.8641	-8.30664	-27.6953	13.7914	29.0525	-16.2865	-20.0965	20.9669	10.8492	-29.2828	4.60503	19.2735		16.5854	-7.71397	-16.3288
-15.0165	-20.795	22.0464	9.05003		-0.242137	24.925		10.574	-3.22664	-6.38047	10.7434	22.2792	-28.6901	-13.4713	5.0707	28.481	-8.09497	-25.2188	13.4104	-5.63964	-29.558	17.9824	2.70003	4.60503	18.3422	-8.4548	24.5652	13.4739	12.1192	7.31436	26.5337	-14.4026	19.9509	4.64736	19.9509	17.0722	-1.38514	16.0139	-25.7268	16.1197	20.0567	-27.5895	-10.3386	-7.03664	10.701		-24.7955	-14.5085	27.4862
-22.3825	-14.4026	26.2585	21.4114		-13.7888	15.1249		3.56786	26.0257	19.9932	30.9787	-24.2451	8.01286	28.7774	-18.8265	11.2514	27.6344	-6.8038	3.25036	-17.8316	-19.9271	8.6267	-18.4243	-3.90397	-21.9168	22.7449	10.3412	7.4202	-10.5291	16.7759	-22.2555	-16.9003	-20.7526	21.0727	5.1342	22.5544	-22.0226	14.5745	14.9767	21.0515	-16.7733	-23.4831	-21.3876	-11.6721	16.5007		26.6184	24.0149	21.7712
21.4537	22.9142	17.7072	-3.64997		-7.3753	20.7129		-3.20547	-5.93597	9.47336	9.17703	12.5849	-12.6246	18.067	-27.5048	-12.159	-13.1961	25.052	-7.71397	3.12336	22.639	3.82186	-0.242137	-18.5301	5.9597	9.2617	23.1894	9.53686	4.1817	-6.31697	-13.937	-28.9018	25.2002	-25.6633	17.2204	2.89053	19.6122	-16.0325	-28.3515	-15.2916	-18.6571	29.5605	-9.74597	17.94	11.2937		19.21	-2.1683	8.41503
24.5017	-1.2158	5.8327	-7.33297			1.43003		0.28703	27.465	5.17653	14.6169	5.8962	22.0887	-2.7398	10.955	17.8977	-26.1501	21.9617	-26.5523	-3.6288	1.78986	-10.6985	10.2777	26.3644	22.2792	26.322	-21.7263	27.1899	11.7594	-23.3138	18.321	0.625696	-18.509	14.6804	14.0454	-8.11614	-19.6096	-7.7563	-22.7846	27.719	14.4687	16.3737	-11.9685	9.02886	3.6737		-22.7635	-5.68197	30.894
28.608	-27.6106	-19.8213	-31.3571			7.0392		-0.72897	24.036	27.6344	1.11253	-12.5188	18.2152	-17.1755	24.0784	10.6799	-15.8631	-8.41247	29.8992	-10.1058	-6.40164	21.3479	9.0077	-1.89314	-28.6055	-21.4935	24.798	-8.9628	-20.414	18.8925	1.40886	-6.71914	-28.415	7.31436	26.5125	-16.5405	16.3102	15.3577	12.2674	22.8084	-6.46514	-18.4031	13.1775	15.4635	-21.303		3.46203	14.5745	-3.4383
8.96536	20.9245	-3.86164	-2.9303			3.44086		-7.20597	-14.2121	27.4015	-3.16314	-11.5875	2.61536	15.3789	-8.17964	24.5652	18.2152	26.0045	-0.051637	-23.6101	-17.2601	-22.6788	-11.2911	24.3747	26.9782	27.973	18.4269	-19.5461	10.193	25.6235	-2.4223	5.0072	29.6452	5.28236	28.227	24.4594	-10.0635	11.2302	-5.55497	-16.3076	-29.3675	17.0722	6.36186	3.6737	2.80586		10.0449	-5.6608	-8.79347
6.2772	-19.3345	-28.4996	-13.6618			2.7847		-11.9685	-12.0531	13.4739	26.5972	-17.1966	28.5234	-14.2968	-25.4093	22.4274	11.1244	27.1475	23.6339	11.082	6.2772	-13.4501	23.1259	-11.1218	-15.5668	-13.2596	17.2415	5.0072	-21.1125	11.8017	19.1042	-18.6148	0.773863	-19.0593	6.5947	-0.834804	18.1094	17.559	-11.6298	18.4057	-22.7846	13.8972	16.8817	20.2472	-16.2865		24.036	-13.1961	21.0515
-4.0733	1.7052	10.2142	27.6132			-1.13114		5.87503	-6.52864	28.0365	-9.44964	27.5074	17.3262	-7.52347	10.4682	-12.7516	-26.3406	11.59	-18.89	-4.81414	11.717	-19.5673	4.0547	-5.38564	19.7815	25.2849	23.9937	-6.3593	-15.6938	-4.36964	2.19203	-2.33764	6.74286	20.7129	-3.3113	5.40936	-4.17914	24.7345	-21.1971	-22.0438	11.7382	20.9669	18.3845	7.25086	-3.9463		10.9339	-0.0304703	-13.9581
-5.80897	21.9617	12.0557	-29.7908			10.3624		-25.0283	8.90186	-24.7531	23.6762	22.8295	25.56	-26.3406	-9.9153	-21.557	18.8714	-22.4248	-24.351	-26.1713	24.9885	9.02886	6.25603	13.0717	-27.5471	15.908	-14.7625	21.1997	-3.48064	1.02786	26.9147	-10.8466	-15.8208	17.7072	-2.44347	-13.81	13.0082	27.211	-18.763	7.56836	3.2292	-10.1905	4.90136	-8.03147	-11.3335		-21.1125	10.955	16.035
-9.61897	11.5265	-4.53897	30.0262			18.6597		5.04953	-23.4408	28.4387	7.5472	26.0257	-7.1213	-1.5968	4.01236	26.3855	29.2642	24.671	-29.2616	1.66286	15.1037	26.3644	6.95453	9.98136	-19.5461	-24.5838	19.4005	2.99636	-27.907	-3.5653	18.5327	3.9912	-6.69797	16.4795	0.0965297	-12.5823	-17.6623	14.13	-13.3866	-5.4068	29.7722	-21.8533	7.33553	-25.3246	25.7717		20.0779	8.54203	-13.0268
-7.33297	-15.1646	-15.4821	-11.4181			-18.9323		-15.4398	28.6715	-20.7738	-6.02064	26.8724	15.8022	-22.5941	3.18686	23.5915	20.1414	18.0882	-25.7268	-6.71914	28.0365	15.0402	12.3944	-20.9008	-18.1491	-27.8011	4.8167	15.6329	-16.0748	27.1475	5.6422	-20.6891	-7.5023	3.05986	3.0387	-20.5198	17.7284	29.8357	26.449	-29.8543	27.6979	19.9932	-20.6891	-20.4563	14.2782		25.4754	6.2772	1.15486
8.85953	-9.2168	-19.6731	0.265863			13.3469		22.6814	0.689196	22.9989	0.519863	-3.5018	-0.961804	-4.79297	14.7015	14.9979	23.3375	3.9912	4.47803	24.671	27.211	-21.0278	-1.4698	7.63186	-13.7465	21.0304	-5.25864	-28.034	11.209	-0.898304	-19.398	-9.04747	-13.1115	-6.88847	16.6489	0.519863	6.8487	-27.0391	30.005	29.2642	17.1145	8.41503	25.3484	-22.9963	4.26636		30.4919	-23.3773	-15.9478
25.7294	-24.4991	20.226	-21.5146			16.6065		6.25603	-21.6205	-15.0376	-30.6163	-12.0108	20.8399	21.6019	-27.8223	-18.1068	24.925	-12.8575	2.44603	-15.6091	-10.254	-9.0263	28.5022	27.6767	-21.811	18.1729	-19.271	-7.48114	-0.877137	20.1414	-8.49714	-5.83014	-25.6845	-17.7681	24.6075	-16.096	-25.3881	30.5554	16.1832	2.0862	-5.06814	28.735	-27.8011	-23.7795	6.80636		22.1945	-24.4991	22.2369
-18.7418	-31.1031	13.2834	14.511			9.1347		21.6019	-29.1981	-25.4305	20.4377	13.368	13.5374	26.5549	11.4419	20.7764	-23.8218	-23.5255	9.3887	2.95403	26.2585	10.9762	0.456363	-16.5405	-24.4145	-20.541	10.0449	12.0345	3.14453	24.2477	21.0939	23.4645	-0.60197	22.9989	3.9912	-18.763	14.6804	-27.653	-12.286	24.3747	-22.7846	25.6024	-15.8843	-8.41247	9.72736		18.194	-18.9323	-20.7103
4.9437	-12.1801	-27.272	26.576			17.559		-8.49714	-19.6096	-28.0975	1.15486	-19.4403	-6.33814	29.4335	1.78986	-16.4346	29.8569	22.1099	25.9199	-0.750137	16.0985	-5.87247	-17.2813	-7.41764	22.9565	-22.4883	3.0387	17.3685	-29.0288	24.8192	-5.44914	-27.526	23.0835	6.57353	18.8079	7.27203	-23.5466	28.8409	-10.7196	-26.129	24.0995	12.86	27.338	4.6897	-8.9628		16.7759	7.7377	-2.63397
4.1817	24.9039	-6.69797	19.0407			25.6447		20.734	27.6767	12.4367	-15.0165	19.9509	17.4955	27.8672	-5.38564	1.04903	9.2617	14.003	-17.0696	-7.54464	18.7232	-15.4398	-14.572	-21.6416	13.5374	8.45736	-16.7098	-8.1373	-0.369137	26.3432	-0.41147	-13.5348	-25.0495	-21.684	9.24053	-2.06247	-9.3438	20.48	-26.891	-17.1755	-4.0733	-30.5316	8.33036	18.5539	-5.61847		29.3489	9.5792	27.8672
-28.3091	18.2575	11.6959	11.2514			-18.0856		11.3784	9.98136	-20.414	-11.9261	-17.0273	2.2132	-18.4243	-6.9308	-21.1336	-27.4201	-11.4605	-28.2668	1.4512	9.85436	23.3799	23.8667	5.5152	-18.89	7.25086	-7.10014	-15.1435	-5.7243	-22.5518	-18.2126	8.8807	4.5627	-4.5178	12.3944	-5.1528	17.9189	-25.621	-8.37014	-24.0758	2.38253	-11.7991	-22.8905	-2.14714	24.2477		-8.8993	-30.4893	-1.89314
-15.461	19.6545	-7.48114	24.7134			5.91736		24.0149	16.2467	-23.7795	-17.8316	-27.8858	8.1187	25.3695	3.01753	-30.0025	18.2575	23.02	23.1894	-4.56014	25.6659	1.02786	-0.750137	19.1254	25.7505	16.7547	25.052	7.88586	4.58386	3.69486	25.0309	-3.22664	18.5115	-23.4831	7.1662	-7.54464	8.90186	25.687	8.96536	-15.2705	21.2632	-29.05	-3.54414	17.1992	14.003		-24.5415	-15.7361	-22.9963
-7.3118	-16.2018	27.5285	22.4062			0.964363		-2.6763	-25.3458	-16.223	13.9395	-23.716	-6.4863	-29.05	11.8017	15.527	20.8822	14.638	-15.9901	-17.874	13.6644	-6.6133	-5.51264	9.5792	-27.0391	-19.3556	-1.17347	10.447	-12.794	1.2607	14.6169	-14.445	-14.3603	11.9287	6.17136	22.0675	-25.9385	11.8229	23.909	-18.0645	-30.0448	14.6169	22.3639	12.9024	18.8714		-4.85647	-20.287	-12.3071
-25.9808	25.5812	24.798	10.1507			-0.28447		-19.8213	17.3685	-29.7061	27.7402	24.798	7.2297	20.988	-11.5875	-21.9591	27.4227	3.94886	29.9204	24.6075	26.83	-13.0903	-2.52814	-17.2178	-8.1373	23.2529	-26.1078	-22.6788	5.93853	-2.12597	-23.8641	-19.525	-18.9111	24.925	-5.4703	4.8167	10.9974	-17.6623	15.4424	23.5492	-16.35	-29.9601	10.9127	-13.8946	8.39386		19.845	6.67936	-3.8193
23.1259	29.2007	21.0092	-17.0485			22.5967		18.956	16.416	29.6664	22.2792	8.9442	-16.5828	-13.302	3.05986	-26.4253	26.0257	-12.794	-20.9643	6.51003	-20.2023	7.75886	-7.73514	-12.5823	-25.5151	-28.0551	3.50436	-0.66547	0.646863	23.5069	23.02	3.4197	-4.09447	11.3784	21.4749	-17.9586	-14.6143	23.1894	-15.6303	-5.76664	15.7599	-2.6763	-13.8946	1.98036	12.5849		16.1409	0.562196	-21.4935
13.2834	-26.4041	-17.0061	6.89103			-3.79814		-10.4868	-12.6458	-26.8275	-3.20547	-23.081	-24.2451	-10.254	-4.98347	21.6654	7.14503	15.8869	-12.3495	-12.0743	-5.44914	2.2132	21.0515	-19.2921	-15.9055	-9.70364	27.1687	-9.0263	-29.9601	26.9994	10.2989	-24.3298	28.1635	15.019	-1.30047	-27.0815	-22.2766	22.4274	-8.7723	-22.5518	14.6169	-20.7315	-14.8683	-5.93597	21.5807		-10.1481	22.4485	-29.3886
-3.8828	-7.3753	-27.8435	30.8305			3.7372		-27.5683	21.0939	-10.3175	-0.644304	26.195	7.90703	-24.2451	-17.8316	13.6855	28.3752	25.5812	-26.4253	-8.62414	-28.7325	25.6024	-20.2023	-11.1006	21.0092	-21.8533	-8.75114	2.19203	17.1145	-3.5018	-16.2441	7.8647	23.0624	21.0092	19.4429	23.8455	14.4687	-6.88847	23.2317	-30.32	-20.5198	-19.6731	21.115	6.0232	15.4212		20.9457	4.28753	-24.351
26.9359	-14.7625	15.146	8.60553			24.9885		18.4057	-26.3195	-28.542	7.97053	-2.25297	24.671	11.4207	11.8864	-6.82497	-24.5626	19.5275	17.051	-16.0325	22.1522	-8.17964	30.8305	-28.9653	2.76353	-12.667	14.2782	25.9834	-10.7408	-0.00930365	-15.4821	2.7212	21.8982	19.1889	22.2792	-28.4573	5.79036	-28.9018	-17.9798	26.068	18.7655	-16.6463	-6.4863	9.53686	-4.72947		15.4212	10.701	-17.0273
-16.5828	-17.9586	-7.73514	17.6014			21.8135		21.9194	-13.2596	5.68453	6.51003	-18.8265	2.74236	19.5275	17.5167	22.7872	29.243	21.9405	27.5709	0.371696	-23.208	-20.3505	11.2302	0.435196	10.828	22.9989	-17.2178	-18.4455	1.66286	1.5782	4.52036	25.941	-16.9215	-12.4976	10.1507	-5.36447	-13.2808	-29.0288	-12.0743	30.767	3.5467	-9.8518	-26.9545	-4.41197	20.3954		10.1084	-0.707804	-14.8048
-1.00414	-13.3655	16.6277	15.2095			18.8925		14.1935	-18.636	-0.326804	26.5337	25.0097	23.7609	-14.6355	22.131	-28.0128	-27.9493	24.5652	18.8925	-10.6773	12.8389	-9.74597	16.4795	13.8337	-15.3975	-23.8006	4.7532	2.55186	-5.2798	14.0877	-14.826	-25.5363	7.71653	-19.906	-21.2818	-31.3995	-16.3288	30.2167	-24.0123	23.8032	20.4589	-14.4661	-20.8796	22.4697	-1.4063		-28.9653	-20.3928	1.7687
-26.7216	-28.1186	18.702	-12.286			-25.8326		-2.18947	-20.0965	23.909	12.8177	17.8554	15.5694	-25.1341	4.39336	-5.80897	-29.2616	-12.032	-24.1181	3.56786	-8.17964	-28.3303	10.4682	14.765	-20.5198	17.1357	26.7877	-13.6195	4.5627	26.5549	8.4997	-8.56064	-25.0918	-14.2333	-27.7165	-23.9488	-3.6288	16.0562	12.0557	-7.1213	6.29836	22.2157	-0.0728036	19.4852	17.0934		5.9597	-23.9488	25.1579
9.30403	-8.4548	17.432	21.9194			-4.85647		3.33503	-24.6685	-14.6778	1.74753	-6.9308	28.1847	26.6607	-1.0253	-5.04697	20.0567	2.95403	15.2307	6.42536	20.0355	8.9442	19.5699	-4.2638	-18.89	14.1512	-5.80897	-26.5946	7.71653	-3.77697	-11.7356	1.1972	-20.795	2.55186	-1.0253	0.0330297	-0.0728036	9.3252	-9.74597	29.878	-18.0856	10.0449	12.2885	-22.4248	22.9142		14.3205	-13.1961	-6.88847
-20.2023	26.8724	7.97053	8.2457			4.92253		-8.56064	22.1945	-13.1115	11.5477	-13.5771	-8.2008	18.8925	7.01803	-13.048	26.3855	12.0557	-22.0015	21.0939	11.336	-15.8843	5.1342	-22.7423	-11.3758	25.6659	-15.334	-10.8466	-8.4548	-5.42797	5.4517	-7.96797	5.15536	12.3732	26.2797	-0.60197	-0.517304	22.5332	-19.779	-11.3335	13.9184	15.3577	-10.4233	14.7227	12.7965		8.1187	-2.46464	24.1842
10.574	20.2895	20.6494	-22.1496			-19.6096		-4.87764	-14.191	7.65303	-26.0231	23.8667	-13.0903	12.5637	-7.4388	10.0025	16.3314	-24.7531	22.6602	-1.30047	8.3092	-21.5146	-18.8265	-11.9685	-12.5823	24.798	10.1295	-22.4036	1.3877	1.78986	-5.89364	21.1785	-16.0113	7.1027	24.8615	-16.604	3.94886	-12.4976	1.23953	22.2157	-6.76147	-28.0975	-5.06814	14.257	14.0665		11.082	-18.5725	23.4645
6.25603	-30.701	8.8172	20.353			25.6024		7.65303	-15.1646	-26.4041	-9.30147	26.1315	-4.5178	13.3469	-13.5983	7.2932	23.7185	14.384	-15.6938	-21.9168	-18.6148	15.0402	-11.0371	-5.0893	-9.5978	0.837363	23.782	-10.0423	2.86936	-3.3113	10.4047	17.2415	24.8404	13.9395	12.479	29.8145	12.352	13.8549	-24.9436	-8.81464	24.5864	27.6979	-23.1656	-11.0583	-2.95147		-23.589	-3.79814	-10.1058
5.3882	24.3324	3.01753	-13.4078			18.0035		0.60453	-2.78214	13.3045	13.0294	21.3479	-26.4676	22.2792	14.7015	-15.5033	30.2379	17.7919	19.7815	8.01286	16.0562	15.8657	-0.326804	-1.19464	-22.319	9.8967	-20.1811	-28.0763	28.3964	9.9602	-3.67114	-16.5616	-6.2323	10.7857	5.09186	6.93336	8.2457	29.7722	-29.3886	4.47803	22.3215	21.1362	-23.8006	11.6959	6.06553		-24.859	9.5792	7.06036
-12.0108	-19.4615	21.2209	-1.13114			-20.6468		15.1249	-5.95714	18.7444	7.37786	5.6422	0.456363	3.90653	8.22453	-18.7206	-0.051637	19.5699	-16.223	9.11353	-4.9623	-1.3428	3.27153	3.31386	-14.6143	-22.4671	-6.90964	0.22353	-0.813637	-6.33814	22.4485	-22.0015	2.4672	-23.5043	9.05003	-20.5621	6.74286	-2.4858	14.003	-4.68714	-4.4543	-10.4656	26.9782	-30.3835	24.1419		2.63653	-2.84564	-11.5663
-14.3603	-6.2323	-2.18947	-5.74547			0.562196		-0.961804	-28.923	9.43103	-2.6128	-25.8115	-7.4388	5.21886	13.1564	8.4997	-15.2493	-3.6923	-5.9783	17.9189	14.7862	18.8714	-5.44914	-12.3495	24.2265	-27.8011	14.9555	-28.5843	10.5317	-0.199804	-3.07847	26.83	26.0045	-24.5415	10.0449	4.41453	-8.03147	-21.8956	-6.25347	22.0464	22.9777	26.957	-12.8575	16.162	13.0929		-20.4986	6.2772	14.5322
13.5585	-24.1605	-10.3386	18.8502			-1.0253		18.8925	-5.32214	-18.2338	-5.76664	-22.7211	-20.7526	-11.7991	20.2472	-23.6101	25.4754	4.92253	24.6499	-1.13114	25.7294	22.2157	4.32986	-27.018	-5.38564	-14.5085	-12.2648	23.9725	2.04386	1.91686	-23.9488	2.42486	21.0515	-25.4093	-2.52814	-30.8703	-12.8786	27.211	26.9147	20.2049	-27.6953	26.4279	-22.4883	-28.1398	-12.9633		-19.6943	-17.4506	10.7645
15.9504	-11.5028	-18.1491	13.1775			13.876		23.9937	3.05986	16.0985	5.6422	-26.9333	26.6395	21.2209	6.31953	-7.9468	-23.4196	18.1517	11.1032	8.83836	24.6922	-14.953	-4.24264	16.2467	4.0547	23.1259	20.861	-21.5146	7.33553	-8.05264	-2.3588	0.562196	-1.4698	11.5054	24.2265	5.79036	21.877	23.7397	-13.2808	28.2905	-18.1915	16.6489	-6.40164	-12.54	24.5652		17.051	-11.3335	-8.0738
-17.0696	-16.1806	11.5265	-27.8223			-24.2875		-0.559637	17.6014	-23.843	-5.19514	-19.6096	6.1502	-20.1811	-6.69797	26.322	-13.7041	-22.5518	-27.5471	10.0237	8.35153	20.6282	16.67	-3.8828	-24.859	24.8615	24.6499	27.8672	19.6122	-22.2978	-12.5611	25.0732	-11.778	-8.2643	-5.19514	-16.1806	10.2565	16.2044	28.8832	-8.5183	-1.44864	-27.2508	18.448	-16.5405	-5.3433		9.36753	-11.905	-24.6896
-26.129	7.58953	-11.8415	28.3752			24.3112		4.03353	16.2044	-28.2668	23.2529	16.0139	-25.9173	14.6804	28.227	-0.940637	28.5445	-21.1548	21.877	6.57353	-20.1176	1.23953	7.8012	-16.731	26.703	-8.09497	-23.081	26.9994	-24.6473	-6.8038	2.61536	14.2147	-17.9375	9.8332	-6.88847	-26.0655	9.24053	19.8239	-8.34897	24.7345	-14.8471	18.6809	13.8549	-23.9276	-6.3593		20.1837	18.1517	7.6742
-7.52347	-12.6458	11.082	27.2534			3.63136		14.638	-29.304	-12.6881	-1.00414	1.8322	-18.5936	-18.4031	0.54103	-3.6923	-16.3711	24.3112	4.98603	7.78003	-24.0546	-4.09447	-1.10997	11.1244	-19.9695	15.9292	13.0082	14.7227	-3.96747	16.2467	-3.39597	22.7449	15.1249	28.481	23.1682	2.7847	-18.4878	-20.668	-23.6313	4.39336	6.63703	-15.3763	-8.05264	-27.1026	16.0985		-6.31697	4.03353	-4.09447
-20.9643	11.1032	6.25603	4.90136			-5.83014		13.0929	14.5745	-0.517304	-26.1925	-1.4698	8.64786	29.8992	-6.12647	-24.224	-30.8068	25.9199	-2.76097	15.4635	11.9287	23.5492	13.9184	18.5327	-24.1816	6.76403	-22.1073	-12.7728	27.2534	17.5379	15.1672	5.8327	-7.3753	-6.84614	4.4357	-9.68247	21.0304	-28.0975	-28.8383	7.84353	-29.7696	-30.2776	23.4222	18.3634	24.0149		23.4857	-27.2931	-17.2813
-19.144	9.87553	-15.0376	22.1522			-3.90397		-4.8353	-25.8961	-2.71864	6.63703	-3.33247	18.8925	-25.4093	24.163	-22.5306	27.0205	16.8182	7.9282	-9.99997	26.83	8.03403	-0.432637	-14.826	-11.8838	-5.5338	-8.43364	-19.6096	8.0552	-7.10014	19.6757	28.8409	0.92203	-13.1961	7.97053	-6.18997	3.88536	-22.954	7.27203	29.624	-30.2776	-0.326804	-2.97264	-19.017	14.1512		22.0675	-14.5508	-2.21064
-24.2028	-25.9385	5.40936	20.6282			-4.60247		2.63653	-16.6886	21.7077	22.3427	15.2519	-2.31647	-21.7898	15.146	-10.6138	0.964363	15.0825	-5.61847	4.64736	9.8332	13.9184	-16.3711	14.7015	26.2162	13.9395	-26.9968	16.6912	1.5147	23.5492	21.8982	29.8357	-11.3546	12.606	20.5859	-8.75114	11.209	-19.271	-15.4186	-18.0433	28.6292	29.3489	-21.7898	13.622	22.3004		24.5864	19.6122	15.5905
6.8487	-6.5498	22.4485	3.33503			2.06503		24.2265	-29.177	-21.2818	3.63136	-25.8326	-1.13114	0.0965297	4.85903	-20.8373	-22.8693	-7.54464	-7.03664	1.1337	-18.4243	8.90186	20.8399	-18.2338	11.0397	-25.3881	-12.286	7.25086	5.72686	1.5782	18.1094	4.32986	18.7867	-22.6365	15.5694	-3.58647	-1.82964	-10.4445	-11.2276	-6.1688	5.68453	-25.0495	10.9339	8.3092	23.0835		-2.2318	0.138863	-3.14197
17.1569	1.17603	-1.30047	-6.8038			23.6762		23.1259	-21.557	9.62153	-1.25814	-6.76147	12.86	17.7072	-24.4356	-26.1713	30.259	-2.95147	24.9885	24.9039	-21.3453	20.1414	3.90653	-20.4351	22.2792	-10.1058	24.8615	-0.79247	25.8775	-7.01547	-0.72897	-18.4878	27.2322	-9.93647	21.369	-22.3825	2.0227	25.7505	-22.2978	-23.4196	4.52036	-4.68714	27.1687	24.8827	21.3902		-8.28547	-6.2958	21.115
23.5704	-19.3345	7.37786	8.96536			-23.335		18.0035	-17.6411	-3.45947	-23.4196	-19.7366	4.0547	8.2457	13.9395	-27.1661	25.3272	6.42536	-26.4465	11.2725	-7.4388	10.2777	-15.5668	-18.7418	-14.7201	-23.97	-23.8853	-8.09497	6.76403	8.66903	-1.82964	29.5394	-20.795	-6.06297	9.17703	-2.0413	-5.8513	19.1465	15.1884	-1.93547	19.7815	-20.7315	27.9307	0.329363	16.9029		22.8295	-4.30614	-22.0861
-15.08	-9.36497	-7.79864	18.194			7.27203		17.3474	-3.54414	-26.6158	6.36186	-23.843	13.8125	-20.6256	28.5234	3.97003	24.1842	20.4377	11.0609	5.43053	-10.8466	7.18736	18.2999	6.70053	-22.954	-6.27464	-8.47597	21.0092	-5.80897	19.3794	21.7289	18.5327	-26.5735	-2.37997	7.46253	23.1259	7.78003	-17.4083	-13.429	19.845	-3.58647	-18.8265	-20.5833	10.4259	17.813		-18.7841	-4.85647	0.117696
-13.8735	28.8832	-24.5626	17.0299			25.9622		-0.79247	-8.11614	-21.5781	17.7495	-15.2281	10.4894	7.27203	27.8672	-15.969	-27.3566	25.3272	2.0227	-7.52347	-17.1966	-23.081	0.60453	-6.0418	-27.1238	20.2684	-19.9483	14.4264	-16.8368	19.8874	5.9597	-11.4181	20.5224	-20.414	17.3262	-13.7676	-19.6096	-21.2606	23.2317	20.9457	-5.2798	20.4589	1.5147	-7.4388	-24.3298		14.9767	8.4362	-23.1868
26.3009	-4.72947	-27.5683	-18.5936			23.4434		6.4042	5.8962	-27.1661	-1.74497	-5.89364	24.9674	25.7082	-8.85697	-29.6638	26.068	16.0139	22.004	-8.47597	-22.1708	-13.9581	-19.3345	-10.762	-8.53947	9.05003	11.8229	27.4862	4.77436	0.28703	-12.7305	9.8332	-27.9916	-17.0485	0.73153	-19.3345	-20.1388	27.5497	-11.7145	1.36653	-24.9648	14.3629	-12.1801	-28.0128	-3.41714		2.3402	-21.43	8.96536
21.623	-21.7686	-1.95664	7.14503			19.5275		-10.9313	8.8807	-15.1435	9.17703	2.74236	11.8864	21.7924	17.305	15.1037	-5.83014	-3.9463	23.147	-5.38564	-23.2503	16.6912	5.87503	12.9235	-4.75064	26.0892	-27.6741	29.0314	0.54103	-14.0428	-0.91947	15.8234	14.1512	-4.0098	26.1527	17.1992	2.29786	-12.032	-27.145	-9.2803	24.3535	13.8972	11.3572	-20.668	6.00203		26.2797	-10.2751	-4.3908
-4.9623	-23.3773	20.9245	15.9292			11.717		3.69486	29.0525	-3.58647	10.4259	12.9024	-8.53947	-23.6101	7.6107	25.7505	-13.3231	-10.127	-5.0893	-1.80847	12.5849	-11.9261	16.7124	-18.0221	24.6287	28.4175	23.3587	7.97053	6.95453	0.879696	21.4537	-5.61847	-25.4728	10.8492	3.39853	-1.1523		29.8145	20.734	-28.8171	-5.68197	15.146	9.34636	3.9912	-22.065		15.5905	23.4434	-18.2761
-26.1713	27.4862	9.34636	22.1099			24.5229		7.90703	24.544	9.49453	-22.5518	12.5849	4.52036	-9.0898	-26.9121	21.6442	-30.6375	9.98136	18.3634	-1.04647	-17.874	-1.3428	-6.7403	-15.6515	12.8177	27.2957	16.4795	8.8807	-2.8668	21.1997	11.2302	-4.11564	-1.51214	-6.27464	-6.50747	-11.2276		10.955	14.1935	13.6009	-0.79247	-5.63964	-14.0005	-8.2008	25.7082		14.8497	-14.8471	18.4057
4.92253	3.52553	13.0929	24.0995			-25.3246		25.179	-31.0608	-25.748	-25.5998	6.19253	21.5595	-10.2963	23.6762	-25.0283	14.892	19.9932	9.9602	1.5147	-5.11047	-17.8316	2.2132	-4.85647	-26.5946	-19.398	-16.985	-22.6153	-26.9756	15.3154	16.7759	-7.03664	-19.6943	9.30403	19.6334	-6.1688		16.2467	-4.8988	21.4325	-13.7041	29.4124	22.0675	20.6705	3.52553		11.844	-2.40114	-15.6726
5.17653	-2.37997	25.4965	-10.889			-15.461		-0.85597	4.8167	-8.6453	7.12386	10.447	19.337	-4.7718	-26.002	25.941	-9.64014		-2.4223	-6.38047	26.6819	24.6499	-4.68714	8.03403	-5.87247	25.2425	-26.2348	-4.3273	9.43103		-14.9953	-0.580804	10.066	-20.5833	18.956	-7.8198		-20.7526	-16.7733	-22.446	15.4635	11.4207	-13.3443	-8.98397	-1.1523		19.0407	5.85386	13.3469
-17.4295	-13.556	-10.6773	2.44603			17.6225		9.47336	-11.3546	8.64786	23.6339		-2.7398	-15.4821	-17.7681	0.879696	-4.11564		-18.509	5.3882	25.3272	21.0092	-21.8321	17.7072	-16.6251	18.575	-29.8966	-6.6133	5.6422		2.44603	1.8322	-9.70364	18.067	20.7552	-6.52864		13.7702	28.2059	19.21	4.13936	5.49403	-1.0253	27.084	-6.46514		-5.80897	1.91686	27.4015
-16.6463	-11.016	16.3525	-7.41764			-27.1873		10.9127	-23.9911	29.751	-26.4041		-19.9695	-26.4465	14.511	-7.79864	-23.0386		-26.4253	2.42486	23.9302	-2.4223	10.1295	-3.14197	-22.3825	7.82236	29.1372	19.5487	-12.1166		-9.9153	-26.637	-21.176	-14.5931	-4.53897	2.67886		1.8322	-19.7366	-11.2065	26.4914	-21.8956	10.5317	22.3427	-25.1341		19.9932	12.86	3.8007
7.78003	-28.9018	10.7645	-25.5151			20.0567		-5.5338	18.2999	25.0097	0.85853		8.79603	5.53636	-28.9865	-11.8415	10.0025		14.9555	4.73203	-19.0805	-3.54414	-14.9741	-9.95764	-23.589	27.719	9.11353	23.2317	16.0139		9.5792	20.3742	-4.79297	14.638	21.7712	7.0392		28.0577	-18.763	2.06503	19.1254	20.9669	12.098	-23.1445	11.6535		-21.7263	-16.4558	-5.32214
25.5177	26.6395	-4.66597	-31.209			5.53636		-19.7366	17.0934	-5.74547	-5.9783		16.289	0.181196	22.766	19.9932	18.9349		26.1315	-3.48064	9.53686	7.52603	-8.17964	-10.5503	0.265863	-28.5208	-13.5983	2.19203	18.4692		-13.1326	-19.2921	-21.43	-18.8476	15.9504	14.5957		23.8879	10.6375	-27.145	8.07636	-13.6618	26.5549	-19.8848	-13.175		17.6437	-24.7108	-3.33247
4.96486	-10.127	24.8827	-4.22147			19.2524		8.45736	-18.6783	2.61536	29.2854		-7.01547	19.6122	11.9922	17.8342	-2.31647		18.8502	22.8719	8.64786	-7.86214	5.30353	12.225	10.4682	-4.22147	-20.1388	18.0882	25.814		-21.176	12.3944	-24.2875	-26.1501	8.6267	4.98603		9.0077	25.1155	-3.29014	1.34536	26.957	-24.7531	-3.67114	19.591		22.512	15.2095	-10.8466
11.5054	-16.6675	22.0675	5.81153			14.8285		5.5152	9.6427	-21.9803	25.4542		14.6592	25.2214	-2.3588	28.8409	20.6917		9.93903	-18.8265	1.43003	-26.2983	20.5859	6.0232	-26.2983	-18.2126	-11.3335	-2.97264	15.146		23.2952	19.6757	-11.9685	-27.8435	21.242	21.5384		12.098	29.4759	-25.0283	-20.8585	-10.2328	-19.144	-11.9685	10.9762		6.7217	-0.771304	-21.4511
2.57303	17.4532	-5.9783	29.7934			-2.4858		-3.90397	-27.272	23.7185	13.3892		21.4325	20.734	-20.5198	-10.9736	-9.2803		25.3907	27.3169	14.6169	-10.1905	4.85903	4.71086	6.04436	-9.36497	-12.286	-14.4026	9.05003		14.1512	-3.2478	-23.2926	15.1249	13.3257	9.85436		28.6504	27.2745	-18.7206	14.2782	-26.764	15.4847	5.3247	21.7077		-26.9756	4.58386	-16.0536
-5.70314	-18.6148	1.55703	25.9834			-21.938		-25.113	0.943196	-15.7573	-27.3778		20.226	12.4155	14.9555	-23.9488	-20.3081		-3.4383	-4.94114	17.3474	11.6112	-13.4925	2.12853	-6.9943	-23.335	-12.8998	-2.21064	-9.57664		15.2942	-5.2163	-0.326804	21.8347	9.49453	-4.98347		29.6029	-7.8833	-25.4305	-14.0851	8.3727	-16.1171	2.86936	-21.557		2.6577	-17.1543	20.4589
-18.2973	10.0237	3.39853	0.265863			-24.1393		2.25553	-29.6426	26.6819	-19.5885		22.258	-15.334	1.47236	7.18736	15.9292		8.41503	22.1099	-23.7371	-15.2705	14.4264	-28.8383	13.9184	-24.0335	20.2895	-28.3938	-3.71347		6.36186	-6.0418	-26.891	28.4387	19.9932	-13.6195		-14.3391	11.9922	-22.0226	19.7392	-1.7873	27.5285	19.7604	-11.7991		13.8337	-5.13164	25.7294
11.1455	-15.8843	14.6804	13.3892			15.6117		1.11253	20.5224	-4.7718	20.0144			-19.3768	26.6184	25.7929	25.3907		-24.5838	19.9509	26.2797	7.52603	17.6225	7.84353	14.7862	16.7124	4.39336	11.6324	-7.8833		-16.4558	3.14453	25.3907	7.63186	6.93336	-1.5333		30.5342	13.9184	14.5745	2.25553	-30.3623	24.2689	18.5539	2.06503		25.3695	-11.7145	13.8549
-11.3335	-24.351	18.4904	21.4749			11.6747		11.2514	23.6127	-25.1341	14.5745			21.9829	-1.61797	-7.9468	-19.779		13.749	10.701	-24.8166	17.559	4.77436	-13.7041	-24.0335	15.8657	10.8704	25.2214	6.0867		21.1785	-2.12597	-9.6613	-4.62364	-9.32264	18.8714		-4.41197	19.9932	-23.97	-2.63397	-27.5048	-8.3278	11.1667	-21.2818		10.066	-9.68247	1.74753
3.52553	22.8084	0.244696	27.4439			-12.2648		24.5864	26.322	31.0422	-1.68147			-16.4135	-25.0283	-31.9286	-1.23697		-7.77747	-2.65514	-26.3406	-3.20547	-2.18947	-16.9215	-4.8988	-26.1925	-20.8585	5.47286	6.76403		13.1352	5.62103	20.861	16.3314	19.337	5.8962		14.7015	21.369	-17.7681	10.5952	7.46253	-7.58697	9.5157	17.3897		-5.30097	-7.48114	-11.7991
-6.5498	22.1522	14.0242	11.717			-6.0418		-10.4021	5.98086	-26.5735	-21.6628			27.2745	13.6855	7.65303	-28.4785		17.0299	11.0185	26.068	4.45686	8.8807	23.6127	-3.5018	25.1155	16.3737	26.5549			25.0309	17.5167	-10.5291	12.6695	4.01236	0.879696		-7.84097	3.7372	-14.3391	-19.3768	-21.557	16.2679	-7.58697	1.04903		24.4382	22.639	-8.0103
6.9122	-10.8255	20.6494	29.1584			9.43103		3.44086	29.0314	-1.36397	18.4269			-21.4511	10.5105	-9.89414	29.9627		9.1982	-0.517304	15.9927	-1.5968	8.20336	20.5012	25.9199	-4.0733	-30.066	-4.28497			-19.7155	6.25603	-4.36964	-29.9178	-5.80897	-15.08		4.77436	-25.4728	-20.795	1.7687	-23.8218	-22.954	16.0562	-3.64997		17.1145	-18.6571	22.3639
1.72636	-27.3355	-22.2766	12.479			-17.4718		-1.38514	-15.842	-9.5978	5.0072			-28.8383	-5.99947	-3.52297	25.4119		-13.1961	1.59936	22.385	16.3525	-24.1605	-7.98914	-1.9778	26.322	12.1192	18.9137			-11.9685	-14.7836	8.1822	15.5694	-11.2276	-16.477		-13.302	22.7872	-24.2875	-15.6091	-28.6055	0.562196	-4.30614	-7.0578		-6.76147	-30.5316	-7.45997
23.9514	-4.56014	-3.29014	7.82236			-7.16364		-4.28497	7.63186	23.6127	-18.8265			24.5017	4.01236	-19.4615	-8.79347		27.3592	-1.10997	26.5337	12.2039	26.6819	0.562196	-11.3758	24.036	-25.1341	6.7852			24.1207	27.973	-2.88797	13.8125	15.6117	-24.859		-1.38514	-6.65564	-22.1496	-2.06247	-7.5658	-10.254	-17.0061	14.892		28.227	-2.4223	-0.98297
12.5637	-14.2545	22.3427	-24.6685			8.45736		21.7924	16.5642	-30.4258	19.083			25.814	28.7774	15.8869	-28.9865		5.28236	12.606	19.7604	-8.6453	-1.17347	-20.9855	-6.27464	27.9519	-22.7423	-5.49147			10.3624	-6.76147	-6.40164	21.0092	7.84353	4.3722		-12.2013	-11.0795	17.9189	-6.25347	16.3737	-3.22664	16.9875	24.0572		27.2534	-30.0025	6.0867
-18.0221	-4.0098	9.6427	28.9467			22.258		18.1517	19.591	-21.5781	9.7697			3.3562	-30.0448	21.496	22.7237		19.6757	5.3882	-0.623137	-12.2225	1.3877	2.31903	-26.3406	-14.3391	24.0784	-12.1378			-18.8265	-23.8641	23.4645	-30.066	21.2844	-28.3515		-20.4563	-15.7785	26.4279	4.3722	-1.99897	-27.2085	-2.90914	-10.6561		23.5915	8.4997	11.6324
-23.081	14.9132	11.463	18.0035			7.65303		-14.7836	10.1084	14.4899	7.4837			-6.78264	2.3402	20.4165	2.25553		-19.6731	9.0712	4.26636	22.0464	-23.9488	17.0722	9.24053	12.5849	-27.3778	23.5492			26.83	-21.2183	14.0242	16.8605	23.9725	-3.20547		22.1945	-5.11047	-4.49664	-11.2911	18.575	-21.1125	9.85436	-7.96797		22.5755	-13.429	-1.51214
7.9282	-7.1213	-23.716	25.4965			-25.6421		6.17136	-4.03097	-10.3598	12.7965			-24.2451	25.6235	-8.8358	27.0417		-25.5363	-4.7718	-23.6736	-5.19514	12.987	-8.72997	-20.5621	10.1084	-20.0753	1.5782			-22.1496	-1.3428	15.2519	-29.3675	17.6649	-10.254		-16.858	15.4635	-23.1445	-3.96747	1.7687	18.194	-11.8415	14.3205		11.3149	7.71653	-6.08414
-3.22664	-26.5311	11.6535	-6.84614			-24.6685		14.8074	-24.5415	18.9984	3.58903			24.3747	15.4	-23.2291	22.3639		14.3417	3.46203	18.829	23.655	-10.127	1.1337	-4.62364	-23.843	-22.2555	12.9447			-23.0598	-11.0795	20.6705	19.1042	12.479	10.7434		-11.2911	8.83836	22.9565	24.9039	22.3639	-18.7206	-15.4398	20.8822		9.2617	-23.5678	-26.9545
5.04953	-21.8321	21.5595	23.0412			-26.7216		-11.0371	-23.0386	-22.5518	-9.80947			26.1527	-16.7733	-29.1558	19.4217		11.9922	-11.7991	-25.0706	5.1342	17.6014	-18.1703	-0.326804	30.767	25.7717	12.3097			25.6447	1.21836	10.5952	-30.6586	-20.6045	-9.64014		25.8987	17.0299	5.7692	-23.3773	-26.4041	-17.2813	6.86986	7.6742		26.5972	0.92203	23.1894
-20.4775	17.305	22.639	5.11303			28.2694		20.0779	-19.4403	4.85903	-22.0226			-2.2953	16.924	8.45736	29.4335		1.28186	-13.8523	11.9287	-11.651	12.9447	14.6169	-7.8198	1.0067	-9.9153	3.88536			-16.1595	8.0552	-22.0226	-20.4775	-12.7516	-27.0603		16.7335	-17.8528	26.0045	-9.23797	-26.9968	25.3484	5.8962	10.0025		10.1084	-1.7873	21.0304
-3.92514	6.10786	2.7847	6.55236			11.0397		12.4367	-9.99997	17.7072	14.9979			10.9127	5.17653	-14.2968	-23.1233		-4.09447	0.22353	4.39336	-13.302	22.7025	6.51003	-7.01547	-27.145	-18.5513	27.9095			4.3087	-4.11564	2.5307	-21.684	25.2637	13.7067		12.7754	-10.5715	5.79036	11.2937	17.6225	2.80586	-16.1595	-14.318		-8.47597	-29.7485	-16.7733
-19.2075	8.2457	-7.39647	9.15586			26.3644		10.8492	8.33036	-14.5931	5.17653			16.3314	1.0067	-21.6205	20.988		-2.76097	16.3949	10.955	-7.3118	2.00153	3.33503	-9.7883	20.9034	-23.6313	22.2157			-21.5146	-26.9545	-12.0743	5.81153	18.1517	-19.906		-22.4248	-1.19464	22.1522	-20.0541	11.9075	21.496	17.432	28.5234		16.1197	27.6979	-20.2658
22.3215	27.0205	-3.58647	-23.335			21.0515		-1.80847	22.6179	-17.0696	22.6602			-19.8213	-0.15747	-26.1078	27.8884		-14.9953	13.1352	20.8187	-17.4295	-26.51	-17.3448	-1.36397	-30.32	-30.5951	-4.94114			-3.90397	6.4677	24.9462	9.55803	9.5792	19.591		20.7975	24.1207	-23.9911	8.4362	-20.6045	-26.002	23.147	19.718		14.9555	16.7547	18.2575
-9.70364	-8.05264	-23.6948	26.8724			24.6287		-3.4383	19.0407	27.084	8.8807			23.3799	3.4197	-18.3396	-26.5946		-18.1915	2.4037	-25.2823	6.61586	-8.87814	-4.09447	-6.18997	-13.2385	12.6272	-20.3716			-19.6308	5.36703	-19.2921	-17.2178	5.7057	-5.4068		-23.462	0.85853	23.1682	22.5755	6.4677	-7.2483	12.3944	-8.75114		16.9664	18.4692	-24.6896
-7.26947	24.163	-25.24	-25.8326			5.98086		-20.8373	-10.9101	19.0195	5.4517			27.973	2.31903	-30.2988	17.8977		26.703	-1.2793	-13.5348	-16.858	-18.9535	1.81103	-19.8213	19.8027	-2.02014	-0.834804			16.3525	15.4212	9.53686	-17.874	1.09136	4.8167		11.463	-25.367	-24.9648	-24.3086	-23.8641	-20.3716	3.01753	26.1527		4.28753	-14.6143	-19.2075
1.6417	3.46203	7.3567	13.5162			14.2782		21.5384	-21.3453	-25.5998	9.68503			-17.239	11.463	-28.2668	-29.9813		-19.4191	12.5214	-18.8688	-25.0706	-21.7051	-9.2168	1.15486	18.7655	-22.2555	-25.0283			20.1625	12.9235	-17.2178	28.5022	-4.53897	5.55753		-5.80897	14.7862	13.4527	21.9194	17.686	-0.22097	18.8925	-26.7851		17.8342	-4.94114	-9.87297
15.1884	-11.4816	-17.0485	15.1672			-19.4826		25.56	-24.3721	-5.3433	2.57303			6.10786	-0.72897	17.7919	-9.83064		23.9937	26.4702	20.7975	8.01286	-9.87297	9.4522	-16.7521	9.9602	29.5394	20.988			-5.0258	3.58903	-13.5771	-27.018	24.3535	22.6814		-19.4826	9.09236	25.4754	18.2999	0.371696	14.765	-14.3391	-22.5518		18.9137	-8.72997	0.0541964
-15.1646	-19.2921	6.2772	29.9415			8.77486		3.4197	-22.6788	-0.00930365	25.2425			-18.6148	13.5162	-29.7061	11.717		25.8352	19.5064	14.2994	15.8657	5.09186	22.1522	-14.1698	12.6484	4.73203	-3.7558			-20.2446	27.7402	-19.906	-14.8683	13.495	-12.9633		-24.7108	-8.68764	-24.6261	16.7335	13.3045	9.60036	14.3205	29.5182		13.1564	27.2745	9.02886
22.4062	-16.4346	-5.5973	5.8962			22.7237		-9.68247	-27.7588	-27.272	7.7377			-27.7588	9.28286	-11.5028	-1.51214		20.861	-14.2333	-23.1868	4.92253	14.4687	-7.41764	4.7532	24.671	29.9204	11.9287			-18.8476	-15.4186	11.3995	11.8652	0.011863	9.3887		-27.1238	-11.8415	20.0567	-17.1755	23.8455	-12.0955	-8.47597	-9.1533		24.5017	-2.63397	-19.5673
13.3045	-24.097	-9.57664	-3.2478			5.9597		6.61586	-2.84564	-7.73514	7.65303			24.1419	23.8879	-10.2751	18.0459		5.66336	23.7397	12.6484	22.4485	8.16103	-10.381	16.2679	26.83	-10.3386	-8.22197			0.0965297	-0.559637	21.7289	-25.0071	-10.1693	-21.0066		11.0397	24.7345	-20.1811	-11.6298	21.7924	-4.8988	9.17703	-18.1915		-18.509	-21.9591	-10.5503
-17.493	-19.9695	1.9592	11.0397			5.04953		4.28753	16.797	-8.37014	3.77953			-25.0495	-26.2771	10.7434	-15.7361		23.3799	8.13986		-15.0165	-2.02014	13.8125	-2.9938	23.3587	6.6582	-2.57047			-26.0443	10.32	19.3794	2.31903	10.066	-17.5988		-6.3593	23.8244	-17.2813	20.3954	-20.9855	4.60503	2.12853	18.2364		20.9457	12.1615	-11.3546
20.9457	-29.2616	-0.771304	30.4919			-23.8218		0.79503	-16.4346	-25.8961	-9.23797			14.5534	23.4222	-10.6561	-22.2131		-9.38614	-21.938		1.53586	3.7372	-16.9215	-13.6406	-1.2793	-3.39597	16.7759			2.8482	-11.524	14.5534	-5.17397	1.0702	-4.03097		10.4682	17.6225	-25.8961	0.0965297	26.2797	-13.3655	0.85853	27.6979		-11.016	-19.906	17.4955
-4.28497	-2.9938	22.4909	12.6272			-11.9685		20.4377	8.13986	-30.5105	-3.8193			-26.637	6.2137	22.5544	19.9085		7.37786	18.0247		16.9452	-17.5565	20.5435	1.5147	-24.986	-17.493	7.71653			-24.8801	-2.50697	-0.115137	6.89103	3.2927	-4.53897		-15.3763	-4.56014	-22.2978	12.7754	-6.7403	-4.03097	-12.9845	-24.5203		12.5637	-8.15847	22.0464
13.9184	-13.5348	-1.80847	4.5627			-25.8326		7.9282	-14.4026	-21.8956	-25.113			20.5224	16.2679	8.71136	13.0717		0.0541964	11.1667		0.47753	10.4682	-18.509	-0.15747	27.2322	9.0712	-27.2508			-24.2451	-0.47497	6.1502	16.9875	7.2932	-21.43		6.9122	25.9199	-0.85597	-6.8673	-19.2921	-26.51	3.18686	1.6417		1.62053	20.8822	-20.8373
-16.477	-25.7691	19.4429	-15.0588			10.1719		2.8482	-26.002	16.1409	22.766			28.0789	-30.2141	-20.3081	0.435196		9.17703	-12.4553		18.0035	-20.0541	-30.9761	11.717	25.4965	17.2627	9.9602			26.7665	-23.6101	-3.29014	13.1352	0.138863	-22.7211		-4.22147	-6.0418	-3.35364	-19.2498	-26.5735	-8.0103	15.1672	-29.8755		6.67936	27.0417	10.2777
4.79553	21.4325	12.0134	18.6809			16.162		11.1244	-13.1115	21.6865	-11.1641			26.6395	5.62103	-2.6128	9.85436		10.7857	24.4805		-1.68147	-15.4821	3.31386	-8.53947	24.0784	-4.91997	-13.2596			-18.0856	18.829	26.3009	10.7857	10.5317	7.27203		-14.4026	28.354	-7.33297	-4.28497	-23.3138	20.3319	25.7082	-25.9808		23.6974	27.6767	-2.8668
-18.4666	8.73253	-6.4228	7.39903			-6.7403		14.257	22.4697	18.0035	17.4955			25.8352	21.5807	-8.22197	-3.98864		-10.4233	2.2767		-17.0273	6.25603	8.71136	-19.5885	-6.8038	-20.0541	-22.6788			-19.1016	0.79503	21.0727	-13.9793	-4.8353	-0.0728036		-24.7531	22.7025	-25.1976	25.4119	-27.7588	-23.9911	21.5172	24.9885		20.0355	22.9354	25.1367
17.8977	-18.2761	13.7702	-1.93547			27.1687		12.7119	-18.6148	28.735	11.5477			-8.09497	-1.49097	26.7877	8.71136		19.6969	16.1832		1.1337	-19.7366	-2.88797	20.4165	26.4279	-22.5941	20.3954			3.82186	-7.98914	-4.24264	-24.0758	5.0072	-16.0325		18.9349	-14.8683	-22.3613	-7.5658	-28.6266	-21.8321	5.53636	-28.2245		9.5157	-0.686637	-7.84097
-8.3913	7.1662	4.16053	15.781			-4.28497		19.3582	-27.0815	4.9437	12.8812			16.9452	-2.5493	-9.4073	24.163		5.04953	0.498696		-16.6675	-5.36447	-0.115137	4.64736	-29.6003	-27.0815	-9.99997			26.6395	-3.16314	-11.3758	18.2364		-18.8476		28.3329	10.4682		-1.00414	21.5172	23.274	4.96486	-28.669		-24.0758	19.4852	-11.0583
22.7449	-20.3928	-13.937	14.384			-14.7413		24.6499	-15.5245	11.4207	-6.52864			-16.0325	2.2132	-28.9653	-13.683		-23.6948	-10.1905		-1.87197	8.83836	23.909		-18.8476	-3.20547	21.1362			15.5694	-23.9276	-10.1481	15.8445		-1.4063		9.85436	-7.48114		27.8672	18.6809	6.17136	7.71653	-22.7846		27.3169	-5.5973	14.3417
-7.8198	27.719	22.2369	-5.44914			-18.636		11.9922	-1.5333	26.703	20.734			19.083	1.40886	18.321	-23.3773		13.1352	-2.06247		-9.06864	6.99686	-4.3273		-2.1048	-26.002	-7.16364			8.73253	13.0929	-1.10997	3.65253		-22.1708		-9.2803	18.5327		17.686	22.639	11.2514	18.4057	-19.6731		-23.5255	-12.0531	1.30303
17.3685	-20.8373	23.6127	21.6865			14.4052		15.1249	-25.0283	14.2359	5.5787			-20.033	-8.8993	-6.31697	19.4852		6.95453	1.74753		-21.7898	1.98036	-5.00464		24.544	-10.127	-14.8683			-27.0815	-4.53897	24.7134	-9.44964		-26.7216		-12.0743	-9.5978		-10.889	19.4217	19.1889	-3.54414	-14.9953		-5.13164	-1.7873	-20.3928
-17.1966	4.64736	16.8394	29.3489			19.845		16.924	-11.8415	10.4047	-26.0231			-25.875	18.2364	8.13986	-12.1166		25.814	-6.33814		-8.11614	-17.747	-23.3561		18.4269	18.0459	17.6437			11.6747	-5.25864	22.3427	4.13936		-3.79814		27.465	-19.8425		24.5229	20.48	-1.0253	21.0092	27.5074		7.78003	-4.8353	22.9989
-11.1853	-3.5653	-0.369137	22.8719			-7.65047		18.9349	-9.57664	20.5435	-0.263304			-18.0433	24.2054	4.83786	-1.55447		8.7537	-18.9746		-6.12647	-0.263304	-5.42797		25.179	11.6324	-5.7243			2.00153	-19.779	2.89053	-10.8466		24.6075		-23.5466	19.8874		3.97003	-26.0443	-19.1651	-14.699	-16.985		15.527	-23.3773	5.8327
10.0872	16.2255	-5.2163	8.5632			-24.1816		19.1254	-25.7691	-3.98864	-4.85647			-23.3773	8.2457	10.7857	27.9942		20.3107	-4.5813		-14.318	-4.34847	-6.6768		-9.70364	-21.5358	9.66386			-13.5983	16.9875	-11.8203	29.4547		13.1987		29.9204	28.0789		1.28186	25.179	-20.9643	29.7299	-20.7738		25.5812	27.1687	-17.8316
-3.41714	26.3855	-24.1181	7.9282			25.6024			-13.7676	-12.0955	-6.82497			22.8295	1.7687	-12.159	-27.3355		11.1667	10.3835		-9.64014	4.20286	4.22403		24.9462	-30.6163	-25.5998			23.8244	1.30303	-17.5776	13.0717		-27.1873		-24.1816	-1.80847		-22.8693	15.2942	25.4965	-14.0216	-25.4093		21.7924	20.7764	26.576
-14.9318	-4.7718	-13.1961	9.47336			-17.8951			-17.0696	17.2839	-25.4093			-3.58647	18.1094	12.8177	22.7237		0.47753	12.7754		19.7815	28.4599	13.6432		-28.9653	-24.0758	-3.98864			10.0872	-20.6256		5.15536		-5.3433		24.671	3.94886		19.4429	28.0365	-23.6313	28.6292	-13.4501		8.22453	2.7212	-18.9535
-18.6995	-16.3711	-25.748	12.9659			15.273			5.9597	-13.683	24.0784			-12.3495	-24.2875	-16.1806	26.957		-6.06297	-6.1688		-24.4356	19.9932	7.08153		17.7919	-24.8166	-0.496137			-0.66547	0.47753		-28.1398		-6.63447		23.2529	-6.6133		16.5007	6.38303	-5.89364	9.8332	-5.49147		11.3149	11.0397	9.79086
15.3154	-24.986	12.9024	-4.2638			-28.5208			0.837363	-3.1843	6.4042			-5.04697	4.47803	27.2322	-18.8476			-27.4201		13.5797	-14.9953	-15.3128		-17.0485	16.6277	8.5632			25.433	-4.24264		-7.2483		-9.04747		-6.4228	-15.715		-10.0846	-5.61847	-15.5668	-22.065	-23.9911		-25.7268	-10.762	13.3045
11.0185	-12.0108	0.710363	-1.2793			11.5265			-28.3091	26.2797	-1.51214			21.5595	-30.32	7.84353	-19.5038			3.0387		-4.28497	-1.61797	15.8022		-17.6411	-5.6608	-24.7743			-25.7903	8.71136		-14.0428		-12.2225		15.9927	22.0464		-19.017	-8.75114	15.0825	4.96486	-11.9896		16.162	16.7124	7.84353
24.2689	-8.68764	4.66853	11.8229			22.8507			-5.42797	12.2674	-1.25814			9.1347	7.90703	26.195	-17.0061			-24.6685		-6.82497	2.3402	12.7119		28.5445	-9.38614	-23.1656			19.1889	-1.44864		27.7825		18.2152		17.0299	15.0402		-5.2798	-26.8486	-8.81464	-7.4388	-22.4883		23.3375	16.3314	-13.1538
-0.136304	26.957	-11.7145	6.10786			-7.22714			-23.5678	-27.907	3.2292			17.8554	7.33553	-29.3463	-20.16			-9.23797		-6.69797	26.5337	5.1977		-8.68764	-16.5616	-20.3505			-20.795	-18.9535		0.752696		11.8017		7.9917	-11.7145		-19.6731	-21.4088	-7.48114	31.0422	-26.1501		9.09236	-7.48114	-3.92514
-25.0283	-10.8043	20.2684	-5.80897			16.162			-8.0738	-23.6948	4.58386			-5.7878	9.34636	-6.50747	6.93336			7.8647		7.39903	13.495	-10.9948		29.7299	-19.0805	18.7232			-18.6783	-0.623137		-17.0485		-13.1115		-10.889	-11.0795		22.7449	16.3314	-22.7423	-1.23697	30.6824		3.27153	14.1089	0.308196
-25.5998	22.8084	26.0469	23.9514			0.85853			15.5059	11.082	14.2359			-18.5725	31.148	-21.3876	-1.44864			15.2095		-16.4346	17.1145	2.67886		-14.3603	9.36753	-2.8033			24.9462	-7.4388		-22.9116		-12.2225		-17.8528	14.13		11.844	-19.7366	-10.635	0.202363	16.4795		21.0092	-13.6195	-0.85597
25.0309	-3.8193	3.44086	28.8409			-3.45947			-22.9328	25.3907	-2.06247			-6.6133	-0.877137	-19.4403	28.4175			11.7805		4.90136	15.6329	1.68403		27.7614	13.495	22.8507			-2.5493	-13.6618		3.12336		4.4992		29.6452	8.09753		-8.15847	-16.223	11.5265	15.6117	28.1635		26.7454	26.195	-6.0418
-8.03147	-13.683	23.8032	25.0944			10.574			-26.0866	-10.4021	-2.95147			-14.5931	-3.1208	7.12386	-14.953			-23.8641		-1.10997	-6.5498	-1.0888		6.80636	18.194	-10.635			27.9307	-6.8038		21.6654		-10.2963		-19.525	-0.707804		7.84353	17.1992	8.45736	11.7594	-10.4868		13.5374	-9.64014	17.1569
-8.81464	16.2467	8.35153	-7.92564			-27.2085			-17.3025	-20.6891	24.6922			-16.6886	0.329363	-9.51314	10.6799			-0.60197		15.1249	17.7284	-8.28547		-1.63914	5.0707	24.2265			-4.1368	-14.6778		23.3799		-2.25297		-25.3458	-20.7315		-21.3876	-4.1368	-2.3588	2.61536	14.9344		12.9447	8.96536	-1.80847
-10.5715	-9.11097	24.7345	10.7857			18.575			-27.7376	-8.7088	-0.644304			14.6592	-9.00514	-28.6478	1.0067			-19.2498		3.77953	-16.5405	-17.8105		0.60453	9.30403	4.9437			-24.0546	-2.6763		14.892		-15.7573		24.6075	4.96486		-23.5255	15.527	9.4522	-4.75064	13.7067		18.575	-22.0438	17.4532
-21.8745	-0.34797	-6.7403	27.2957			4.73203			-9.76714	28.0154	25.2425			20.1414	3.7372	-5.8513	19.337			-21.9803		-13.2596	-3.16314	-7.48114		24.4805	29.0102	25.3695			27.1264	4.73203		-10.9525		8.58436		8.73253	-21.9168		14.6592	26.703	5.4517	6.2137	-4.98347		-12.1801	18.9137	8.6902
1.66286	-15.3763	-8.81464	13.7914			-23.1445			-15.2493	21.3479	-26.1078			17.3897	19.972	-25.3458	-2.50697			-15.6726		-16.6251	-7.35414	10.0237		-4.72947	14.4475	-11.0371			-13.683	6.48886		16.7759		7.56836		-4.75064	-26.0655		-10.3386	20.3742	-16.5828	13.8337	-26.3406		-23.7583	-6.40164	1.68403
14.0665	-5.0893	-19.1228	-16.1383			21.3055			22.5755	9.40986	-1.68147			-9.36497	-28.8595	14.892	20.0144			18.956		-0.178637	-8.1373	23.0412		-10.2116	-10.4868	-25.24			-20.5621	14.8709		9.7697		-9.5343		14.7862	-14.0851		26.1315	14.2782	12.3944	1.09136	0.16003		10.0872	27.6132	21.2844
13.1352	20.1837	-20.5621	16.1197			-12.4976			-17.9163	11.5265	13.6644			11.0185	29.9415	-4.24264	-21.3876			-26.1078		-15.8631	20.7975	5.85386		21.1574	7.63186	3.71603			24.0995	-0.0939703		11.9499		-24.5415		13.0505	-22.0438		-26.383	-25.7691	6.19253	-17.2178	29.5817		-23.2926	17.2839	22.4485
10.9339	-6.9943	25.5389	5.5787			-20.4775			-8.0738	-6.1053	8.7537			-3.86164	-16.6251	-12.6881	9.0077			5.49403		23.655	0.0541964	-7.03664		10.2142	-21.938	-2.08364			-19.0593	25.433		10.9127		14.2782		29.0314	8.07636		-17.9163	25.56	10.3412	24.4594	28.354		25.179	-3.6923	-24.8378
7.1662	25.4754	-15.5245	7.9917			28.2694			-24.6473	19.21	-19.8848			24.7769	-23.0175	-13.556	-25.8115			-1.74497		-20.1811	24.417	-1.30047		6.99686	-19.7578	22.7449			22.4485	23.4857		24.0572		-20.3293		-20.668	24.1842		-27.7165	-22.3401	17.3897	-2.02014	-23.5043		17.6437	11.4419	26.322
-20.3293	-17.3025	10.2565	-4.17914			25.5812			-11.5663	6.6582	22.2157			-7.29064	-22.0015	-18.001	26.7877			9.34636		4.54153	-18.6148	-8.8358		-19.3768	-26.6158	8.3092			-10.5926	11.4419		-15.7573		2.29786		3.1022	24.8615		25.6659	-2.40114	14.4899	2.31903	-12.667		-12.5188	-2.71864	12.0557
2.29786	11.0609	21.4537	19.0195			-18.0433			-0.961804	-16.1171	-2.31647			26.6607	-4.56014	5.55753	-25.0071			-4.6448		-7.67164	4.79553	-21.6628		-26.2983	-27.7376	7.88586			27.2322	24.9885		25.2849		-0.22097		27.973	-2.65514		-6.14764	9.30403	1.0702	-15.3551	-9.19564		2.0227	28.7774	-23.0386
3.6737	17.7072	-19.7155	27.084			-29.4521			-16.7098	9.91786	8.77486			23.3375	-30.2353	22.131	-17.366			-5.6608		20.8187	-13.2596	-25.9808		26.1315	0.35053	12.7542			30.1955	8.7537		-21.7898		26.6395		26.7877	-11.9473		27.0205	-15.9901	-12.5823	5.68453	10.0025		4.3087	27.1687	15.2519
3.01753	-4.24264	-10.1481	-11.778			-27.907			-23.1233	24.0995	-10.1693			-15.3551	-11.8415	-10.762	-2.08364			-20.5198		19.9297	-0.85597	5.24003		15.019	11.59	-16.9003			-0.79247	-4.41197		28.3964		-16.858		19.8027	13.4315		1.74753	16.1197	-9.80947	18.5115	-11.2911		-0.623137	27.719	-20.922
16.416	-27.3143	-15.9901	23.2529			-4.4543			15.0614	-5.51264	7.88586			-20.6045	5.85386	-14.4661	-10.8466			7.39903		-7.22714	23.9514	-28.2456		7.50486	-18.6148	21.2209			-27.1026	9.87553		-20.5833		23.0835		21.5172	-12.794		-1.2158	26.9782	-17.8105	-2.9303	-27.6953		14.9979	4.01236	27.973
20.8822	-13.3231	-21.7051	7.39903			30.1744			-3.09964	-21.176	14.3205			20.2049	28.608	-19.2075	22.0675			-6.46514		22.6179	13.4527	1.6417		-25.5575	-21.1125	13.6855			-14.9106	-10.2963		-8.56064		3.31386		15.9292	-6.5498		-15.8843	2.80586	-20.795	22.258	-24.9648		21.6865	-21.6416	-17.8105
14.1935	-18.636	-9.5343	14.9979			-15.7996			-15.3975	-16.4346	-11.6721			5.55753	-0.326804	-5.95714	27.465			-14.7836		-24.605	-20.1811	-13.5771		27.0205	24.5017	7.44136			28.6292	2.93286		18.6597		-26.3618		-21.5146	23.4222		-2.6763	-18.0856	16.9875	4.28753	3.65253		-16.0325	12.5425	10.2565
20.0355	9.66386	-2.2953	12.352			-6.8673			-11.0371	18.7444	-15.6726			-16.8156	20.226	-9.95764	-21.2395			-24.1816		-13.1538	4.47803	-2.27414		24.5229	13.3892	-24.2451			21.9829	0.964363		21.7924		10.7645		18.2787	10.8069		5.8962	-14.3815	-24.0546	-1.04647	-2.65514		-14.1063	5.85386	-1.76614
-1.32164	7.88586	-22.5095	8.92303			-17.7046			-24.7743	15.2942	-5.4703			-14.3391	22.2792	-25.621	6.00203			-7.98914		-14.2968	-6.33814	-4.28497		-14.4661	27.6979	-5.32214			-22.9328	-7.5023		13.2834		-5.30097		22.4909	-16.0325		-21.5993	-17.239	3.6737	-10.2328	-17.2601		17.1569	5.4517	18.8502
18.6174	22.131	-5.19514	-23.462			21.0515			-19.8848	-19.8848	8.3727			-23.7583	12.5849	12.5637	14.3629			6.2137		-18.9958	-23.589	-8.56064		23.3587	-12.2436	-22.954			-23.462	11.5054		-19.5885		-2.46464		16.9452	7.4837		-20.6468	7.94936	-17.2601	20.7129	-15.0588		16.3314	-24.4356	17.1992
26.8724	11.7594	22.3427	-0.051637			9.60036			-16.6675	27.2745	-10.6773			-22.0226	-10.8255	7.78003	26.0892			-18.9535		-25.2823	20.9245	7.14503		-24.4568	-3.92514	3.01753			15.6117	24.671		23.909		-3.90397		25.7505	-19.5673		21.5384	12.1615	-18.89	-23.3138	6.29836		16.5007	9.79086	-22.446
-23.7371	-1.38514	19.7392	1.43003			-26.4041			0.73153	17.4109	25.9622			18.7867	15.9504	-26.9545	9.11353			-12.3918		-2.0413	11.8652	-17.0908		-20.6468	-28.6478	-9.38614			-2.82447	0.22353		19.845		-19.2921		20.226	13.0505		19.1254	11.1455	-19.8636	18.9349	-28.8383		-11.7991	16.035	-19.7155
6.48886	21.5172	14.8709	18.1729			21.6865			-27.6318	12.098	5.4517			15.8445	0.85853	11.4419	-13.302			19.5275		-9.5343	2.9752	27.9307		-22.065	-7.1213	16.8182			-9.89414	14.9132		11.1244		-13.175		17.6014	-14.7625		20.3954	-6.18997	8.07636	-9.11097	-13.7041		-3.73464	0.202363	-21.4511
21.7712	-26.0443	8.07636	-21.8745			6.82753			-13.4078	-3.86164	10.0025			-4.6448	-12.0108	-21.9168	17.6014			15.7599		-15.3128	15.908	-0.15747		22.7237	-11.1853	1.6417			-26.4676	11.8017		20.7552		-10.0635		29.0949	6.70053		-23.0386	-7.3753	16.797	10.1295	-19.8425		15.3577	27.846	20.861
-21.6416	-2.46464	1.3242	0.371696			-10.6985			6.12903	19.6969	-0.432637			23.7397	11.6535	-5.00464	22.893			-9.19564		-10.127	-13.81	-9.30147		25.1155	-20.8373	-10.3598			23.8879	-9.0263		13.9607		1.3877		4.47803	9.0077		14.5322	5.49403	23.4645	-4.56014	-19.017			-8.62414	-12.8151
9.43103	-21.0066	23.3375	-16.7945			12.8177			-23.1656	10.8915	12.7119			-24.6896	2.06503	-20.4986	13.0082			-24.1816		24.4594	-10.5503	31.1057		-1.5968	19.6757	-13.6618			27.8249	21.5172		15.654		0.117696		14.8285	-6.25347		6.06553	-21.3665	-8.92047	16.3949	20.6494			24.4382	23.02
23.7185	-7.4388	-24.0546	17.9189			26.322			13.8972	-27.0603				1.4512	-9.25914	17.6437	4.9437			21.242		9.87553	-6.12647	3.71603		20.3319	-25.7691	0.329363			21.496	7.46253		-1.6603		-2.8668		-9.3438	24.544		4.41453	-9.2803	-3.39597	11.6959	9.36753			26.2585	5.98086
-15.207	-16.6675	22.3215	-6.65564			15.3365			-21.0066	-22.9963				-20.6256	-2.82447	18.6174	-7.5023			0.625696		23.5492	-24.4568	-3.33247		-8.92047	-17.62	5.81153			13.5797	-25.5786		-30.2565		-3.1208		-7.07897	-21.3241		-18.255	-0.940637	12.0345	23.147	-21.7475			0.816196	-7.29064
27.0205	-1.5333	7.8012	14.3629			-25.1765			-14.2968	-20.4563				6.31953	7.8647	-6.50747	11.7382			-28.288		-25.875	-3.1843	-11.5875		-16.4135	-10.254	1.30303			1.04903	9.6427		7.97053		15.0825		-13.1115	-12.2013		2.48836	7.9282	21.9405	-21.8533	14.9132			-19.144	-16.2865
13.7702	14.511	16.7759	26.195			-25.621			-15.3551	-11.3758				22.4697	29.878	-3.29014	18.4692			16.5219		5.6422	10.0237	-7.29064		-3.35364	4.13936	9.7062			11.3784	6.38303		-17.366		5.2612		-20.4563	-1.61797		-10.3386	23.655	14.9555	19.5275	3.25036			-3.79814	8.60553
17.432	6.19253	-14.5296	28.3117			-14.6143			-3.67114	7.46253				10.574	9.55803	-12.6458	-17.5141			-8.34897		11.4842	22.9142	-26.2136		7.37786	-21.4935	19.8239			-9.13214	-22.9116		20.3107		-16.9426		0.689196	-10.254		7.2297	-4.41197	21.1362	-6.02064	-5.2798			-6.31697	-26.1713
-22.6365	23.147	-22.9328	-4.28497			-21.9168			8.92303	-17.1966				-19.5038	-2.06247	-18.128	7.37786			-0.136304		-20.541	18.321	8.3727		21.2844	6.86986	-15.3975			25.4119	0.60453		-16.2865		9.7062		23.6127	13.5797		-26.4888	19.718	21.0939	17.4955	-27.1026			14.9979	13.7067
25.1367	15.8445	-23.8853	2.31903			-12.9845			-26.4465	6.06553				-22.0861	29.5605	-19.017	20.2049			7.12386		-26.6581	-4.5813	-2.37997		-20.7315	8.3727	3.94886			-24.605	-8.0103		-21.049		-15.1435		22.8507	-22.192		-23.4831	22.0252	10.0025	7.08153	-1.38514			26.9147	-11.4816
21.4537	-23.716	-15.8208	22.9565			-11.5875			-10.0423	7.90703				-20.033	5.55753	6.4677	14.1935			22.7449		25.4119	12.987	0.646863		22.4062	12.3732	0.773863			-22.065	27.1052		-25.5575		-9.19564		26.195	8.79603		12.6272	3.90653	1.8322	9.24053	-2.78214			-5.5973	25.7294
23.2529	-7.1848	-18.8476	16.162			22.4909			-26.9121	-1.51214				-2.82447	24.3959	9.0077	-23.6101			-14.8683		-27.3355	-23.97	27.9942		21.7077	-19.1863	-3.8193			0.011863	20.9034		12.2674		-13.2385		18.702	5.0707		5.0072	-21.5781	3.6102	6.42536	-13.2173			22.3004	-6.90964
-3.52297	-11.8415	-6.02064	14.13			1.36653			-7.73514	25.2637				-14.6566	-2.31647	-8.30664	-22.9328			-4.81414		18.4269	-11.0795	-27.9916		12.8389	13.2834	-8.56064			-7.98914	5.09186		-13.4713		-7.33297		-24.478	14.0665		-9.76714	17.4109	-18.8688	22.131	18.6809			25.179	23.9725
-4.5813	-17.1966	14.511	27.2745			13.4739			3.2927	23.9725				13.6009	10.955	15.4635	-19.4191			9.28286		-20.2023	0.689196	-4.66597		-6.69797	-14.826	-16.7098			26.9359	-23.9488		-27.5471		-10.1058		-6.71914	-3.71347		-22.1708	10.7857	-8.22197	17.0299	-5.9148			-2.59164	19.845
2.7212	10.3835	-12.6881	4.2452			3.5467			-24.351	0.435196				-3.92514	0.22353	-10.3175	1.0067			-18.1703		-14.5296	-6.95197	-9.30147		5.43053	10.2142	17.9612			28.4175	-0.53847		14.5322		9.9602		7.50486	16.6912		-8.4548	2.50953	-0.707804	15.9504	-23.1868			-12.8786	-14.4238
-26.1925	21.7924	6.61586	-10.8255			-4.85647			-14.2121	20.0567				-6.02064	-25.0495	12.6272	-21.2183			26.6184		-11.4181	-15.1223	10.9339		-11.3758	0.98553	-5.57614			-2.59164	-21.1548		26.9147		-24.9436		-8.7723	18.6809		26.068	-19.6731	-12.4553	-6.31697	28.2694			27.1475	1.4512
28.5445	-10.381	22.0252	25.6235			-27.907			-22.2343	24.7769				-13.5136	-1.4063	-10.9313	25.1579			10.955		-20.5621	-0.453804	-11.3758		-1.0888	6.89103	-19.1651			-14.8048	20.7552		-15.3975		-23.7371		22.4697	11.7805		26.703	22.9777	-21.43	24.9039	26.2374			-9.93647	-9.70364
22.6179	15.4847	10.7434	22.1099			-19.3768			-16.0113	-28.1186				-0.242137	-7.26947	-23.1233	23.9937			1.3242		23.7609	-5.8513	-0.85597		10.9762	-21.1548	-6.65564			-9.8518	26.1315		29.624		-5.95714		-23.5043	17.9824		-7.52347	-15.2281	15.4212	3.9912	-20.9431			-13.7465	11.6112
11.6747	-17.8528	-22.2343	7.71653			11.1244			-9.93647	16.9029				19.9085	30.3437	-0.834804	-9.19564			-1.17347		25.0944	-4.94114	-15.7785		1.8957	28.0577	12.0557			-26.4041	-13.5348		20.9669		-8.72997		15.146			-24.3298	12.6695	-7.77747	18.9349	22.7237			26.8724	27.2745
-18.9111	-4.0733	23.9725	11.3572			15.8234			-19.3133	15.4635				-11.4393	15.5059	-6.1053	-21.7051			-28.4996		0.22353	-25.2188	12.606		-8.24314	-22.1708	-0.72897			-20.1811	-23.3985		17.6225		-14.3603		-25.7056			2.23436	23.3799	-0.136304	-11.8415	-5.44914			26.5972	4.22403
22.9354	-14.572	20.6282	18.2575			16.6277			-8.17964	-22.7211				-20.8585	-8.98397	20.1837	-3.52297			-15.2493		22.6602	6.2137	0.16003		-25.7056	-27.9705	-3.8193			-5.11047	26.7454		19.1677		6.17136		-11.1006			-8.49714	-8.30664	-21.43	-7.2483	10.3624			-3.39597	-0.432637
-27.1661	13.4104	26.4914	-20.6045			-17.5565			-12.9421	-5.25864				22.0887	-4.15797	1.85336	20.5012			24.3747		-24.2663	20.0779	7.82236		3.8642	22.2369	-2.33764			-19.3768	19.9085		16.6912		-21.2395		23.8455			-20.9643	-16.7945	8.98653	2.19203	-10.4656			-26.2348	-3.20547
-8.85697	-2.6763	18.6597	10.701			-21.2183			-21.43	-19.017				-17.7046	3.88536	-5.0893	-12.7305			-10.9948		9.09236	-12.8151	-23.1233		18.0459	-12.3071				26.3009	-8.60297		-29.8331		16.035		-0.28447			-24.7531	-10.9736	5.53636	27.9519	-19.5038			-18.89	3.5467
18.5327	-12.1166	21.8347	-26.5735			-13.81			6.25603	-22.1708				15.273	29.1584	-11.9685				-14.1275		12.5425	15.654	-3.3748		19.6969	-25.1976				7.4202	7.12386		-6.2323		-25.5786		-20.6891			13.5374	-1.2793	2.2132	-3.1843	13.0929			27.1687	-5.32214
7.14503	-15.4186	17.2415	-22.6153			-29.7273			-5.76664	-4.41197				12.1827	6.95453	-14.2756				-8.56064		-26.383		20.0355		14.7439	18.4269				-25.6845	4.79553		-17.7893		-18.4455		24.798			20.9245	19.9932	-1.1523	23.8244	-21.8956			13.3257	22.4485
16.3737	15.2942	-9.76714	-23.5466			-19.5461			-23.4196	-11.3546				22.3004	-21.2606	-15.7361				23.1682		-23.1445		-25.3881		15.5482	-2.82447				-6.08414	-21.049		-27.8011		-2.21064		-17.0061			-1.55447	23.274	-1.82964	7.20853	-16.0325			-0.199804	5.30353
1.5782	12.8177	23.2105	20.1837			11.6959			0.562196	14.257				13.9184	-28.4785	-18.6571				5.55753		6.1502		4.73203		-22.573	19.9085				-9.2168	3.44086		-23.0598		-7.65047		-10.8043			5.85386	-21.8533	4.1182	-8.8993	-2.65514			-4.75064	12.7754
23.9302	-4.3273	-7.8833	27.8037			-18.4878			-22.3825	-1.25814				2.1497	-11.8415	-16.3923				22.3215		26.195		-2.7398		23.5069	2.31903				30.767	15.1037		24.5864		-5.49147		15.9927			-19.3768	22.0887	24.3959	5.93853	0.22353			23.3799	16.035
20.48	-9.68247	-24.0123	5.59986			27.1475			5.53636	-5.9148				-6.8673	11.6747	13.749				19.2947		-5.76664		1.5147		19.0195	-0.834804				-23.9276	22.4274		-22.3401		8.92303		-3.1208			25.052	14.0454	-18.3185	-22.0861	-9.76714			-20.16	-10.508
-5.55497	-2.40114	-11.1641	3.31386			16.7547			-11.8626	-17.239					-2.95147	4.1817				10.4047		19.3582		23.1894		-13.1115	4.6262				15.2095	8.7537		-2.4858		24.6287		24.29			-4.53897	-3.5653	18.3422	23.3587	27.084			4.09703	-15.7573
11.2514	-18.0645	16.6912	9.7697			25.9199			-23.4196	-18.4878					20.3319	17.6437				13.5374		-19.2286		4.09703		14.0454	-17.9798				-13.3866	26.5549		-4.60247		-19.2286		-25.1553			5.02836	-6.27464	-11.3546	0.392863	-17.366			-16.6886	10.5529
19.337	-10.2751	-15.1858	20.9669			-0.580804			5.28236	16.3102					-7.41764	2.86936				-22.7423		8.77486		26.6184		27.3804	-14.5085				11.8229	-2.50697		13.622		-21.5993		20.6494			23.9514	18.7867	-3.98864	-20.3716	-19.8848			2.36136	14.638
-24.2875		-27.145	-23.6736			24.8615				-21.8533					6.3407	26.0469				0.181196		5.7692		-22.446		-24.7955	-15.0588				20.7764	24.163		-16.35		-4.7083		3.6102			-2.65514	13.6009	-20.0541	13.9819	10.5952			14.384	26.5125
-20.6256		-5.5973	19.7815			-23.2926				-20.5833					-27.145	21.8559				-2.9303		12.3097		-27.4201		-5.6608	17.1569				-16.5828	4.45686		-26.1713		1.5147		6.0232			16.0774	25.4754	4.77436	-4.2638	18.1094			-15.715	-16.3711
-11.4605		21.2632	-17.3871			-7.41764				7.39903					1.93803	-5.38564				-9.95764		-16.5405		3.58903		-20.0753	14.7015				-5.0893	-27.1661		12.5002		-15.4186		27.1899			-24.3086	19.4852	1.6417	20.0144	5.3247			-4.2638	3.8642
-4.11564		24.9885	12.098			-9.42847				21.9405					-23.462	-20.5198				-7.73514		-22.1285		-1.82964		12.2462	-18.2338				-23.1445	26.1104		24.2265		17.559		-13.9158			-5.83014	10.9974	-7.4388	8.64786	19.4005			-1.82964	0.900863
-19.3345		9.36753	-26.7851			-19.5038				10.701					7.82236	-17.2813				26.5125		18.6385		-24.4991		11.6747	-11.6298				25.7717	21.5595		-21.8956		-10.635		25.0309			-17.4718	14.892	10.5317	22.8719	-22.9963			-9.70364	15.2942
21.0304		28.4175	26.7242			-11.4181				-13.6406					-11.016	8.7537				-6.3593		-9.8518		-4.60247		-2.50697	-22.3825				24.3535	25.1579		17.2204		-20.0965		23.401			-10.4021	8.7537	6.95453	-5.49147	25.7505			3.63136	20.5012
14.8285		7.78003	27.719			21.9405				6.76403					6.19253	-25.7056				2.70003		10.1084		-29.431		22.4485	-25.7056				-18.1703	-16.223		-10.9948		7.97053		-20.4775			8.8172	-21.3876	-6.6768	11.7382	-21.811			26.1739	-4.79297
21.8347		12.0557	0.011863			14.5322				-18.7841					9.1982	-8.94164				14.7862		0.943196		-13.1961		6.19253	-4.7718				22.1522	-1.3428		10.2565		21.6654		-0.940637			-0.0728036	6.51003	3.52553	13.1352	15.0825			14.8497	19.1677
24.925		21.4537	-1.55447			8.92303				2.4037					3.2927	7.2297				-31.2301		-14.8471		1.7052		-12.2225	17.8765				3.3562	-24.224		10.9339		9.8332		-7.48114			14.511	14.5957	13.0505	14.9344	-3.73464			0.456363	18.2787
13.0082		-16.3923	9.91786			9.93903				8.98653					11.2514	-3.3748				18.1517		22.131		15.5905		-26.6581	14.511				25.6024	27.7825		25.6024		-8.43364		-12.7093			-18.2761	-3.96747	-24.7955	27.8037	-7.35414			28.4175	25.0944
16.8817		11.082	16.1832			18.2575				19.3582					0.73153	-22.2343				6.95453		-2.06247		-11.3123		-19.1016	-15.8208				-20.795	-20.5198		19.5699		-7.2483		21.4749			1.30303	13.8337	-17.4083	10.4259	2.5307			-20.3928	12.2462
23.6762		6.93336	6.61586			-10.1905				18.1729					3.65253	2.4037				24.2689		23.655		-3.7558		-18.509	9.7697				28.2059	-11.2911		-19.779		19.5064		19.7815			-19.271	4.79553	-19.1016	17.0087	13.2834			-8.8993	8.16103
-6.06297		26.2374	11.1667			-15.2281				-19.9483					4.4992	19.7815				-18.3608		26.9147		-20.2235		17.94	-2.65514				-28.0128	-6.46514		18.4692		18.2364		-11.6086			-23.4196	17.7072	-0.707804	-2.65514	0.689196			10.1719	24.3324
20.8187		-6.2958	-10.4445			-16.7521				11.1032					29.6452	18.9772				16.6065		13.495		28.1424		-6.5498	-26.2771				22.893	28.5234		-23.8006		13.7702		23.1682			9.3887	9.62153	-15.5033	-9.4708	12.352			9.1982	22.893
24.5229		8.20336	3.6102			-20.6256				-6.1053					-24.605	15.7175				-2.4223		5.21886		-24.1181		22.9142	-12.8575				29.9415	8.4362		-6.27464		5.15536		13.2834			-18.5936	22.258	2.4672	22.2157	-24.2875			-10.6138	7.71653
-23.1868		-13.6618	26.5549			-21.1971				-13.0903					-8.03147	-24.6473				8.1187		-10.889		4.47803		-9.32264	12.1615				-21.8956	21.877		10.066		15.9292		14.8074			6.38303	2.12853	19.4217	26.3855	11.9499			24.2477	15.6329
25.7082		22.5755	13.0294			17.0299				-21.6416					-25.3458	-7.48114				25.8352		25.4965		2.2132		-8.7088	8.1822				-5.0893	-21.5146		23.0412		8.66903		11.5054			-3.35364	-7.84097	-18.382	8.01286	26.2162			17.1357
13.4739		-15.4186	4.4992			-0.22097				12.5002					16.0562	-4.98347				-22.9328		9.66386		9.3252		-20.4563	-16.096				-8.3913	21.3902		-14.7413		0.646863		-3.7558			-0.22097	-6.14764	-3.29014	27.6344	-12.1378			15.6752
17.3685		27.719	8.85953			-4.94114				0.752696					17.7072	4.60503				-0.242137		-7.3753		7.8012		25.2425	-14.3603				23.4645	-15.6091		-21.2395		3.6737		-11.6721			-2.71864	2.74236	13.1564	-23.0175	-6.02064			-15.9901
-26.5946		19.7392	14.9979			-27.4413				-9.25914					-4.30614	-27.8223				-6.63447		22.8507		-18.0856		24.2265	-22.7846				-11.5451	-2.12597		12.225		2.0227		19.1465				-19.6943	9.0712	5.49403	-24.4145			18.8925
15.1672		30.0685	24.7769			-30.574				18.9984					-1.17347	0.16003				-3.98864		-27.8011		-8.24314		-21.3665	-4.60247				-19.0381	23.3587		9.34636		1.5147						-22.5518	5.34586	6.63703	-10.4868			-2.3588
-12.2225		-18.636	-22.1496			12.8389				-19.8001					-5.36447	-5.68197				22.1522		-12.8998		17.3262		-7.60814	12.1192				-25.7691	9.47336		-22.1496		16.416						-1.87197	-9.68247	4.5627	16.6277			8.0552
-24.0546		25.2637	-5.74547			-28.6055				6.57353					-6.78264	9.28286				2.70003		-18.6148		16.1832		18.2364	7.58953				-12.794	14.5745		27.3592		-8.7723						-16.7098	-22.8905	5.93853	20.9457			-0.00930365
-28.1821		-7.6928	-7.14247			21.2632				-19.144					-1.7238	-18.4031				-15.3128		-19.779		6.5312		7.39903	-20.7103				-18.3608	11.5477		22.0252									22.4485	-17.3236	-0.0939703			-9.0263
21.6442		-29.4521	26.1527			28.608				-25.8326					-9.11097	19.337				-20.0541		-8.53947		-28.034		25.6235	4.54153				-30.0236	-24.0546		25.1579									-22.0861	16.5219	-21.2818			6.44653
22.4062		28.5022	7.20853			-19.5885				16.9452					-17.3448	13.6855				-9.23797		20.6705		-0.115137		4.20286	-10.9313				-29.6003	24.3324		-1.4063									7.25086	-8.0103	18.1517			6.23486
20.0355		26.4702	3.65253			-11.9685				17.7919					6.42536	6.48886				9.85436		-22.446		-16.7945		22.5967	-11.8626				-0.00930365	6.55236		-3.90397									10.1084	17.8977	-21.7686			-9.8518
16.2467		21.9405	-16.858			-2.50697				-23.8641					24.8192	-4.49664				28.1847		26.9359		-5.42797		-9.99997	-18.5725				-22.6788	-2.1048		27.1899									-5.13164	26.9994	22.7872			-14.1275
6.7852		24.29	-6.3593			-24.986				24.1419					-9.76714	5.49403				0.79503		26.1739		26.5549		1.3242	-1.13114				-21.5993	8.3727		24.29									-0.00930365	14.6804	3.50436			16.7547
25.2214		-12.0743	-8.4548			27.846				-18.6571					27.9942	3.01753				17.2839		2.19203		-21.2395		17.4532	-8.8358				-30.955	-13.429		15.908									-24.0335	-7.0578	19.8874			-4.3273
29.2219		-23.2715	20.988			12.3944				11.2302					-0.496137	-25.367				-10.5503		11.971		1.17603		-9.2803	15.6117				-9.38614	-10.7408		8.0552									-7.2483	21.6442	-24.2028			11.4419
-26.0866		-19.652	15.781			-13.2808				-14.8471					10.8915	-14.6355				-1.99897		-10.9736		-8.09497		9.1982	-25.9173				-27.526	12.0769		-5.51264									-25.3246	17.94	6.42536			-19.017
29.878		-21.5781	14.6169			-23.8218				13.7702					15.9504	-8.3278				-21.8533		-26.1713		1.72636		-21.7051	9.4522				-12.54	16.3949		13.8125									14.7227	24.3324	-22.7211			1.15486
2.17086		23.655	-19.7578			21.5384				9.02886					12.2462	-3.20547				5.0072		24.544		6.6582		0.646863	-7.67164				19.0619	-7.1848		26.2374									13.241	19.8027	14.3629			-12.3495
26.4279		26.9994	-5.51264			-6.0418									-11.1853	-24.1393				-24.351		29.6875		-22.5306		20.0144	-19.5461				17.3685	25.9834		4.79553									22.766	10.6799	10.1295			-3.33247
-3.8828		-17.7046	-16.8156			23.5492									-22.8058	-22.065				7.3567		9.09236		-15.1646		18.3845	16.4795				-23.97	-8.92047		9.05003									18.2999	4.71086	-21.8745			23.147
-6.71914		-12.7516	5.5152			-0.686637									6.82753	-26.1501				23.2952		3.50436		3.08103		5.6422	13.3469				26.9359	19.3159		5.8327									-26.2136	22.3004	-20.2235			-7.33297
15.8022		9.40986	-16.096			25.1579									2.61536	15.527				-26.2348		19.6334		-12.3918		-26.0866	25.0732				7.0392	0.773863		2.04386									3.94886	23.909	18.321			18.9984
-5.7243		-30.3411	-12.5188			-29.2616									1.87453	13.9395				17.2204		-19.3345		-24.7108		13.4527	-18.2973				23.1894	-18.2338		-18.2338									-20.7738	-3.9463	-17.0696			-4.05214
23.401		-21.8956	-17.3236			-14.7413									23.1259	3.88536				5.91736		-9.3438		6.80636		8.83836	-19.1863				22.5967	-21.3876		-9.49197									5.85386	-6.8673	-24.9436			-17.493
-14.6778		24.7769	-4.75064			13.4104									-1.4063	-15.2916				-7.03664		-4.94114		21.9194		7.44136	2.70003				-2.27414	-4.1368		-15.5245									-19.525	9.15586	-4.2003			1.8322
18.9137		-15.6726	16.67			-11.4605									25.814	12.098				-3.20547		-4.17914		17.7919		9.66386	-19.8213				-13.7253	6.9122		-2.9938									15.9292	25.3484	14.8285			14.3205
19.6122		23.6974	-3.84047			17.3897									-5.04697	-19.8848				-0.051637		9.98136		8.13986		-3.6288	-24.4145				-18.9323	-16.223		11.0397									24.2689	-4.68714	0.816196			9.21936
17.2839		-6.78264	14.8497			8.4997									6.3407	-2.4223				18.0247		-29.1135		4.9437		-2.40114	-21.303				11.0609	4.1182		18.7232									7.90703	0.689196	-10.5291			-25.2823
22.7025		18.067				-7.96797									8.7537	16.0562				8.4997		23.8879		-6.50747		16.7547	0.943196				-22.2978	-19.8636		-18.5513									21.369	-7.22714	-22.7			-7.71397
-16.4981		26.449				-23.5255									4.4357	9.28286				-24.1816		12.9235		-4.47547		-6.95197	25.7505				15.8657	12.1404		-28.7325									-17.2813	-2.2318	-7.33297			0.900863
-17.6411		5.81153				15.4212									-4.47547	12.9024				9.87553		8.4997		20.9245		-13.6618	5.7692				-26.9121	24.4805		21.242									16.7124	-23.6948	10.066			1.68403
26.0257		27.973				7.69536									7.88586	-22.9751				-2.06247		-14.6566		-27.3778		20.1414	8.47853				27.465	-26.7428		-21.3665									-5.80897	2.31903	0.73153			-0.115137
11.4207		-21.049				0.73153									-6.02064	-8.2008				30.4072		6.29836		11.9287		-23.7795	-18.6995				18.8502	15.1249		15.7175									-13.1326	17.0299				16.924
4.09703		26.9994				12.4367									22.2792	0.075363				-9.9788		-6.82497		-5.44914		13.7914	-11.1853				-29.6215	-1.06764		27.3169									-22.6365	8.73253				15.1037
-22.5518		29.9204				25.3695									-14.5931	-21.3241				-7.5023		14.6592		-13.2173		6.9757	7.20853				-9.4708	-8.5818		-24.2451									-2.4858	-24.4568				-2.0413
-30.3623		-22.7211				-10.381									11.9075	-11.3546				-5.87247		16.2679		0.562196		-24.5626	-12.2225				16.8817	26.7242		25.2849									26.0257	14.6592				23.3375
30.5977		30.4919				-1.9778									-3.5018	-20.2446				13.9184		30.894		15.1672		-3.1843	-1.49097				-0.898304	21.0939		24.0784									-21.0066	-0.263304				-20.0965
-17.0696		21.5595				24.3959									26.83	-1.5333				16.3314		-18.382		6.48886		-21.4511	10.1084				-30.3623	-17.1543		23.3587									16.5219	4.4357				10.0237
-24.7955		-18.8476				-19.3345									-0.47497	-24.732				-27.1238		28.0789		7.75886		12.9659	0.202363				21.5172	-20.668		17.7495									-11.0583	20.2895				-21.8533
-27.4836		20.0144				23.0835									-5.36447	-12.8151				3.31386		-20.8796		10.828		-6.3593	-0.961804				-19.017	-23.5043		4.98603									23.6762	11.2937				-23.3985
8.2457		1.5782				-4.43314									-7.3118	-11.905				-17.3236		6.9757		-22.2343		9.93903	6.31953				-14.6355	3.1657		-1.8508									-16.1806	-19.9483				4.1817
21.3479		-12.7516				9.15586									25.433	-13.3866				1.21836		-26.7216		-2.90914		6.1502	17.6225				23.02	31.4232		11.1667									19.9085	-26.0443				-1.1523
27.3592		8.26686				-6.08414									-6.1053	-20.795				2.06503		29.4124		4.32986		20.7764	-18.1703				-11.778	14.0877		-27.4201									15.4424	22.131				-12.7093
22.7237		10.9974				28.1212									19.6334					-10.2751		28.9255		-0.34797		-4.72947	21.7077				17.7707	-17.9163		24.2689									-5.38564	3.2927				7.75886
10.7857		-23.9911				11.8864									22.7872					-19.2921		-23.9488		-3.8828		-8.11614	21.3055				21.623	15.5059		17.0722									-15.0588	16.1197				2.74236
-13.4078		9.40986				-22.3613									-16.3923					20.2472		30.1744		8.4997		6.0867	-9.36497				20.0144	20.9034		21.1997									-24.6261	19.1042				12.0134
18.2152		-27.9281				14.2994									-9.04747					17.2627		-27.0603		13.4315		0.0965297	16.8182				1.2607	-10.9736		-9.32264									-23.7795	-0.580804				3.8642
25.0944		19.5064				22.0252									3.97003					-5.1528		17.178		-16.5616			-13.5136				-18.1068	-15.5033		0.202363									-26.0231	6.9757				-15.6091
22.4274		-18.128				6.31953									9.30403					25.6235		14.2994		-1.76614			1.43003				-4.75064	14.4264		-2.7398									-15.6091	5.4517				18.702
-9.00514		-26.7851				7.58953									-15.207					21.75		-7.73514		-0.47497			24.0149				-6.9308	25.7929		-5.25864									-2.50697	3.7372				-8.47597
16.2679		16.6489				11.336									-17.7893					-8.03147		18.1729		-18.6148			7.46253				9.85436	-13.8735		17.9189									21.9405	-20.5621				-6.4863
9.36753		-1.04647				1.98036									-22.6153					-14.6778		13.2622		-19.9271			24.9674				-3.58647	-3.9463		8.52086									-7.26947	-2.0413				-15.1223
19.1677		-12.8786				23.8455									23.4222					14.6169		26.9782		-20.7738							-21.684	27.9942		18.8079									-21.0278	-3.54414				17.2204
-26.383		-14.8683				-23.335									-18.8688					6.8487		15.1249		-24.7108							26.8724	-21.7898		13.0082									4.6262	-6.21114				-11.016
-6.78264		7.8012				26.703									16.543					6.0232		23.2105		-0.178637							-0.580804	-18.8688		22.639									-18.382	5.79036				25.5389
-24.351		-25.1553				24.9039									-24.6685					-11.7145		-28.0128		-5.61847							-20.1811	27.2957		12.5002									-22.065	-13.7041				14.1512
-16.985		22.3215				-13.937									22.4274					5.72686		24.2689		9.43103							-24.605	6.93336		17.051									21.496	-9.5978				-8.03147
11.1455		29.1584				-9.80947									5.59986					-26.1501		-16.1383		2.9117							-13.4078	-11.1641		-26.7216									28.5022	26.3644				10.701
24.036		30.0474				9.34636									-19.3556					13.1352		0.0330297									-29.4733	23.3375		-21.7686									-3.86164	13.0505				12.86
24.8827		-25.6845				5.0072									-3.03614					-17.0696		30.7035									-15.6515	-21.4088		11.9075									26.0892	5.09186				-4.62364
18.956		-17.5988				18.3845									18.4692					10.0237		1.53586									2.95403	18.321		21.5384									-19.8213	6.86986				-19.271
-23.6948		22.2157				-4.60247									-4.8353					-13.6406		-12.1378									14.5322	-17.747		-17.7258									26.8089	-14.3603				8.71136
13.2622		-23.2715				-17.5565									-20.0753					16.7335		8.54203									-24.7955	-8.7088		-5.2798									13.4527	2.6577				-0.771304
20.0355		25.2849				10.193									18.9984					5.1977		18.0459									16.2679	-3.2478		10.4047									6.12903	-5.70314				-5.83014
9.60036		12.7965				19.9085									25.179					-6.84614		-23.716									-7.33297	7.44136		-6.97314									24.798	-2.63397				6.67936
8.45736		-15.334				-1.6603									-18.6995					0.816196		-26.6581									27.3804	-11.8203		22.7872									-3.07847	9.47336				-21.8533
-24.5838		12.3097				1.0067									-10.4233					24.0149		21.8135									21.3479	-2.0413		19.1889									8.07636	-1.63914				11.8864
14.7015		8.8172				-3.67114									-25.6633					-3.29014		-19.6308									-21.9591	9.1347		-11.6086									-28.9441	-24.6896				1.9592
21.3902		-13.7465				13.8337									22.9777					-17.8951		13.2834									-6.1688	-20.5198		10.1084									7.27203	5.3882				12.3097
15.8022		30.132				14.5957									24.1207					17.686		30.3437									-11.2911	28.8197		7.65303									-21.5146	23.4857				-9.0263
-28.3938		18.6597				3.1022									-11.6721					-8.72997		16.7547									-8.2643	25.9622		-10.127									-23.9911	8.66903				-27.78
20.4377		7.5472				-15.7785									10.574					1.11253		-14.8048									-12.6458	24.8404		15.4635									4.47803	-6.57097				-11.4393
-15.1011		27.2322				3.6102									13.114					-23.1021		-11.7356									-17.112	23.6339		21.8982									25.1367	-3.67114				-18.5301
-17.6411		23.655				-12.2013									-1.42747					7.2932		-16.2441									-18.8688	22.0675		11.7594									27.592	-7.71397				25.9622
26.4914		10.5105				-4.1368									7.18736					2.04386		12.5637									-20.2658	21.3055		24.036									16.9452	-2.71864				-19.2286
27.5285		13.876				20.2472									5.15536					2.36136		-27.8011									25.7929	12.5214		-12.5188									21.369					3.1022
3.0387		22.2157				8.35153									4.45686					-5.11047		26.4702									-23.8641	6.89103		1.7052									-15.334					20.2684
-7.4388		-22.3825				-13.683									14.0877					9.34636		-6.57097									-1.68147	-24.3086		0.583363									23.401					0.964363
-24.3298		-15.2281				11.463									2.89053					8.54203		-17.5565									-13.7041	-21.1125		-25.5998									29.37					16.289
29.3065		15.9504				-25.3881									22.6814					-3.77697		-24.2875									19.1677	-19.0593		9.1982									-17.8951					4.85903
-14.1063		26.1104				-17.1966									23.1894					15.1884		18.5539									-22.8693	-26.0443		11.1244									-26.6581					0.837363
19.21		1.87453				13.4315									-14.9318					-3.26897		22.5755									-21.176	6.42536		23.2952									-27.2508					-19.8213
18.0247		-5.63964				7.37786									14.3629					3.8642		-25.113									24.0784	29.4759		16.3737									-6.8673					-6.46514
5.87503		28.481				-11.524									25.814					-12.159		30.3437									-2.1683	-29.2616		-5.42797									12.2462					-13.6406
-17.9375		24.7134				15.5905									15.4635					3.08103		-15.6938									-11.9896	-7.16364		3.2292									21.6865					7.5472
-6.4228		-17.1543				11.6959									4.71086					23.3799		11.3995									-8.15847	30.3437		-8.72997									22.8295					2.7212
-28.3303		-21.43				5.17653									14.4052					9.15586		-20.2235									-17.6835	26.957		9.85436									25.433					-18.89
-30.1718		23.9302				-2.18947														-6.4863		12.4367									18.2364	-22.6153		1.28186									-29.0288					11.5689
15.0614		27.4862																		24.1842		-12.8998									10.4259	15.2307		-7.26947									-14.1486					-2.25297
27.7825		-17.0696																		12.1192		25.9199									-9.38614	24.8827											27.7825					20.861
7.5472		25.2637																		-22.4671		10.7645									20.2895	-24.4568											-22.8481					-6.82497
-9.49197		9.15586																		-25.8326		28.0577									-15.7573	10.7222											11.5689					2.3402
-14.5508		-18.6995																		-1.68147		-2.9938									-20.6045	-10.381											9.8967					-11.8626
17.4109		21.6865																		-11.143		23.6974									-29.2405	-11.2488											-10.4868					23.909
24.6922		7.6742																		19.7392		-10.8255									-10.4233	-20.922											-24.9436					19.9085
-18.9111		25.3272																		2.31903		16.416									14.8709	8.6902											-21.0066					-17.2178
-14.7836		20.2895																		-1.95664		-11.7991									7.6107	20.7764											30.5765					-1.6603
23.8879		-25.367																		-20.0753		10.1507									-11.8415	-20.287											22.131					-2.44347
14.0877		-7.67164																		11.6747		-28.288									-8.41247	-2.5493											-7.1213					10.7857
-9.0898		-27.0603																		5.09186		18.9772									-28.542	11.6324											-25.4093					-7.6928
18.7867		-23.5043																		25.4119		28.3117									-16.4135	-16.9426											13.0294					-15.842
-12.286		19.5487																		-14.8895		-9.64014									-23.0598	13.5585											6.70053					-4.5813
10.8492		-24.7108																		1.66286		-29.304									9.9602	28.7139											5.53636					-16.6675
23.401		-27.2931																		-19.6943		22.1522									-1.61797	3.50436											23.8455					-19.652
24.163		-17.7893																		22.9565		7.50486									16.0774	-6.08414											-17.4083					-20.3081
-22.065		15.8445																		-14.0428		-17.0485									1.8957	-29.05											-18.255					8.5632
26.3432		13.5797																		13.1987		15.1249									21.5172	-0.60197											10.32					6.00203
17.9189		18.0882																		-4.03097		-27.2296									-18.4666	-4.62364											27.2745					-9.0263
-9.68247		-7.60814																		11.9287		16.3949									18.8925	-17.7681											-20.4351					7.58953
27.338		-25.0706																		-23.7583		19.2312									-15.5033	-27.7376											-18.9535					19.6122
5.62103		1.59936																		4.6897		-22.8905									22.7237	20.4589											24.8615					23.401
5.21886		25.4754																		26.8512		24.8404									23.5069	-18.763											-19.8636					-0.369137
-2.4858		22.9354																		3.97003		23.8032									-20.2446	-20.9431											-21.5993					-2.4223
-4.9623		-23.4831																		-10.8678		-19.5673									-21.1548	-9.89414											28.9255					15.5694
-8.8358		-16.0748																		-7.6928		12.2039									9.24053	23.7397											-24.7108					22.7025
-22.5095		-21.5993																		18.9349		-25.3881									21.623	-7.67164											-26.5311					1.04903
21.9829		-18.6148																		19.5064		-20.287									-14.318	20.0779											-16.5616
11.4207		20.0779																		1.55703		21.3902									14.2359	-15.6938											21.9405
21.1574		24.4382																		17.4744		27.9519									-24.5626	-23.1868											20.9669
18.0882		26.3432																		12.7119		-8.09497									-18.8476	-14.3603											-23.843
-11.0371		11.7594																		7.71653		19.464									25.2425	21.369											13.6009
-13.0903		26.9994																		-20.0541		17.051									21.115	-6.7403											4.41453
24.5864		17.7919																		1.72636		-24.6473									-26.129	-24.2875											-18.5301
7.5472		8.4362																		-26.5311		21.8982									-1.10997	-25.748											19.8874
-6.31697		20.4377																		-25.0071		-18.1068									-22.0226	24.7134											7.39903
-9.00514		-26.0443																		12.9659		13.1775									-0.0304703	-17.5565											-19.398
16.3949		25.3272																		10.9974		-18.7418									23.909	-26.8698											26.1739
-4.36964		6.00203																		-0.305637		10.5317									-6.06297	25.8987											-23.4408
15.7599		10.7857																		-8.37014		19.9932									-23.081	21.0515											-29.4733
-15.5456		-9.9153																		-7.5023		14.7015									9.21936	-7.16364											18.8714
26.3855		17.559																		0.41403		13.114									-9.1533	-10.0423											-25.8538
20.607		-19.0805																		4.98603		-26.9756									-16.0748	13.7914											-17.3448
8.58436		15.9292																		22.2369		-16.7098									10.2354	-1.87197											-20.9643
-26.4676		10.1719																		-5.95714		-20.0965									-20.1388	-9.0898											-21.8745
25.1579		24.9885																		-10.8255		11.971									-16.9638	-19.398											-5.99947
-22.8481		18.702																		-15.461		25.2637									-19.4615	19.4429											17.6225
13.2622		4.96486																		5.79036		6.51003									-21.5781	7.6107											-27.4836
-5.61847		-19.0805																		16.3102		-15.1011									-24.8166	-3.0573											26.5125
4.07586		12.479																		20.2684		-1.9778									4.60503	17.1357											24.3112
17.4955		7.1662																		14.511		7.65303									17.3685	14.9979											11.8229
-13.6618		-19.9483																		24.5017		22.8719									16.7124	-3.52297											3.20803
14.1724		-0.326804																		-10.381		25.179									-25.3246	25.2214											25.6024
-2.1683		-23.3773																		-12.2013		-25.7691									14.0877	2.50953											29.0102
15.8869		-3.9463																		-4.34847		-5.99947									18.4904	-21.4723											-7.22714
-13.7041		15.4212																		1.98036		4.92253									12.606	-13.5983											-14.064
7.75886		14.9555																		23.1259		23.1259									1.0067	-9.89414											27.5285
-0.432637		-17.6411																		19.3794		-10.5291									-23.5678	10.2565											-24.1181
-20.9643		-14.9741																		-20.0118		11.3572									4.73203	14.6804											26.83
24.671		8.01286																		-8.53947		-13.0691									22.1734	1.7687											20.6282
19.7815		0.73153																		-9.0263		18.321									-17.9163	-20.7315											-15.2705
19.0619		21.9194																		0.244696		25.306									11.3149	19.0195											-7.79864
-11.0583		0.011863																		2.95403		-3.77697									-25.6421	-15.6938											-25.0071
8.6902		13.5797																		22.0675		4.8167									-8.98397	-24.7743											-29.4098
11.2725																				24.3959		-10.1905									-16.2865	-25.2823											9.60036
-5.42797																				10.6375		-2.82447									-19.5885	0.075363											-14.2121
23.6762																				-8.41247		-16.604									3.50436	16.4372											22.0887
12.9235																				-11.397		9.68503									-3.4383	22.3427											-6.4863
-19.0381																				4.9437		1.4512									-10.9101	19.1677											19.5699
-16.0113																						6.04436									-5.5973	-4.24264											-8.1373
-25.4728																						-2.14714									-17.874	-7.77747											-22.9963
4.4357																						19.4852									-3.41714	-2.9938											-17.8316
-11.4393																						-20.2023									-20.9855	1.5147											-16.477
-3.3113																						-9.19564										-19.271											-18.4031
-15.1646																																-25.1553											-20.4986
-24.1181																																-12.9633											-13.5348
-3.0573																																20.4377											10.7857
3.25036																																-14.3815											24.6499
-3.73464																																23.1894											18.702
3.6737																																-22.0861											-24.5415
																																-23.7583											-11.524
																																18.5115											19.2312
																																-0.79247											25.3907
																																-5.00464											3.2292
																																-12.0743											-6.65564
																																22.2369											20.9245
																																13.2834											18.2575
																																-4.0733											5.11303
																																-9.32264											-10.0211
																																9.7697											-23.5043
																																16.2255											-28.6478
																																-17.4083											26.6395
																																8.73253											-7.6928
																																6.80636											8.16103
																																-19.5673											-27.3143
																																-10.0211											-15.5456
																																											12.2674
																																											-12.3071
																																											17.7707
																																											10.8069
																																											20.226
																																											13.4104
																																											8.9442
																																											-22.319
																																											-25.4728
																																											-19.6096
																																											-26.2348
																																											-0.199804
																																											1.1337
																																											19.464
																																											-17.0485
																																											12.6484
																																											17.0722
																																											-11.143
																																											-28.3091
																																											-17.8951
																																											-21.7898
																																											24.3959
																																											-14.4873
																																											-22.8481
																																											21.5384
																																											-9.13214
																																											-20.8796
																																											-6.4863
																																											15.781
																																											25.2637
																																											23.3164
																																											-23.8641
																																											10.1084
																																											-14.9106
																																											18.6809
																																											-26.9968
																																											6.74286
																																											-14.7625
																																											22.0675
																																											15.2307
																																											26.8089
																																											-11.0371
																																											7.27203
																																											-11.4605
																																											-23.8641
																																											23.4645
																																											8.3727
																																											-8.17964
																																											-15.4186
																																											-18.4031
																																											-20.9643
																																											24.0149
																																											-25.8961
																																											10.1507
																																											-4.75064
																																											5.34586
																																											-20.5833
																																											-3.3748
																																											-21.3665
																																											-24.859
																																											15.6117
																																											17.1569
																																											14.0454
																																											25.2214
																																											-15.1435
																																											19.1677
																																											-22.827
																																											-6.4863
																																											-19.652
																																											-7.5658
																																											23.8032
																																											-17.5353
																																											-11.4816
																																											19.5064
																																											-15.6303
																																											10.4047
																																											-10.6561
																																											5.72686
																																											-19.9906
																																											-13.683
																																											-8.3913
																																											-21.2818
																																											-15.7785
																																											-1.7873
																																											-2.9938
																																											-17.9586
																																											6.89103
																																											-4.85647
																																											-15.969
																																											-17.8105
[truncated: 46 more columns]

## Sheet: GN1077 Positions
(-)-Huperzine A	1-octanol	2,3-Dihydrobenzofuran	2,5-Dihydroxybenzoic acid	2-Methyl-1-butanol	2-nonanone	Acetophenone	Anisole	Camphor	Carnosol	Cinnamyl Alcohol	Coumaran	DMSO	Daucosterol	Diacetyl	Ellagic acid	Ethyl p-methoxycinnamate	Ethyl palmitate	Furfural	Guaiazulene	H2O	Isoamyl alcohol	Isoquinoline	L-Mimosine	Lapachol	Leonurine	Limonin	Methyl palmitate	Oleanolic Acid	Paeoniflorin	Phenylacetylene	Phytol	Piperitenone	Piperonyl Alcohol	Sabinene	Salvinorin A Propionate	Sinomenine hydrochloride	Solasodine	Spinosad	Thiophene	Ursolic acid	p-Tolualdehyde	Î±-Phellandrene
10.9465	2.27024	-2.03912	9.28793	-12.7301	3.80498	-23.8639	19.0915	17.7728	-12.3143	-6.78969	-1.60154	-15.1429	22.8568	-21.5373	-1.3199	-12.4974	21.3814	4.7104	5.50858	1.0959	17.6367	25.1859	-19.9543	25.0812	23.3456	-18.5007	2.96584	-22.4362	-14.5132	-6.52059	22.8812	16.2409	-17.76	-24.8664	-9.83118	9.59052	10.8158	-3.01739	16.1422	9.88055	4.74319	16.2574
-2.91282	1.2041	20.8623	-4.59499	-18.6107	4.8932	-16.5677	-8.72889	1.41916	-17.3499	5.27426	21.7173	-12.4889	3.1382	-14.7208	-4.6475	-20.4651	14.9068	1.85962	4.09066	7.65952	-9.25213	13.3191	-11.6864	12.8113	16.0698	-6.90795	1.9687	-6.32401	-6.3765	12.5458	16.2515	5.81567	-9.81764	-11.2434	4.76534	6.2943	-2.49998	9.28589	5.57172	1.4318	-1.10397	20.508
16.0454	17.992	-3.51936	-5.52024	-20.153	24.9323	-17.9308	-5.68331	-0.983087	18.2671	-13.711	18.804	-6.56329	-4.17264	-8.89599	-6.57702	-7.00351	-20.4101	19.8471	19.2323	2.40437	6.93778	2.20521	-4.45762	-18.8483	10.465	-12.08	4.78764	0.56078	-9.38104	10.1069	16.9045	6.9924	-11.2013	-24.0782	20.5806	-18.2893	21.0977	-8.0762	12.0627	-7.124	20.9907	0.709654
-1.86044	15.7146	3.9338	-20.4597	-8.45303	-0.139498	-4.33617	-15.2804	-3.58581	-3.81476	-0.476995	7.13279	9.52478	-3.16551	5.44789	3.72821	-1.73409	-12.3141	12.3702	0.099566	-1.49803	-7.63133	24.637	9.08646	1.42291	-2.43266	-0.801535	0.510174	2.70861	-13.193	12.4731	4.73654	3.42154	-18.9267	-12.9071	3.45933	-5.15566	18.1252	-9.01624	4.21726	9.10241	8.40176	-16.5701
8.53407	-4.79776	-1.18775	-12.5866	0.33852	-6.16826	2.26589	-22.6293	17.338	-9.20871	-8.92232	6.08041	24.1087	19.0425	-3.96859	-3.6757	-3.62529	-9.94425	-13.2338	12.9795	23.2996	0.387949	-2.03123	18.2704	6.86702	3.05904	2.29947	1.69537	6.40908	-0.466891	1.09879	11.223	24.052	-2.95725	11.5982	-3.10962	22.6493	-10.4816	-0.244049	10.9368	11.1848	17.4506	19.7318
4.9397	-7.82309	3.49922	-2.7614	10.7372	-7.41851	-7.80582	-13.5109	-2.05964	6.3712	-3.47586	-1.10306	2.66227	8.38628	7.33535	9.96871	0.709783	1.3269	-2.59177	3.34901	-3.76304	10.8507	-1.0026	21.5193	-6.4075	-11.6763	11.7231	-16.7612	8.63188	-4.38639	21.4374	-5.47096	7.30579	14.9449	2.15609	2.73806	1.84296	17.5175	11.3867	-1.8656	4.25458	-20.5918	-19.8257
13.9922	-17.8745	2.74152	10.8096	2.01419	-2.83604	-10.5715	7.50332	9.81036	26.1081	-9.58009	-6.31362	-3.04004	7.03829	-3.33196	4.91705	-2.72813	-2.97155	-10.9582	-5.06367	-4.37767	6.16462	-4.21649	20.0167	-8.33834	15.5079	-17.2692	1.93116	-10.4044	9.63972	4.33273	-7.41432	-2.45481	-18.2182	-7.97395	-10.9399	8.24047	-8.15713	-8.33562	0.0863679	2.2527	4.63283	6.19876
-6.29265	25.387	5.86954	6.71743	1.50516	9.68168	5.85052	-7.85123	2.84841	0.0731779	-2.59311	-0.380139	16.5934	-8.07188	-15.4651	-8.72448	-13.9221	12.0352	-0.655996	-19.0119	-7.50919	-14.9207	-1.96428	-2.07244	-5.02208	-14.4978	5.35474	-4.9685	-1.76987	-0.256838	-8.52406	-8.93581	4.78603	8.94767	-6.18366	-12.6964	21.7412	-16.5603	19.6169	11.3616	5.82886	-3.35711	24.1642
-1.33715	-2.19728	-2.7768	8.57354	3.59244	5.34824	3.17054	-12.4018	9.47054	20.2473	-15.8681	-11.8999	7.88024	9.3556	6.97623	1.44881	-7.79915	-22.5234	9.61522	-3.79192	-21.5563	-11.0628	10.0529	-15.936	16.5328	3.95906	-13.0907	5.11788	11.5355	-5.77654	-1.74468	16.2289	-4.09553	-4.40787	-0.741398	-21.1427	-17.4574	3.03895	6.36992	-13.787	-14.6127	-2.32686	-10.073
-9.0446	5.38443	-15.6321	-1.10675	9.52028	7.99493	21.4255	-0.529362	16.0925	-15.8519	-3.83721	-22.8794	1.84506	4.57699	-24.3449	9.29398	-10.7928	1.17139	-3.16765	-13.499	4.09363	-22.128	18.2898	12.2215	-4.4243	-17.791	3.57403	15.3572	19.9539	16.2667	-7.20867	-6.38594	2.77461	-17.4078	-15.912	21.2377	16.497	-20.7903	-9.28153	0.894259	26.2321	24.7443	-11.4249
-7.39868	-3.26517	1.62866	-0.351735	3.17099	-13.8442	3.87914	-6.01093	7.10631	-9.73625	11.696	-5.89265	0.963431	-8.87188	0.212014	7.35348	-0.325002	-6.4525	7.11878	10.8708	0.0760789	-2.18511	-3.84952	-17.7936	-8.44734	-7.3907	5.42179	-16.2801	1.3435	12.7135	10.9691	19.6771	-21.9313	6.73029	-20.4198	19.0022	0.150588	-0.0370976	23.7722	-1.16371	12.137	-8.88762	-3.32092
-17.8035	3.05665	7.14109	19.4414	-0.561045	4.64289	13.0928	-19.8954	-6.83872	-11.6683	14.665	24.7192	-18.054	1.6713	-12.3444	16.5319	3.1799	0.0356888	13.1769	6.7503	-13.4389	-3.51548	-4.84818	6.63928	8.75969	3.02085	2.98049	-4.7793	23.4018	-1.36755	-3.68395	-7.76679	19.3985	-0.837161	9.08332	-17.7771	-9.58343	-1.04084	5.81967	12.8216	-1.84713	3.87686	11.7571
0.895268	1.96014	-6.40469	13.7312	-6.14495	-16.0566	-21.3742	16.5646	-19.2261	19.5539	-1.69027	5.60811	3.73941	-6.62776	-7.94735	14.4737	6.62298	-7.90878	-6.96878	7.58465	2.12985	1.90665	1.05146	-9.60441	-7.58699	13.7275	26.0315	-3.06	-6.52562	15.4785	-12.5791	-23.9471	2.55612	7.1064	-9.04923	-23.3594	-12.6939	-10.7297	1.172	3.8237	4.32006	-8.40595	-23.0435
-3.99133	6.3878	-9.7154	-1.81565	-1.67019	-12.4707	-25.5824	-13.11	-20.1603	-9.8828	4.9365	-7.63427	13.6402	-26.3948	3.45021	-5.56854	-1.14409	0.844827	17.1861	-2.34416	-6.8834	-12.0884	-3.0569	2.84462	2.05634	-8.44647	-9.43312	-4.18859	-8.83151	20.553	-4.87479	26.0262	-12.7191	-14.0875	-23.8489	-13.4218	-8.96112	13.9976	-7.12907	2.17941	-8.19611	-2.55677	-16.2634
4.38094	16.6084	-4.12082	11.7633	-12.6726	1.68823	11.1342	-22.9662	12.5863	2.87082	-12.2435	-9.27795	9.71359	-4.62033	-6.09718	15.1668	-4.17904	-0.299835	-12.2247	24.153	-8.08068	12.6661	23.5717	-8.65533	4.88734	-1.14442	-4.98355	0.575375	14.5071	0.904371	14.2404	2.40127	8.20995	10.1817	2.95711	-9.79645	-6.16118	-4.7312	-1.29038	-4.59129	16.8869	-4.81806	-6.64944
-14.026	-22.588	-6.84587	-10.5196	0.446611	4.72004	25.1318	2.02248	15.4917	-2.76744	8.61205	4.19353	25.9157	5.85192	0.565135	13.8318	21.7312	1.41391	-9.20016	14.2213	-5.88781	16.5368	-7.84479	-0.0660693	4.02765	-4.48554	-23.5926	-7.86868	-4.84164	-15.1246	7.12044	-10.6548	8.73502	5.0999	-4.45814	-3.13988	1.44005	14.7268	20.2262	-5.54267	-18.1853	9.48905	4.37649
5.44749	-8.96381	1.86212	6.99364	2.93757	7.05073	-13.559	9.83992	6.6973	12.8035	2.60673	-3.42977	14.5762	9.08037	-15.1442	-0.714484	5.97659	-22.3187	-4.49628	0.834299	5.22554	0.313391	-14.9698	13.0853	1.02826	8.22641	-22.9871	-9.83971	-10.378	18.0549	-5.36175	-24.8971	13.4462	9.74039	-8.22479	-18.4242	0.425987	1.32679	11.7136	7.20788	-15.9543	11.3197	15.63
18.2742	20.6043	-12.0743	4.27133	-15.5355	2.16817	-0.633624	10.4281	14.4909	-0.432639	-13.6544	-11.5394	-3.86282	11.0745	8.4081	-16.2473	15.9228	-12.2769	-14.8571	-6.95032	-8.54449	-7.29659	-6.02369	-8.00858	0.222611	7.52757	-2.10106	2.44437	-4.17256	-3.21388	-1.89583	8.85961	-5.60293	-6.01157	0.93601	-23.5469	-16.4336	22.5087	-11.1142	-3.96186	0.121279	-6.52529	2.0308
-21.8114	-12.7674	0.610632	-0.54331	11.6451	-13.9121	-9.97611	-9.31801	15.952	6.96732	-14.5089	10.2369	-3.20367	-3.10337	-9.32625	2.92196	24.6674	22.2503	-8.35112	1.74943	1.82333	-9.26295	13.3921	-3.92868	-4.02682	-12.1339	-4.33766	3.41305	15.8714	-1.88275	-9.53563	-13.0791	12.1884	12.471	-9.29029	-14.7387	-22.7122	-2.17272	-7.60541	-9.13762	-3.93325	5.45357	-5.26495
13.4048	-3.38808	17.8431	-2.52571	-3.20146	-23.6785	0.337807	4.28976	-1.89503	0.200364	18.8856	-2.81498	-9.19642	-11.1184	22.3151	-2.44069	4.41093	1.14691	7.64815	8.97647	-14.9123	-15.9692	-3.695	-4.5014	1.72106	-2.74614	-12.8946	20.1615	1.23521	-24.6378	-4.2256	8.02414	20.0552	-22.198	-11.3314	-0.343539	-3.90546	11.9733	-9.8543	-25.5258	9.05816	-17.3998	-7.3049
-1.39993	-2.30885	5.92307	3.35546	-4.93163	-6.54063	4.30141	7.25351	4.63632	1.81805	6.51389	4.94183	-15.3812	-13.6377	-11.8995	4.82499	-7.86076	-0.0113547	-16.9207	9.70039	-7.0028	6.82861	4.94124	7.05543	-4.7366	3.3804	1.38429	27.4956	-8.43255	2.14515	-16.2339	-2.98708	-13.0312	-9.78716	-2.55469	18.1938	-21.7119	10.3736	0.478483	11.3403	2.13888	4.18079	6.13455
15.2023	7.72995	6.37299	3.7756	-5.695	0.32654	-2.679	9.26449	-11.1819	-5.10672	-1.1524	-1.89709	-7.06329	1.91555	5.98547	-5.47136	8.58833	-20.6039	11.5441	6.18338	-2.90889	3.49475	-11.2997	1.45116	-12.4424	2.44877	3.65806	-2.08532	-2.49231	-12.9909	3.92139	-18.6672	-8.50228	-4.69031	4.10311	7.37517	10.6983	-10.3227	-0.45187	4.76648	-3.05465	1.44457	-5.51699
-10.4705	5.51899	-1.42069	-11.9107	-19.4012	-0.91681	-25.852	-5.28058	13.2137	-3.5302	-5.27929	0.372424	3.33835	23.8414	-23.2476	25.2876	-14.1471	7.3622	4.32825	11.5486	19.4244	5.08325	11.4085	10.6443	-2.65591	14.0766	-5.50268	11.0354	15.4438	18.4725	8.20826	-0.618576	20.7192	11.1948	-13.679	-7.88135	-17.1174	-11.1993	-3.98926	-2.08082	0.509258	-3.57715	27.4385
11.2509	13.7069	-0.376037	14.7772	-2.36325	8.43373	-6.62779	12.595	13.623	0.30296	5.46273	1.52824	4.42435	14.2774	10.6125	9.5595	1.18718	9.69806	10.6814	-8.15356	-6.01667	-15.0208	1.67319	0.944255	-8.00887	13.2556	-13.9531	-3.61414	-0.985667	6.62537	11.1002	3.94507	-2.65869	8.64718	-10.6254	-6.71984	2.07393	7.58792	-6.75984	-2.83612	-10.5247	6.31666	3.7125
1.92426	-11.2378	-7.87121	26.2908	-24.114	-3.98678	0.456089	21.2008	8.45092	1.38821	-8.8082	9.81531	10.3919	-0.112592	-1.11735	6.18477	4.14753	-13.1627	1.49378	-5.92111	15.726	-18.947	2.66088	-11.8822	9.62496	10.54	13.0609	1.98894	1.85873	-11.9033	15.242	-16.5993	-24.8059	7.83067	-9.96339	-5.84823	-1.60747	2.19711	-23.5092	0.714842	-17.7276	-1.33298	0.733572
-4.9605	1.16388	8.65578	9.47499	-2.8051	2.41755	-1.2094	-9.87457	-0.0452064	21.5259	17.4973	-4.76551	-1.20778	0.462704	17.3722	-0.575101	-4.12487	-11.0554	-13.5773	3.32355	-7.85438	-9.70047	-0.406381	0.0554776	-25.6835	-1.35935	4.50291	-0.355735	-5.31249	9.88302	-8.23179	19.7939	6.24842	14.9447	-4.39415	-2.81179	-22.9329	3.27942	-4.45657	-21.0964	-4.82395	15.252	-4.03298
-6.93781	3.67568	0.461392	-1.1271	-4.61208	9.36655	-4.09034	-6.75347	-8.30262	-11.2515	-9.56579	-25.95	0.17867	-4.80272	7.5255	1.45059	-2.22023	3.05667	9.85143	2.65982	11.4085	-2.61806	12.8243	2.48273	-5.57341	2.48784	19.1206	-1.76488	-0.392066	-10.8623	-28.1946	0.240506	-0.35226	-10.5842	-3.42135	2.36925	-15.2504	-5.06766	2.26174	6.12292	3.3864	-6.16499	15.7582
0.619296	-6.00956	-2.73844	-6.92555	-9.29943	-9.88859	-8.08516	17.7137	-3.8697	-4.24689	0.269912	18.1944	-19.1173	19.041	-16.4088	2.14141	-0.401114	15.2318	-10.7148	-22.1124	-3.97165	-20.5407	-14.6546	-4.95643	-8.04597	-28.0572	0.80852	3.72921	4.02743	-5.12747	18.414	3.07209	-19.3798	24.2259	4.98721	26.6657	-12.5814	14.9037	-11.5308	-26.5034	-2.19363	-24.9474	-7.87113
-1.71718	-3.00158	-2.02553	-13.3991	0.554208	13.017	-18.2732	-7.91501	2.58052	11.9734	9.6132	6.9654	1.40261	-13.5373	18.1817	-4.413	-7.73398	-19.0613	0.213363	-21.0561	5.65833	4.55654	14.0313	-8.54635	-15.0024	13.598	1.24597	9.56468	-0.651704	-4.55534	9.88231	-2.49437	7.38774	5.62155	-5.24655	-18.0883	12.3873	-6.48415	15.408	0.601072	-3.69125	-1.84745	-12.0323
25.4774	-0.399105	5.30405	14.2221	-1.90106	-10.175	-9.01907	24.1552	12.2369	-9.74161	2.56221	-0.0098925	-21.262	-2.94178	-0.233833	-0.269475	-4.70747	22.8415	-21.0503	-15.8011	12.7202	-5.50277	-1.52841	-3.96614	-0.933835	-2.26164	-17.465	4.44735	8.07137	1.6117	-5.30496	14.7013	-7.35277	15.4385	0.713167	2.65398	-3.26599	2.87037	7.48237	-10.043	-3.02967	-19.046	15.03
10.318	-14.6733	7.30253	-5.70572	-13.1085	-5.74938	0.758937	11.9028	-2.86597	-1.34312	7.77225	-20.2422	-8.28779	-0.0235455	-2.64293	6.92379	1.14268	-4.67715	-19.6307	7.95886	-1.99878	-9.58422	-2.86218	-7.93892	1.83408	10.1695	-8.42396	-2.22807	15.309	0.767431	-1.61619	10.3381	4.78277	21.4565	-12.1224	-2.20543	3.27495	5.22737	3.90742	3.19982	-0.647407	6.96264	-11.2411
-22.3934	-18.2423	-0.232271	4.96658	2.43275	8.69345	-5.44173	4.5565	1.52975	9.1626	-2.11496	-2.35946	-10.3111	-8.25944	8.07884	-9.1647	20.0912	-24.2097	-7.43072	7.46895	-2.68841	1.86659	0.840311	-8.53129	-5.64262	-24.6921	-4.30693	23.8848	2.45416	3.2831	17.0226	23.295	-2.69989	18.393	-5.4498	-4.35381	-14.5349	-4.5774	-1.16718	-6.53484	6.52813	19.8824	6.42657
5.84482	8.59813	-7.34348	0.336709	-5.93122	-0.496957	13.8418	-5.69974	-2.21084	-7.55665	16.2301	-7.10283	7.8606	20.4702	1.95178	-2.25681	-26.6466	-19.406	-26.3864	5.66448	-13.9825	-8.10101	-3.4464	-10.3973	-2.9968	-0.404739	2.71833	10.2091	-1.75027	12.3387	-0.968837	-3.51386	-3.38313	-7.69654	7.5364	4.52825	5.25527	-8.64415	13.1507	-26.946	14.8266	-0.916791	10.7555
-3.7204	-10.3914	14.6071	-19.3453	26.5189	-4.69715	-1.2693	14.8502	2.9248	-4.32592	7.1135	16.1133	4.90396	1.6869	-1.48661	-10.7022	8.69388	0.68529	-2.43687	-17.7919	-5.4371	-4.02014	-4.34714	-0.226369	-4.69869	19.121	-2.34049	-1.20197	3.93835	-0.255292	-11.4587	-5.12226	-8.30452	19.1032	-3.19093	27.2929	10.4633	-8.8409	10.3952	-17.7266	9.2739	3.37073	-6.30539
-8.37362	4.08695	-4.53523	5.71661	-16.4663	-27.3642	-19.7568	8.5797	15.0653	10.0995	12.1706	-0.553275	-4.10252	-27.6228	3.41751	-5.93616	-13.6242	-12.2613	8.63593	14.9124	-13.3592	4.51207	0.463306	-9.59622	-14.1667	-9.4667	-4.82623	-16.2777	-3.53119	7.42931	-2.96465	-9.5484	-13.8456	11.6799	3.24234	1.66101	-12.5382	9.29439	1.59052	6.38405	-6.87917	0.528688	-13.5204
1.71869	0.630098	4.06319	21.597	-14.2978	-12.1772	-7.22235	9.72537	5.46324	28.6688	-24.0131	-4.48172	-4.86724	-4.62172	0.51062	0.979078	-3.30168	16.2497	-10.1871	-11.9543	2.21394	-18.4429	2.40392	17.5217	-7.51558	19.7397	-7.67936	-4.44071	0.104142	-9.86896	-17.0733	7.20066	-21.9205	-1.31626	1.88186	-1.45133	-13.4075	-11.6802	-8.67815	-2.97916	-3.62372	19.0384	-0.957029
10.8018	10.8944	2.65026	1.13445	25.627	-3.64425	-0.439719	3.22106	4.16262	23.4448	-2.41399	16.7118	-6.14847	-2.17014	-9.6733	-3.09229	-11.0447	-1.67779	-2.7362	-4.08287	-8.55634	-5.22202	-21.4816	1.208	3.38719	9.79357	5.09541	-3.31118	-12.8705	1.82682	2.07136	-2.36563	22.1684	-5.46456	0.546957	-0.931328	-11.6514	-7.55351	2.81302	-4.30973	1.69331	1.62972	9.46167
6.62359	8.09425	5.13228	-3.10591	-4.07787	6.61066	-6.62785	10.237	-1.42145	1.22927	-15.3672	-24.4029	11.6625	-5.92917	16.5263	-22.8525	4.76245	-21.9263	6.39486	19.5203	2.7354	6.90535	15.1524	12.8235	2.22295	-23.5447	-12.0942	5.53868	-12.2784	9.59946	1.26385	-26.738	13.2114	3.30889	8.73302	-3.79499	-2.16323	-6.45424	4.65089	5.46142	-7.86005	-1.43049	10.3762
3.26823	-4.65512	11.6368	-1.20938	-10.0695	-13.4852	-11.124	-6.07	0.732893	-0.108044	21.1518	5.69877	1.02875	-3.08074	-7.83036	-0.0810989	3.53367	12.8963	-3.46777	4.6577	-12.7847	4.89143	-3.81656	5.64217	11.2727	-1.3261	-10.5708	8.33698	-11.0978	0.842845	7.70685	13.2836	-1.7709	10.9998	-0.856634	9.37953	-6.1509	-5.13181	5.57999	19.2533	15.8007	-9.36968	1.55602
-5.54202	-8.27229	-23.0003	8.21642	-0.95952	5.6843	-14.5177	-8.94473	-3.72428	-3.06248	7.54502	-0.0611943	8.59874	4.04576	9.97558	-5.11641	-2.77722	11.9021	0.947898	-8.41775	-6.58806	-1.29141	4.67215	-3.55483	-9.11436	-3.79562	-8.93973	-0.754345	-5.47368	25.9089	12.262	-2.98121	5.45381	12.5035	-2.56062	-21.0356	20.4764	9.45768	0.615853	2.27138	-6.58647	-7.02056	3.18787
-0.688072	-15.3142	-1.33189	-8.58783	8.19835	-27.5634	8.6951	-6.52319	19.7858	24.2226	-8.73166	3.04199	7.30743	-6.31818	-11.3897	-0.995776	-0.898369	-8.15613	2.43631	-7.35009	-1.5375	-16.7565	9.26042	-6.05848	22.3783	-10.0941	-13.0147	-3.5288	5.36394	-23.5873	15.8375	-3.36839	2.04771	-25.7953	-7.92639	12.1801	2.08051	1.33807	-11.8217	-12.7871	-0.485927	5.7869	-0.593518
-13.8919	5.01612	-8.84651	-0.340937	11.7446	27.5754	3.2268	-3.28412	14.3932	-4.11573	10.0368	6.15565	2.43857	5.59115	-7.13695	10.6419	-0.0142449	-8.4992	-26.9013	-0.820607	5.59664	-12.9751	-1.45844	-16.5988	8.69765	-18.0795	-6.69672	-24.3093	-7.55273	-7.06858	1.61053	5.09534	-7.34314	-13.5026	-1.26248	11.0941	15.397	-1.22568	-10.7767	-8.23147	-16.4226	1.89198	-3.3998
12.7238	9.12038	0.232929	-6.42103	10.8396	-7.24742	-8.23541	0.3548	8.25754	4.38308	0.796334	-5.25305	-8.63168	26.4519	-0.397202	5.48698	0.333209	-15.5023	-6.36401	20.3722	1.17214	-5.5557	-4.51885	-0.437488	-10.8293	15.3023	5.41552	-7.7975	6.74224	-12.7618	24.1813	0.599605	20.3035	15.9472	-3.14674	-12.4524	3.76115	-8.86589	7.38526	-12.0143	-13.9401	-6.79765	-23.4078
2.55576	7.49618	-2.31721	-2.29184	-3.01739	8.85006	-4.78278	-2.77783	3.54052	9.4783	17.4799	-11.5957	-1.21553	-21.9588	12.3278	4.77215	-6.16627	-9.27562	3.67702	-25.4748	-7.70961	5.93643	-0.116486	-3.03619	2.43865	-5.1517	4.38361	-3.33456	-16.0349	-1.16729	-27.729	-1.61665	-15.6156	14.3496	-22.5455	-3.58602	0.510574	-4.11084	-1.11079	-1.19361	17.9752	-10.5051	-2.25648
-12.0068	1.8321	3.55628	-5.22068	7.39374	-4.59593	-3.44126	-20.8429	-0.382052	-3.32261	-10.1856	-4.36498	-14.1481	-4.25917	22.3966	19.325	2.84794	-21.6071	-8.67706	2.77819	2.01181	-7.56056	-23.5733	-6.8439	-3.74912	4.77318	7.95563	-8.82105	11.4209	7.65912	6.93436	-13.1154	-24.5352	9.9043	-12.3228	-20.5462	-8.3212	-2.00167	-9.75154	5.49622	-6.77994	-4.3204	-4.35897
-1.67294	-15.8739	-9.73278	6.06074	-20.8776	4.75418	-23.3086	-3.33928	-3.24862	0.388424	13.495	-14.3261	21.6437	4.16781	-13.0749	-18.1006	-2.16394	25.2564	5.2154	6.07293	-5.81134	4.20853	5.74555	19.5866	4.17207	-9.96927	-8.76121	4.17241	-0.0824158	-27.1702	2.23856	-13.9683	-10.9804	-11.8362	10.7295	11.0643	-21.9115	6.97483	2.94438	-10.134	28.3516	2.21548	2.44443
0.887536	-4.76309	5.99998	9.89953	5.50941	-2.8644	-0.950332	1.34717	8.98813	6.93118	10.8505	10.1865	-2.55407	1.9484	0.714842	6.65119	-10.5983	0.239801	25.5725	16.1743	3.02995	1.9565	-2.89174	-3.47713	5.57075	-7.21131	10.4367	-1.91614	-0.748712	-6.61369	-1.88755	-20.2789	13.4025	18.8875	-4.01093	-26.9141	11.072	3.97226	-4.85705	28.4825	-0.177806	29.6338	-9.14894
-7.33401	-21.039	-26.2487	7.92663	-10.5116	-10.7945	5.12487	15.0448	3.6275	23.3607	-15.8596	-1.41779	1.49129	-6.98913	-1.3985	8.04744	1.75869	-5.64085	-2.30148	-4.95515	-8.67446	-2.24418	-10.9138	3.18378	7.04014	-8.19798	0.263425	-1.00601	-7.64901	0.117117	0.715575	1.6498	-13.7263	-20.3237	-4.55819	-0.638261	-4.79026	-2.4337	28.616	4.2652	-4.95763	-12.9653	-5.53191
-25.7124	-1.93795	-3.78358	-13.357	-4.79516	-6.73166	-4.66024	4.76076	-14.3144	-5.7905	12.563	-6.88308	-7.39796	-9.26317	-8.21877	7.18757	-8.09942	9.81486	7.29497	1.29108	-5.35352	-10.7142	6.38721	-10.636	3.93462	13.106	23.9111	6.6812	17.1791	-1.63169	8.57524	-11.8386	6.3157	3.35916	-9.17557	1.37802	-6.34594	-9.94223	3.01263	-7.34348	10.2684	5.17383	-24.004
14.7359	-3.31159	-4.24418	2.24367	-7.6984	8.72171	-12.1745	-9.69464	5.98147	-7.08696	-8.79685	-6.21488	19.2902	11.416	10.6546	1.0612	-1.38634	9.01917	-0.683286	12.8021	-19.0557	-5.05377	-14.4942	1.50816	-12.703	5.78085	-11.1595	6.03841	-1.17658	1.28774	1.41421	-4.90986	0.61133	-5.39949	-14.9053	13.9799	-1.53838	7.41804	2.24892	10.1782	13.781	-0.427224	3.13557
13.2489	4.63914	-11.2675	-8.17738	-0.0896111	-13.2389	-18.9017	-8.26014	-8.41755	-8.6499	-3.83478	-0.430822	4.1882	-0.141069	1.04834	6.44164	4.55883	6.91177	-5.85763	-21.3648	-6.35503	3.52193	11.3197	-10.1464	24.7236	2.21563	24.8957	4.78966	-2.7403	-3.27309	-11.1247	17.1887	-17.3912	9.19678	-3.51162	26.5803	-5.62768	-3.35633	-1.34048	0.789276	9.05329	3.18778	-8.46152
-21.0557	2.02772	-5.10744	16.8348	-3.56257	5.38413	-19.7094	5.31008	-0.765247	2.14381	10.3202	4.01682	1.9565	8.70014	3.45019	-7.80554	0.207755	19.023	1.00723	10.5798	12.3414	2.60177	-2.77202	2.27753	14.2599	13.607	23.6602	3.42807	-5.11825	-4.80675	-0.886623	-0.353724	-14.6225	14.5468	4.00068	8.98148	-23.3366	16.0655	-4.3564	-0.962441	-12.9988	0.657745	28.6056
2.75747	-3.92585	-11.7879	-11.7401	-2.71543	-0.946498	-10.7767	1.69144	-6.30959	0.0385935	-8.18233	1.20358	0.0619844	-2.55894	-12.1379	2.57867	-5.01949	-14.6541	-4.50755	-4.28686	-10.1484	10.4611	-4.32384	-3.67383	-4.45305	6.69203	0.913877	10.6986	-19.4279	-28.0712	-14.9749	-16.1962	-5.5138	-9.18324	-6.50789	-5.51002	-8.07746	10.9711	-14.6443	-2.34562	-7.89008	25.8942	-3.07693
-9.87004	-10.2783	22.0572	6.99924	-20.5751	-7.62965	-6.42449	4.0964	-2.11637	19.562	-25.2366	-18.9299	-3.19321	-5.82533	-3.60538	0.778461	6.23578	-25.1133	-10.9977	20.8815	8.82234	11.1651	3.26909	-7.42813	-6.09407	-5.89231	24.5558	-6.18619	6.34501	3.68616	5.44777	11.0757	14.7019	14.1089	-2.35198	0.371555	-24.8492	6.37755	-6.92695	-3.5019	0.693391	15.4857	-7.99785
-7.77367	-0.612315	-0.671545	2.31384	27.2297	1.87415	3.47737	-1.68179	6.63191	-5.70895	-11.5399	-0.528989	-12.0032	-3.40054	-2.45458	-7.19221	0.888934	22.8242	-0.671694	-10.6346	-5.82704	-1.24024	-27.3765	3.99978	12.9039	6.29913	25.3336	1.35306	0.925902	-6.10454	-11.778	-2.0189	-26.9167	5.05924	-13.6393	-2.80997	-7.30039	-10.4317	-4.87923	-5.49007	-11.5311	-10.9464	-6.19267
-1.79879	11.4125	-9.00209	-7.55729	-4.88271	-27.9396	-2.54617	2.87738	-1.04474	-3.38902	-23.6605	7.63792	9.22433	2.76518	8.52291	19.5328	-7.49069	1.41334	4.33703	25.5544	0.354269	-9.1556	-10.5975	-11.5852	19.4687	-0.737258	1.36149	-6.59782	14.2201	-7.16419	17.0096	1.82923	3.81798	5.45068	10.39	-18.763	-20.3032	-7.45226	-2.74983	13.4045	11.3794	-3.56288	9.9229
-10.7614	5.89981	5.99962	-19.8781	8.95038	3.86684	7.13848	-10.1548	-9.12433	-0.489266	18.9605	-11.1766	-11.4091	14.146	1.92208	1.13748	21.2973	8.46063	13.1162	-0.689045	0.736484	27.5996	-13.5114	-0.960512	-7.6774	-1.81007	25.7012	-3.44438	-5.83283	0.649311	3.27381	-12.0897	18.1121	10.2416	-10.2343	11.7534	-2.0258	-5.66118	1.30927	0.427473	-3.50037	6.14819	-12.2931
-8.93011	1.69554	-3.04485	15.001	-20.1047	8.04855	-6.95999	8.32797	5.30248	23.5151	7.02915	7.11108	4.63798	15.7681	7.942	-1.4295	-5.01671	-8.13947	5.51931	-5.84653	-4.59577	-7.10731	9.17743	0.951457	10.6331	-25.0255	-2.37553	2.37284	-0.909467	-2.92497	14.7326	0.490089	8.28189	12.2389	-23.9727	7.46718	18.8254	-6.74947	-0.897716	-4.40959	-2.04808	-4.34506	0.284601
-13.5194	3.80388	4.79464	0.961252	4.29927	-2.203	12.9741	7.68711	16.9275	4.25774	7.94428	-1.53974	11.6441	-22.641	3.75843	-8.85308	26.3049	-25.2955	-2.62394	-6.67978	-1.84525	-4.28767	5.88323	16.4015	-9.8431	20.5773	23.0267	-1.97271	-0.219565	4.4973	8.32649	-1.35467	-8.24351	7.13592	-0.383493	10.2148	9.63763	-2.3445	16.1781	-18.943	4.63505	-11.251	-17.8565
-7.13612	8.98188	-26.7507	-15.9768	-11.5886	-14.1441	2.5436	-19.6632	12.4664	0.322698	-16.5189	0.192174	1.70116	-4.34176	-0.686582	-14.0009	8.87691	10.0761	-8.61897	0.140605	5.2566	6.29667	-14.7134	0.44811	1.03948	16.7057	-24.3066	-4.78378	-1.64047	8.71212	5.53873	4.09292	-12.5459	16.591	-2.82448	-8.93954	0.662033	-12.5996	-2.10973	-8.53577	-4.24933	-3.21943	6.76701
[truncated: 964 more rows]

## Sheet: PR678 Positions
(-)-Huperzine A	1-octanol	2,3-Dihydrobenzofuran	2,5-Dihydroxybenzoic acid	2-Methyl-1-butanol	2-nonanone	Acetophenone	Anisole	Camphor	Carnosol	Cinnamyl Alcohol	Coumaran	DMSO	Daucosterol	Diacetyl	Ellagic acid	Ethyl p-methoxycinnamate	Ethyl palmitate	Furfural	Guaiazulene	H2O	Isoamyl alcohol	Isoquinoline	L-Mimosine	Lapachol	Leonurine	Limonin	Methyl palmitate	Oleanolic Acid	Paeoniflorin	Phenylacetylene	Phytol	Piperitenone	Piperonyl Alcohol	Sabinene	Salvinorin A Propionate	Sinomenine hydrochloride	Solasodine	Spinosad	Thiophene	Ursolic acid	p-Tolualdehyde	Î±-Phellandrene
[truncated: 998 more rows]

[truncated: 1 more sheets: CX10 Positions]
